# Supplementary material for: Syntheses, crystal structures, Hirshfeld surface analyses and crystal voids of 1-(4-bromo­phen­yl)-2,2-di­chloro­ethan-1-one and 2,2-di­bromo-1-(p-tol­yl)ethan-1-one
Source: Acta Crystallogr E Crystallogr Commun. 2025 Jan 14;81(Pt 2):120–6. doi: 10.1107/S205698902500012X (PMC11799792; doi:10.1107/S205698902500012X)
Supplement: Supplementary file 1 [file e-81-00120-sup1.cif]

##############################################################################
#                                                                            #
# This CIF contains the data in a paper accepted for publication in          #
# Acta Crystallographica Section E. It conforms to the requirements of       #
# Notes for Authors for Acta Crystallographica Section E, and has been       #
# peer reviewed under the auspices of the IUCr Commission on Journals.       #
#                                                                            #
# Full details of the Crystallographic Information File format               #
# are given in the paper "The Crystallographic Information File (CIF):       #
# a New Standard Archive File for Crystallography" by S. R. Hall, F. H.      #
# Allen and I. D. Brown [Acta Cryst. (1991), A47, 655-685].                  #
#                                                                            #
# The current version of the core CIF dictionary is obtainable from          #
# ftp://ftp.iucr.org/pub/cif_core.dic.                                       #
#                                                                            #
# Software is freely available for graphical display of the structure(s)     #
# in this CIF. For information consult the CIF software page                 #
# http://www.iucr.org/resources/cif/software.                                #
#                                                                            #
# This file may be used for bona fide research purposes within the           #
# scientific community so long as proper attribution is given to the journal # 
# article from which it was obtained.                                        #
#                                                                            #
##############################################################################
data_I
_audit_creation_method
;
Olex2 1.3
(compiled 2019.09.11 svn.r3662 for OlexSys, GUI svn.r5938)
;
_chemical_name_systematic
;
1-(4-Bromophenyl)-2,2-dichloroethan-1-one
;
_chemical_name_common     ?
_chemical_formula_moiety     'C8 H5 Br Cl2 O'
_chemical_formula_sum     'C8 H5 Br Cl2 O'
_chemical_formula_iupac     'C8 H5 Br Cl2 O'
_chemical_formula_weight     267.93
_chemical_melting_point     ?
_space_group_crystal_system     triclinic
_space_group_name_H-M_alt     'P -1'
_space_group_name_Hall     '-P 1'
loop_
    _space_group_symop_operation_xyz
    'x, y, z'
    '-x, -y, -z'
_cell_length_a     7.03170(10)
_cell_length_b     9.78938(18)
_cell_length_c     14.4440(3)
_cell_angle_alpha     87.5944(15)
_cell_angle_beta     84.7254(13)
_cell_angle_gamma     72.0372(14)
_cell_volume     941.70(3)
_cell_formula_units_Z     4
_cell_measurement_reflns_used     19038
_cell_measurement_theta_min     4.7410
_cell_measurement_theta_max     78.9870
_cell_measurement_temperature     100.0(2)
_exptl_crystal_description     prism
_exptl_crystal_colour     colorless
_exptl_crystal_size_max     0.35
_exptl_crystal_size_mid     0.21
_exptl_crystal_size_min     0.16
_exptl_crystal_density_diffrn     1.890
_exptl_crystal_density_meas     ?
_exptl_crystal_density_method     'not measured'
_exptl_crystal_F_000     520
loop_
    _exptl_crystal_face_index_h
    _exptl_crystal_face_index_k
    _exptl_crystal_face_index_l
    _exptl_crystal_face_perp_dist
    1 0 1 0.0837
    0 0 -1 0.1584
    0 1 -1 0.1049
    0 -1 1 0.1411
    0 -1 -1 0.0722
    0 1 1 0.0926
    -1 -1 0 0.0417
    0 0 1 0.1440
_exptl_absorpt_coefficient_mu     10.749
_exptl_absorpt_correction_type     gaussian
_exptl_absorpt_process_details
;
(CrysAlisPro; Rigaku OD, 2024)
;
_exptl_absorpt_correction_T_min     0.169
_exptl_absorpt_correction_T_max     1.000
_diffrn_ambient_temperature     100.0(2)
_diffrn_source     'micro-focus sealed X-ray tube'
_diffrn_radiation_type     'Cu K\a'
_diffrn_radiation_wavelength     1.54184
_diffrn_radiation_monochromator     mirror
_diffrn_measurement_device_type     'XtaLAB Synergy, Dualflex, HyPix'
_diffrn_measurement_device     'four-circle diffractometer'
_diffrn_measurement_method     '\w scans'
_diffrn_detector     'Hybrid Pixel Array Detector'
_diffrn_detector_area_resol_mean     10.0000
_diffrn_reflns_number     24768
_diffrn_reflns_av_R_equivalents     0.0408
_diffrn_reflns_av_unetI/netI     0.0241
_diffrn_reflns_theta_min     3.073
_diffrn_reflns_theta_max     79.678
_diffrn_reflns_theta_full     67.684
_diffrn_measured_fraction_theta_max     0.983
_diffrn_measured_fraction_theta_full     0.999
_diffrn_reflns_limit_h_min     -8
_diffrn_reflns_limit_h_max     8
_diffrn_reflns_limit_k_min     -12
_diffrn_reflns_limit_k_max     12
_diffrn_reflns_limit_l_min     -18
_diffrn_reflns_limit_l_max     18
_diffrn_radiation_probe     x-ray
_refine_special_details     ?
_reflns_number_total     4027
_reflns_number_gt     3992
_reflns_threshold_expression     'I > 2\s(I)'
_refine_ls_structure_factor_coef     Fsqd
_refine_ls_matrix_type     full
_refine_ls_R_factor_all     0.0313
_refine_ls_R_factor_gt     0.0310
_refine_ls_wR_factor_gt     0.0846
_refine_ls_wR_factor_ref     0.0848
_refine_ls_goodness_of_fit_ref     1.100
_refine_ls_restrained_S_all     1.100
_refine_ls_number_reflns     4027
_refine_ls_number_parameters     218
_refine_ls_number_restraints     0
_refine_ls_hydrogen_treatment     constr
_refine_ls_weighting_scheme     calc
_refine_ls_weighting_details
              'w=1/[\s^2^(Fo^2^)+(0.0480P)^2^+1.1375P] where P=(Fo^2^+2Fc^2^)/3'
_atom_sites_solution_hydrogens     geom
_atom_sites_solution_primary     dual
_atom_sites_solution_secondary     difmap
_refine_ls_shift/su_max     0.003
_refine_ls_shift/su_mean     0.000
_refine_diff_density_max     0.631
_refine_diff_density_min     -0.705
_refine_ls_extinction_method
;
<i>SHELXL2018/3</i> (Sheldrick, 2015b)
;
_refine_ls_extinction_coef     0.0022(2)
_refine_ls_extinction_expression
                                  'Fc^*^=kFc[1+0.001xFc^2^\l^3^/sin(2\q)]^-1/4^'
loop_
    _atom_type_symbol
    _atom_type_description
    _atom_type_scat_dispersion_real
    _atom_type_scat_dispersion_imag
    _atom_type_scat_source
    'C' 'C' 0.0181 0.0091
                         'International Tables Vol C Tables 4.2.6.8 and 6.1.1.4'
    'H' 'H' 0.0000 0.0000
                         'International Tables Vol C Tables 4.2.6.8 and 6.1.1.4'
    'Br' 'Br' -0.6763 1.2805
                         'International Tables Vol C Tables 4.2.6.8 and 6.1.1.4'
    'Cl' 'Cl' 0.3639 0.7018
                         'International Tables Vol C Tables 4.2.6.8 and 6.1.1.4'
    'O' 'O' 0.0492 0.0322
                         'International Tables Vol C Tables 4.2.6.8 and 6.1.1.4'
_computing_data_collection
;
CrysAlis PRO (Rigaku OD, 2024)
;
_computing_cell_refinement
;
CrysAlisPro 1.171.43.104a (Rigaku OD, 2024)
;
_computing_data_reduction
;
CrysAlisPro 1.171.43.104a (Rigaku OD, 2024)
;
_computing_structure_solution
;
<i>SHELXT2018/2</i> (Sheldrick, 2015a)
;
_computing_structure_refinement
;
<i>SHELXL2018/3</i> (Sheldrick, 2015b)
;
_computing_molecular_graphics
;
Olex2 1.3 (Dolomanov et al., 2009)
;
_computing_publication_material
;
Olex2 1.3 (Dolomanov et al., 2009)
;
loop_
    _atom_site_type_symbol
    _atom_site_label
    _atom_site_fract_x
    _atom_site_fract_y
    _atom_site_fract_z
    _atom_site_U_iso_or_equiv
    _atom_site_adp_type
    _atom_site_calc_flag
    _atom_site_occupancy
    _atom_site_disorder_assembly
    _atom_site_disorder_group
    Br Br6A 0.81615(4) 0.56770(3) 0.32820(2) 0.02069(10) Uani d 1 . .
    Cl Cl1A 0.33348(10) 0.55329(7) 0.89875(4) 0.02549(15) Uani d 1 . .
    Cl Cl2A 0.74935(10) 0.53706(8) 0.84399(4) 0.02822(15) Uani d 1 . .
    O O2A 0.3354(3) 0.7709(2) 0.75703(14) 0.0284(4) Uani d 1 . .
    C C1A 0.5180(4) 0.5343(3) 0.80452(16) 0.0175(4) Uani d 1 . .
    H H1A 0.538721 0.440813 0.773449 0.021 Uiso calc 1 . .
    C C2A 0.4551(4) 0.6576(3) 0.73301(17) 0.0175(4) Uani d 1 . .
    C C3A 0.5482(3) 0.6324(2) 0.63618(16) 0.0149(4) Uani d 1 . .
    C C4A 0.4938(4) 0.7454(3) 0.57111(18) 0.0191(5) Uani d 1 . .
    H H4A 0.402128 0.835143 0.590281 0.023 Uiso calc 1 . .
    C C5A 0.5718(4) 0.7276(3) 0.47965(18) 0.0194(5) Uani d 1 . .
    H H5A 0.533876 0.803928 0.435599 0.023 Uiso calc 1 . .
    C C6A 0.7077(3) 0.5952(3) 0.45312(16) 0.0161(4) Uani d 1 . .
    C C7A 0.7639(3) 0.4816(2) 0.51561(16) 0.0156(4) Uani d 1 . .
    H H7A 0.856155 0.392344 0.495928 0.019 Uiso calc 1 . .
    C C8A 0.6835(3) 0.4999(2) 0.60758(16) 0.0141(4) Uani d 1 . .
    H H8A 0.720183 0.422604 0.651044 0.017 Uiso calc 1 . .
    Br Br6B 0.76334(4) 0.85069(3) 1.16685(2) 0.02310(10) Uani d 1 . .
    Cl Cl1B 1.01787(9) 1.10238(6) 0.60398(4) 0.02204(14) Uani d 1 . .
    Cl Cl2B 0.80524(11) 0.89180(7) 0.64724(5) 0.03046(16) Uani d 1 . .
    O O2B 0.7017(3) 1.21469(19) 0.74989(12) 0.0218(4) Uani d 1 . .
    C C1B 0.9394(4) 0.9975(2) 0.69302(16) 0.0170(4) Uani d 1 . .
    H H1B 1.059740 0.932687 0.721540 0.020 Uiso calc 1 . .
    C C2B 0.7983(3) 1.0930(2) 0.76903(16) 0.0152(4) Uani d 1 . .
    C C3B 0.7895(3) 1.0296(2) 0.86393(16) 0.0147(4) Uani d 1 . .
    C C4B 0.7014(4) 1.1233(3) 0.93713(17) 0.0180(5) Uani d 1 . .
    H H4B 0.646312 1.223144 0.924605 0.022 Uiso calc 1 . .
    C C5B 0.6938(4) 1.0718(3) 1.02798(17) 0.0204(5) Uani d 1 . .
    H H5B 0.636309 1.135395 1.078017 0.024 Uiso calc 1 . .
    C C6B 0.7723(4) 0.9248(3) 1.04401(16) 0.0177(4) Uani d 1 . .
    C C7B 0.8588(4) 0.8292(3) 0.97239(18) 0.0207(5) Uani d 1 . .
    H H7B 0.910242 0.729156 0.985011 0.025 Uiso calc 1 . .
    C C8B 0.8688(4) 0.8826(3) 0.88192(17) 0.0192(5) Uani d 1 . .
    H H8B 0.929655 0.818923 0.832274 0.023 Uiso calc 1 . .
loop_
    _atom_site_aniso_label
    _atom_site_aniso_U_11
    _atom_site_aniso_U_22
    _atom_site_aniso_U_33
    _atom_site_aniso_U_12
    _atom_site_aniso_U_13
    _atom_site_aniso_U_23
    Br6A 0.02097(15) 0.03124(16) 0.01216(14) -0.01176(11) -0.00107(9)
                                                                     0.00224(10)
    Cl1A 0.0275(3) 0.0262(3) 0.0176(3) -0.0025(2) 0.0063(2) -0.0035(2)
    Cl2A 0.0248(3) 0.0411(4) 0.0190(3) -0.0092(3) -0.0068(2) 0.0002(2)
    O2A 0.0356(10) 0.0181(9) 0.0214(9) 0.0064(8) 0.0004(8) -0.0053(7)
    C1A 0.0193(11) 0.0176(11) 0.0118(10) -0.0005(8) 0.0017(8) -0.0028(8)
    C2A 0.0202(11) 0.0148(10) 0.0164(11) -0.0026(8) -0.0035(9) -0.0028(8)
    C3A 0.0160(10) 0.0132(10) 0.0159(10) -0.0046(8) -0.0028(8) -0.0025(8)
    C4A 0.0211(11) 0.0152(10) 0.0208(12) -0.0046(9) -0.0036(9) -0.0002(9)
    C5A 0.0214(11) 0.0163(11) 0.0207(12) -0.0053(9) -0.0054(9) 0.0035(9)
    C6A 0.0163(10) 0.0218(11) 0.0127(10) -0.0098(9) -0.0008(8) -0.0007(9)
    C7A 0.0150(10) 0.0170(10) 0.0148(11) -0.0044(8) -0.0019(8) -0.0010(8)
    C8A 0.0138(10) 0.0144(10) 0.0141(10) -0.0039(8) -0.0027(8) 0.0000(8)
    Br6B 0.02356(16) 0.03377(17) 0.01465(15) -0.01308(11) -0.00342(10)
                                                                     0.00666(10)
    Cl1B 0.0306(3) 0.0205(3) 0.0144(3) -0.0082(2) 0.0030(2) 0.0001(2)
    Cl2B 0.0472(4) 0.0293(3) 0.0233(3) -0.0233(3) -0.0023(3) -0.0082(2)
    O2B 0.0258(9) 0.0166(8) 0.0184(8) -0.0011(7) 0.0011(7) 0.0020(7)
    C1B 0.0239(11) 0.0152(10) 0.0119(10) -0.0061(9) -0.0008(9) -0.0012(8)
    C2B 0.0165(10) 0.0146(10) 0.0147(10) -0.0046(8) -0.0020(8) -0.0020(8)
    C3B 0.0140(10) 0.0165(10) 0.0143(10) -0.0053(8) -0.0024(8) 0.0001(8)
    C4B 0.0219(11) 0.0152(10) 0.0181(11) -0.0071(9) -0.0018(9) -0.0015(9)
    C5B 0.0240(12) 0.0225(12) 0.0162(11) -0.0095(9) 0.0004(9) -0.0042(9)
    C6B 0.0187(11) 0.0250(12) 0.0119(10) -0.0101(9) -0.0038(8) 0.0034(9)
    C7B 0.0226(12) 0.0182(11) 0.0190(12) -0.0041(9) 0.0000(9) 0.0044(9)
    C8B 0.0199(11) 0.0169(11) 0.0172(11) -0.0011(9) 0.0016(9) -0.0020(9)
_geom_special_details
;
 All esds (except the esd in the dihedral angle between two l.s. planes)
 are estimated using the full covariance matrix.  The cell esds are taken
 into account individually in the estimation of esds in distances, angles
 and torsion angles; correlations between esds in cell parameters are only
 used when they are defined by crystal symmetry.  An approximate (isotropic)
 treatment of cell esds is used for estimating esds involving l.s. planes.
;
loop_
    _geom_bond_atom_site_label_1
    _geom_bond_atom_site_label_2
    _geom_bond_site_symmetry_2
    _geom_bond_distance
    _geom_bond_publ_flag
    Br6A C6A . 1.890(2) ?
    Cl1A C1A . 1.766(2) ?
    Cl2A C1A . 1.781(3) ?
    O2A C2A . 1.209(3) ?
    C1A H1A . 1.0000 ?
    C1A C2A . 1.540(3) ?
    C2A C3A . 1.486(3) ?
    C3A C4A . 1.404(3) ?
    C3A C8A . 1.403(3) ?
    C4A H4A . 0.9500 ?
    C4A C5A . 1.380(4) ?
    C5A H5A . 0.9500 ?
    C5A C6A . 1.397(3) ?
    C6A C7A . 1.385(3) ?
    C7A H7A . 0.9500 ?
    C7A C8A . 1.391(3) ?
    C8A H8A . 0.9500 ?
    Br6B C6B . 1.892(2) ?
    Cl1B C1B . 1.766(2) ?
    Cl2B C1B . 1.781(2) ?
    O2B C2B . 1.210(3) ?
    C1B H1B . 1.0000 ?
    C1B C2B . 1.542(3) ?
    C2B C3B . 1.485(3) ?
    C3B C4B . 1.398(3) ?
    C3B C8B . 1.396(3) ?
    C4B H4B . 0.9500 ?
    C4B C5B . 1.388(4) ?
    C5B H5B . 0.9500 ?
    C5B C6B . 1.390(4) ?
    C6B C7B . 1.389(3) ?
    C7B H7B . 0.9500 ?
    C7B C8B . 1.391(3) ?
    C8B H8B . 0.9500 ?
loop_
    _geom_contact_atom_site_label_1
    _geom_contact_atom_site_label_2
    _geom_contact_distance
    _geom_contact_site_symmetry_1
    _geom_contact_site_symmetry_2
    _geom_contact_publ_flag
    Br6A Br6B 3.4966(4) . 1_554 yes
    Br6A C1A 3.554(3) . 2_666 yes
    C2A Br6A 3.515(3) . 2_666 yes
    Br6B C2B 3.504(2) . 2_777 yes
    Br6A H1A 3.03 . 2_666 yes
    Cl1A O2A 2.894(2) . . yes
    Cl1B O2B 2.901(2) . . yes
    Cl2B C8B 3.453(3) . . yes
    Cl2B C4A 3.251(3) . . yes
    Cl2B H8B 2.88 . . yes
    O2A C1B 3.166(3) . 1_455 yes
    O2B C1A 3.100(3) . 1_565 yes
    H1B O2A 2.18 . 1_655 yes
    H5B O2A 2.63 . 2_677 yes
    O2A H4A 2.50 . . yes
    O2B H1A 2.18 . 1_565 yes
    O2B H4B 2.52 . . yes
    O2B H8A 2.47 . 1_565 yes
    C6A C8A 3.361(3) . 2_666 yes
    C1A H8A 2.61 . . yes
    C1B H8B 2.62 . . yes
    C8A H1A 2.63 . . yes
    C8B H1B 2.67 . . yes
    H1A H8A 2.06 . . yes
    H1B H8B 2.20 . . yes
loop_
    _geom_angle_atom_site_label_1
    _geom_angle_atom_site_label_2
    _geom_angle_atom_site_label_3
    _geom_angle_site_symmetry_1
    _geom_angle_site_symmetry_3
    _geom_angle
    _geom_angle_publ_flag
    Cl1A C1A Cl2A . . 110.59(13) ?
    Cl1A C1A H1A . . 109.1 ?
    Cl2A C1A H1A . . 109.1 ?
    C2A C1A Cl1A . . 111.28(16) ?
    C2A C1A Cl2A . . 107.49(17) ?
    C2A C1A H1A . . 109.1 ?
    O2A C2A C1A . . 119.8(2) ?
    O2A C2A C3A . . 122.4(2) ?
    C3A C2A C1A . . 117.9(2) ?
    C4A C3A C2A . . 118.0(2) ?
    C8A C3A C2A . . 122.5(2) ?
    C8A C3A C4A . . 119.5(2) ?
    C3A C4A H4A . . 119.6 ?
    C5A C4A C3A . . 120.8(2) ?
    C5A C4A H4A . . 119.6 ?
    C4A C5A H5A . . 120.7 ?
    C4A C5A C6A . . 118.7(2) ?
    C6A C5A H5A . . 120.7 ?
    C5A C6A Br6A . . 119.57(18) ?
    C7A C6A Br6A . . 118.54(18) ?
    C7A C6A C5A . . 121.9(2) ?
    C6A C7A H7A . . 120.4 ?
    C6A C7A C8A . . 119.1(2) ?
    C8A C7A H7A . . 120.4 ?
    C3A C8A H8A . . 120.0 ?
    C7A C8A C3A . . 120.0(2) ?
    C7A C8A H8A . . 120.0 ?
    Cl1B C1B Cl2B . . 110.50(13) ?
    Cl1B C1B H1B . . 109.2 ?
    Cl2B C1B H1B . . 109.2 ?
    C2B C1B Cl1B . . 111.22(16) ?
    C2B C1B Cl2B . . 107.41(16) ?
    C2B C1B H1B . . 109.2 ?
    O2B C2B C1B . . 119.7(2) ?
    O2B C2B C3B . . 122.9(2) ?
    C3B C2B C1B . . 117.4(2) ?
    C4B C3B C2B . . 117.6(2) ?
    C8B C3B C2B . . 122.5(2) ?
    C8B C3B C4B . . 119.9(2) ?
    C3B C4B H4B . . 119.7 ?
    C5B C4B C3B . . 120.6(2) ?
    C5B C4B H4B . . 119.7 ?
    C4B C5B H5B . . 120.8 ?
    C4B C5B C6B . . 118.4(2) ?
    C6B C5B H5B . . 120.8 ?
    C5B C6B Br6B . . 119.59(18) ?
    C7B C6B Br6B . . 118.29(18) ?
    C7B C6B C5B . . 122.1(2) ?
    C6B C7B H7B . . 120.6 ?
    C6B C7B C8B . . 118.9(2) ?
    C8B C7B H7B . . 120.6 ?
    C3B C8B H8B . . 119.9 ?
    C7B C8B C3B . . 120.1(2) ?
    C7B C8B H8B . . 119.9 ?
loop_
    _geom_torsion_atom_site_label_1
    _geom_torsion_atom_site_label_2
    _geom_torsion_atom_site_label_3
    _geom_torsion_atom_site_label_4
    _geom_torsion_site_symmetry_1
    _geom_torsion_site_symmetry_2
    _geom_torsion_site_symmetry_3
    _geom_torsion_site_symmetry_4
    _geom_torsion
    _geom_torsion_publ_flag
    Br6A C6A C7A C8A . . . . -179.28(17) ?
    Cl1A C1A C2A O2A . . . . 23.6(3) ?
    Cl1A C1A C2A C3A . . . . -157.33(17) ?
    Cl2A C1A C2A O2A . . . . -97.6(2) ?
    Cl2A C1A C2A C3A . . . . 81.4(2) ?
    O2A C2A C3A C4A . . . . 0.1(4) ?
    O2A C2A C3A C8A . . . . -178.4(2) ?
    C1A C2A C3A C4A . . . . -178.9(2) ?
    C1A C2A C3A C8A . . . . 2.6(3) ?
    C2A C3A C4A C5A . . . . -178.6(2) ?
    C2A C3A C8A C7A . . . . 179.0(2) ?
    C3A C4A C5A C6A . . . . -0.6(4) ?
    C4A C3A C8A C7A . . . . 0.6(3) ?
    C4A C5A C6A Br6A . . . . 179.75(18) ?
    C4A C5A C6A C7A . . . . 0.8(4) ?
    C5A C6A C7A C8A . . . . -0.3(3) ?
    C6A C7A C8A C3A . . . . -0.4(3) ?
    C8A C3A C4A C5A . . . . -0.1(4) ?
    Br6B C6B C7B C8B . . . . -179.14(19) ?
    Cl1B C1B C2B O2B . . . . 25.4(3) ?
    Cl1B C1B C2B C3B . . . . -154.12(17) ?
    Cl2B C1B C2B O2B . . . . -95.6(2) ?
    Cl2B C1B C2B C3B . . . . 84.8(2) ?
    O2B C2B C3B C4B . . . . -14.4(3) ?
    O2B C2B C3B C8B . . . . 167.0(2) ?
    C1B C2B C3B C4B . . . . 165.1(2) ?
    C1B C2B C3B C8B . . . . -13.5(3) ?
    C2B C3B C4B C5B . . . . -178.0(2) ?
    C2B C3B C8B C7B . . . . 179.1(2) ?
    C3B C4B C5B C6B . . . . -1.2(4) ?
    C4B C3B C8B C7B . . . . 0.5(4) ?
    C4B C5B C6B Br6B . . . . -179.69(18) ?
    C4B C5B C6B C7B . . . . 0.5(4) ?
    C5B C6B C7B C8B . . . . 0.6(4) ?
    C6B C7B C8B C3B . . . . -1.2(4) ?
    C8B C3B C4B C5B . . . . 0.7(4) ?
loop_
    _geom_hbond_atom_site_label_D
    _geom_hbond_atom_site_label_H
    _geom_hbond_atom_site_label_A
    _geom_hbond_site_symmetry_A
    _geom_hbond_distance_DH
    _geom_hbond_distance_HA
    _geom_hbond_distance_DA
    _geom_hbond_angle_DHA
    _geom_hbond_publ_flag
    C1A H1A O2B 1_545 1.00 2.18 3.100(3) 152 yes
    C1B H1B O2A 1_655 1.00 2.18 3.166(3) 169 yes
    C8A H8A O2B 1_545 0.95 2.47 3.374(3) 160 yes
_shelx_space_group_comment
;
The symmetry employed for this shelxl refinement is uniquely defined
by the following loop, which should always be used as a source of
symmetry information in preference to the above space-group names.
They are only intended as comments.
;
_shelx_estimated_absorpt_T_min     0.117
_shelx_estimated_absorpt_T_max     0.278
_shelx_hkl_file
;
   0   0  -1    0.83    0.21
   0   0  -2  669.52   17.12
   0   0  -3    4.16    0.85
   0   0  -3    5.62    0.89
   0   0   3    3.17    0.83
   0   0  -4 1483.18   38.73
   0   0   4 1512.24   40.32
   0   0  -5    3.60    0.95
   0   0   5    2.53    0.95
   0   0  -5    1.73    0.82
   0   0  -6 1171.00   32.52
   0   0   6 1193.09   35.42
   0   0  -6 1261.08   34.46
   0   0  -7    0.98    0.59
   0   0   7    0.25    0.61
   0   0  -7    0.97    0.77
   0   0   8   15.24    1.76
   0   0  -8   15.61    2.74
   0   0  -8   15.45    2.28
   0   0   9   23.25    2.42
   0   0  -9   25.73    3.80
   0   0  10  259.15   10.05
   0   0  10  268.71   10.37
   0   0 -10  268.07   14.19
   0   0  11   32.29    3.17
   0   0  11   30.09    3.27
   0   0  11   27.58    2.91
   0   0 -11   27.00    2.49
   0   0  11   36.03    3.26
   0   0  11   33.00    2.97
   0   0  11   27.62    2.91
   0   0  12  897.30   25.76
   0   0 -12  806.65   23.53
   0   0  12  891.34   26.36
   0   0  12  779.88   24.93
   0   0  12  870.65   24.80
   0   0  12  899.73   25.48
   0   0  13   29.60    3.13
   0   0  13   31.27    3.51
   0   0  13   31.69    3.25
   0   0  13   24.71    2.74
   0   0  13   27.70    2.80
   0   0  14  530.61   16.68
   0   0  14  576.05   18.69
   0   0  14  530.41   17.46
   0   0 -14  523.06   16.78
   0   0  14  535.70   17.57
   0   0  14  526.78   16.69
   0   0  14  495.25   16.41
   0   0  15   32.45    3.02
   0   0  15   28.51    2.89
   0   0 -15   27.45    2.58
   0   0 -15   30.78    2.74
   0   0  15   33.62    3.06
   0   0 -15   25.82    2.54
   0   0  15   27.15    2.47
   0   0  15   28.20    2.54
   0   0 -16  155.54    6.24
   0   0 -16  142.28    6.06
   0   0  16  163.68    6.91
   0   0 -16  157.35    6.26
   0   0  16  160.32    6.89
   0   0  16  172.06    6.96
   0   0 -17   13.47    1.23
   0   0 -17   13.17    1.24
   0   0 -17   12.14    1.19
   0   0  17   17.30    1.65
   0   0  17   16.69    1.64
   0   0  17   15.53    1.60
   0   0  17   16.78    1.64
   0   0  18  237.99    6.02
   0   0  18  247.91    6.07
   0   0  18  234.94    5.88
   0  -1  18   38.32    1.86
   0  -1  18   33.91    1.62
   0   1 -17  689.73   18.60
   0   1 -17  697.93   18.63
   0   1 -17  670.76   18.47
   0   1 -16    2.44    0.79
   0   1 -16    1.82    0.66
   0   1 -16    2.96    0.85
   0  -1  16    2.56    0.77
   0  -1  15    9.62    1.60
   0  -1  15    5.94    1.32
   0   1 -15    7.77    1.26
   0  -1  15    8.40    1.67
   0  -1  15   14.02    1.76
   0   1 -15   14.75    1.93
   0  -1  14   13.09    1.98
   0  -1  14   12.80    2.18
   0  -1  14   13.37    1.90
   0   1 -14   11.41    1.69
   0  -1  14   12.46    1.95
   0  -1  13  239.94   10.18
   0  -1  13  225.00   10.24
   0  -1  13  197.61    9.10
   0  -1  13  215.75    8.60
   0  -1  13  213.80    8.92
   0   1 -13  195.09    8.51
   0  -1  13  226.57    9.57
   0  -1  12   49.91    3.94
   0  -1  12   50.84    4.38
   0  -1  12   43.69    3.76
   0  -1  12   49.23    3.99
   0  -1  12   44.28    3.57
   0   1 -12   43.00    3.45
   0  -1  12   52.01    4.25
   0  -1  11  189.89    8.29
   0  -1  11  205.14    8.60
   0  -1  11  199.50    8.20
   0  -1  11  201.52    8.79
   0  -1  11  186.67    8.98
   0  -1  11  167.87    7.99
   0   1 -11  171.05    7.70
   0  -1  10   26.46    2.56
   0   1 -10   17.18    3.55
   0  -1   9  333.80   11.12
   0   1  -9  315.37   15.21
   0   1  -9  307.57   15.80
   0  -1   8    7.85    1.20
   0   1  -8    5.22    1.66
   0   1  -8    6.20    1.92
   0  -1   7  165.64    6.39
   0  -1   7  173.02    6.37
   0   1  -7  155.58    9.36
   0   1  -6   85.38    6.20
   0   1  -5 1584.08   43.17
   0   1  -4  482.47   12.85
   0   1  -4  494.07   12.87
   0   1  -3    9.95    1.17
   0   1  -3   12.30    1.28
   0  -1   3   12.50    1.72
   0  -1   2    1.10    0.44
   0   1  -2    0.28    0.37
   0   1  -1   20.30    1.86
   0   1   0   21.14    1.66
   0   1   1  832.50   22.84
   0   1   1 1057.42   22.84
   0  -1  -2  154.54    5.82
   0   1   2  110.42    4.43
   0  -1  -3    2.94    0.77
   0   1   3    1.97    0.60
   0  -1  -4  140.85    6.37
   0   1   4  131.32    5.19
   0   1   4  125.30    5.10
   0   1   4  122.69    6.09
   0   1   5  386.30   11.26
   0   1   5  398.90   11.30
   0  -1  -5  424.19   10.90
   0  -1  -5  421.15   11.41
   0   1   5  428.66   14.83
   0  -1  -5  443.15   14.47
   0   1   6  157.82    8.65
   0  -1  -6  170.32    8.30
   0   1   7  713.51   24.33
   0   1   7  698.78   19.29
   0   1   7  652.05   18.95
   0   1   8  322.58   15.35
   0  -1  -8  318.86   14.00
   0   1   8  310.80   10.85
   0  -1  -9 1060.10   33.01
   0   1   9  998.65   28.05
   0   1  10  202.68    8.91
   0   1  11   34.23    3.32
   0   1  11   43.90    4.03
   0   1  11   40.61    3.40
   0   1  11   35.91    3.08
   0   1  11   41.15    3.77
   0   1  12  666.67   21.45
   0   1  12  631.02   19.46
   0   1  12  669.20   20.25
   0   1  12  626.18   20.94
   0  -1 -13  309.50   11.18
   0   1  13  323.68   13.09
   0   1  13  296.80   11.25
   0   1  13  332.62   12.15
   0  -1 -14   71.19    4.35
   0  -1 -14   76.45    4.49
   0  -1 -14   70.70    4.35
   0   1  14   72.33    4.81
   0   1  14   76.79    4.61
   0   1  14   71.57    4.69
   0   1  14   75.17    4.93
   0  -1 -15  269.48    9.51
   0  -1 -15  267.38    9.45
   0   1  15  280.01   10.26
   0  -1 -15  265.66    9.47
   0   1  15  285.48   10.47
   0   1  15  288.98    9.83
   0  -1 -16   10.20    1.25
   0   1  16   14.70    1.76
   0   1  16   13.27    1.66
   0  -1 -16   10.36    1.24
   0  -1 -16   10.89    1.28
   0   1  17   59.77    3.09
   0   1  17   53.72    2.70
   0   1  17   58.50    3.07
   0   1  17   56.63    3.14
   0   1  18   19.30    1.17
   0   1  18   19.85    1.31
   0   1  18   18.10    1.19
   0   1  18   18.52    1.30
   0  -2  18   32.19    1.53
   0  -2  17    1.33    0.48
   0   2 -17    0.92    0.43
   0   2 -17    0.17    0.30
   0   2 -17    1.55    0.55
   0   2 -16   44.22    2.69
   0   2 -16   51.44    3.29
   0   2 -16   55.89    3.44
   0  -2  16   56.46    3.44
   0  -2  16   55.97    3.75
   0   2 -16   54.49    3.40
   0   2 -15   53.23    3.49
   0  -2  15   53.30    3.58
   0  -2  15   63.99    4.12
   0  -2  15   64.33    4.53
   0  -2  15   62.59    3.86
   0  -2  14  493.80   16.59
   0  -2  14  504.24   15.70
   0  -2  14  511.56   17.07
   0  -2  13   36.82    3.33
   0  -2  13   36.85    3.72
   0  -2  13   34.09    3.14
   0  -2  13   35.47    3.55
   0   2 -13   28.67    2.92
   0  -2  12   62.12    4.65
   0  -2  12   56.18    4.15
   0   2 -12   47.56    3.48
   0  -2  12   57.34    4.16
   0   2 -12   48.87    3.89
   0  -2  12   59.80    4.18
   0  -2  12   51.92    4.53
   0   2 -11   56.53    4.19
   0   2 -11   50.27    6.90
   0  -2  11   62.95    4.58
   0  -2  11   62.80    4.28
   0   2 -11   50.21    3.63
   0  -2  11   75.85    4.63
   0  -2  11   60.17    4.12
   0  -2  11   65.30    4.90
   0  -2  10 1336.10   36.35
   0  -2  10 1416.74   37.70
   0  -2  10 1350.57   35.63
   0  -2  10 1360.80   37.21
   0  -2  10 1428.34   37.70
   0   2 -10 1217.21   44.77
   0   2 -10 1222.90   43.25
   0   2  -9  298.51   16.74
   0  -2   9  292.99   10.16
   0   2  -9  259.27   14.93
   0  -2   8 1702.12   41.97
   0   2  -8 1549.84   49.62
   0  -2   7  119.07    4.99
   0   2  -7  100.55    8.11
   0  -2   6  155.52    6.12
   0   2  -6  156.20    9.75
   0   2  -5  258.28    9.78
   0   2  -5  247.84    9.68
   0   2  -4   87.87    5.40
   0   2  -4   90.28    5.45
   0   2  -4   82.02    6.20
   0   2  -3   32.63    3.58
   0   2  -2 2298.61   56.31
   0   2  -2 2042.42   53.89
   0   2  -1  306.45   12.48
   0   2  -1  330.23   11.43
   0   2   0 1517.49   38.34
   0   2   0 1401.84   37.42
   0   2   1  444.97   13.18
   0   2   2 1594.77   41.27
   0   2   2 1784.45   40.98
   0   2   3  358.94   11.14
   0   2   4 4200.61  100.71
   0   2   5  222.00    9.71
   0   2   5  224.53    9.76
   0   2   5  221.92    9.36
   0   2   6  608.79   19.52
   0   2   6  632.85   19.66
   0   2   6  669.63   21.11
   0   2   7  402.19   15.69
   0   2   7  361.37   11.96
   0   2   8  768.64   26.22
   0   2   8  728.55   21.26
   0   2  10  403.64   14.30
   0   2  10  448.15   15.31
   0   2  10  414.41   14.92
   0   2  11  144.53    7.00
   0   2  11  141.19    6.62
   0   2  11  136.12    7.53
   0   2  11  137.87    7.61
   0   2  11  126.65    6.92
   0   2  12   39.63    3.94
   0  -2 -12   33.02    2.75
   0   2  12   39.53    3.50
   0   2  12   34.14    3.08
   0  -2 -12   36.47    2.88
   0  -2 -12   36.91    2.90
   0   2  12   32.28    3.31
   0   2  13   60.71    4.29
   0   2  13   59.28    4.89
   0   2  13   54.29    4.43
   0  -2 -13   57.84    3.64
   0   2  13   58.09    4.05
   0   2  13   57.59    4.30
   0  -2 -13   54.41    3.59
   0  -2 -13   59.40    3.70
   0   2  13   56.49    4.46
   0  -2 -14   74.87    4.01
   0  -2 -14   67.81    3.84
   0   2  14   76.09    5.04
   0   2  14   73.70    4.86
   0   2  14   71.46    4.62
   0   2  14   73.53    4.95
   0   2  14   74.86    4.43
   0   2  14   78.87    4.77
   0   2  15   28.37    2.78
   0   2  15   32.19    2.90
   0   2  15   29.37    2.85
   0   2  15   31.81    2.73
   0   2  15   30.65    2.69
   0   2  15   27.58    2.67
   0   2  16  286.01   10.33
   0   2  16  321.21   10.22
   0   2  16  310.07   10.62
   0   2  16  312.46   10.42
   0   2  16  312.05    9.65
   0   2  16  337.29   10.33
   0   2  16  320.26   10.49
   0   2  17  324.29   10.22
   0   2  17  389.53   10.48
   0   2  17  369.28    9.99
   0   2  17  327.97    9.23
   0  -2 -17  310.10    9.57
   0   2  17  383.94   10.68
   0   2  17  382.05   10.12
   0  -2 -17  324.39    9.61
   0   2  18   17.82    1.17
   0   2  18   17.45    1.10
   0   3 -17   38.44    2.21
   0  -3  17   39.91    2.23
   0   3 -17   35.83    2.15
   0   3 -17   38.59    2.22
   0   3 -16   11.26    1.25
   0   3 -16    9.83    1.36
   0   3 -16   10.65    1.42
   0   3 -16   10.73    1.41
   0  -3  16   10.17    1.30
   0  -3  15  471.27   13.79
   0  -3  15  437.06   14.43
   0  -3  14  290.94   11.19
   0   3 -14  273.95   10.39
   0  -3  14  296.95   11.61
   0  -3  13  404.71   14.04
   0   3 -13  328.03   11.80
   0   3 -13  319.69   11.75
   0   3 -13  355.33   12.83
   0  -3  13  398.98   12.42
   0  -3  13  398.86   14.27
   0  -3  12    7.42    1.34
   0  -3  12    6.90    1.58
   0   3 -12   12.87    1.96
   0   3 -12    6.66    1.33
   0   3 -12    6.08    1.28
   0   3 -12    7.64    2.88
   0  -3  12    8.75    1.87
   0  -3  11   49.51    4.47
   0  -3  11   44.90    4.31
   0   3 -11   40.89    6.55
   0  -3  11   48.11    4.04
   0   3 -11   41.23    3.39
   0   3 -11   37.52    3.19
   0  -3  11   50.35    3.71
   0   3 -11   44.47    6.40
   0  -3  11   43.07    4.03
   0  -3  11   42.31    3.21
   0   3 -10   37.22    5.83
   0  -3  10   37.07    2.93
   0  -3  10   38.50    3.69
   0   3 -10   32.84    3.03
   0   3 -10   33.60    5.94
   0  -3  10   83.59    5.47
   0   3 -10   35.78    3.07
   0  -3  10   43.76    3.31
   0  -3   9  593.76   17.39
   0   3  -9  556.52   25.42
   0  -3   8    3.22    0.84
   0   3  -8    2.24    1.59
   0  -3   7  394.97   11.90
   0   3  -7  359.18   18.41
   0  -3   6  640.76   17.16
   0   3  -6  629.61   21.18
   0   3  -6  619.13   21.14
   0   3  -6  588.63   24.37
   0   3  -5  180.32    9.79
   0   3  -5  182.18    9.82
   0   3  -5  168.42   10.90
   0   3  -4  518.75   18.96
   0   3  -4  500.59   19.08
   0   3  -4  521.51   19.25
   0   3  -4  470.94   20.08
   0   3  -3  543.39   21.76
   0   3  -3  593.36   19.97
   0   3  -2 1338.44   40.52
   0   3  -2 1326.16   37.51
   0   3  -1  952.84   27.72
   0   3  -1  899.76   30.28
   0   3  -1  855.28   27.37
   0   3   0 2915.34   76.30
   0   3   0 2983.68   80.96
   0   3   1    0.13    0.37
   0   3   2  231.14    8.66
   0   3   2  227.68    7.96
   0   3   3  336.11    9.70
   0   3   3  318.28   10.31
   0   3   4  409.75   12.91
   0   3   5  112.56    5.74
   0   3   5  104.88    7.57
   0   3   5   99.15    7.43
   0   3   6  177.32   10.08
   0   3   6  183.04   10.17
   0   3   6  200.72    8.91
   0   3   6  183.23    7.34
   0   3   7  212.90   10.83
   0   3   7  219.12   10.93
   0   3   7  248.75   11.01
   0   3   7  241.16    9.07
   0   3   8  105.49    5.75
   0   3   9    0.69    0.65
   0   3  10  376.47   13.58
   0   3  10  391.82   13.15
   0   3  10  404.31   13.25
   0   3  10  415.54   13.83
   0   3  11  155.67    7.15
   0   3  11  171.33    7.88
   0   3  11  160.16    7.25
   0   3  11  156.89    7.70
   0   3  11  151.18    7.06
   0   3  12 1543.31   42.88
   0   3  12 1603.44   42.17
   0   3  12 1650.00   42.11
   0   3  12 1710.10   42.40
   0   3  12 1694.86   43.21
   0   3  12 1535.56   41.92
   0   3  13   49.47    4.01
   0   3  13   53.67    4.00
   0   3  13   49.01    3.64
   0   3  13   51.76    3.75
   0   3  13   60.98    4.47
   0   3  14   34.42    3.19
   0   3  14   38.44    3.41
   0   3  14   35.64    3.23
   0   3  14   35.68    2.76
   0   3  14   38.70    3.42
   0   3  14   38.64    3.00
   0   3  14   37.46    2.99
   0   3  14   36.47    3.13
   0   3  15   19.22    2.15
   0   3  15   20.75    2.22
   0   3  15   19.40    2.16
   0   3  15   20.35    1.93
   0   3  15   20.10    2.25
   0   3  15   19.88    1.80
   0   3  15   22.90    2.06
   0   3  15   23.85    2.28
   0  -3 -16  466.32   13.60
   0   3  16  499.52   13.76
   0   3  16  542.23   14.56
   0   3  16  485.68   14.49
   0   3  16  474.13   13.14
   0   3  16  526.76   14.78
   0  -3 -16  477.60   13.67
   0   3  16  521.20   13.86
   0   3  16  538.46   14.79
   0   3  17   75.80    3.18
   0   3  17   76.91    3.16
   0   3  17   77.97    3.28
   0   3  17   60.72    2.42
   0   3  17   76.39    3.22
   0   3  17   64.68    2.50
   0   4 -17   77.44    3.00
   0   4 -16  141.02    5.15
   0   4 -16  151.89    5.72
   0   4 -15    4.73    1.00
   0  -4  14    1.30    0.73
   0   4 -14    1.25    0.58
   0   4 -14    1.60    0.71
   0  -4  14    2.84    1.00
   0  -4  14    1.70    0.71
   0  -4  13   99.07    5.86
   0   4 -13   96.08    5.11
   0  -4  13   96.51    6.02
   0   4 -13  102.56    5.69
   0   4 -13   95.04    5.09
   0   4 -12   24.41    2.58
   0   4 -12   29.47    2.81
   0  -4  12   31.60    3.27
   0  -4  12   28.34    3.34
   0   4 -11  732.19   31.17
   0   4 -11  575.06   29.75
   0  -4  11  754.16   23.34
   0  -4  11  715.08   21.75
   0  -4  11  733.12   23.31
   0   4 -11  611.36   20.09
   0   4 -11  635.85   20.05
   0   4 -11  705.58   30.32
   0  -4  11  697.99   22.04
   0   4 -10  148.81    7.35
   0   4 -10  137.56    6.80
   0  -4  10  169.62    8.53
   0  -4  10  187.54    9.34
   0   4 -10  178.49   13.44
   0   4 -10  155.85    7.29
   0   4 -10  150.82   13.57
   0  -4  10  202.64    9.58
   0   4 -10  195.09   14.41
   0  -4   9  105.31    6.30
   0  -4   9  120.01    6.95
   0   4  -9   96.41    5.52
   0   4  -9   83.55    5.05
   0   4  -9  107.15    9.86
   0  -4   9  122.03    7.00
   0   4  -9  108.40   10.54
   0   4  -8    5.27    2.34
   0   4  -8    7.58    2.53
   0   4  -7 1014.05   37.40
   0   4  -7  990.36   35.07
   0   4  -6  263.44   15.76
   0   4  -6  281.07   14.92
   0   4  -6  277.76   14.27
   0   4  -6  277.86   14.36
   0   4  -5  851.24   31.82
   0   4  -5  817.74   30.08
   0   4  -5  810.51   30.07
   0   4  -5  918.64   30.17
   0   4  -4  963.08   34.69
   0   4  -4  996.63   34.87
   0   4  -3  496.78   21.67
   0   4  -3  475.68   21.52
   0   4  -3  489.62   22.64
   0   4  -2  539.97   20.17
   0   4  -2  513.31   20.53
   0   4  -2  489.57   22.87
   0   4  -1  146.80    4.93
   0   4  -1  177.88   10.02
   0   4  -1  159.47   11.69
   0   4  -1  159.74    9.56
   0   4   0  486.34   18.84
   0   4   0  418.63   20.95
   0   4   0  438.13   17.27
   0   4   1  277.87   12.18
   0   4   1  290.64   14.12
   0   4   2  889.03   25.70
   0   4   2  834.73   23.11
   0   4   3   27.72    2.50
   0   4   3   26.84    2.06
   0   4   3   20.90    4.26
   0   4   4   53.27    6.21
   0   4   4   39.99    5.45
   0   4   4   52.40    6.73
   0   4   5    8.72    2.52
   0   4   5    8.77    2.49
   0   4   6  101.32    8.66
   0   4   6   95.91    8.41
   0   4   7  459.33   20.14
   0   4   7  455.68   20.03
   0   4   7  520.51   15.78
   0   4   8  149.59    7.14
   0   4   9   52.37    3.84
   0   4   9   61.08    4.41
   0   4   9   53.24    3.78
   0   4   9   58.63    3.96
   0   4  10    4.81    2.40
   0   4  10    4.97    1.17
   0   4  10    5.96    1.45
   0   4  10    5.20    1.26
   0   4  10    6.07    1.33
   0   4  10    5.36    1.12
   0   4  10    5.25    1.14
   0   4  11  102.29    5.71
   0   4  11  108.86    5.96
   0   4  11  109.99    5.81
   0   4  11  106.19    5.22
   0   4  11  108.99    5.45
   0   4  12   31.10    2.63
   0   4  12   35.94    3.09
   0   4  12   29.25    2.94
   0   4  12   32.64    3.02
   0   4  12   33.17    2.79
   0   4  12   32.22    2.63
   0   4  13   66.51    3.78
   0   4  13   56.62    3.77
   0  -4 -13   59.52    3.73
   0   4  13   56.96    3.44
   0   4  13   63.04    4.15
   0  -4 -13   62.09    3.79
   0   4  13   58.76    3.64
   0   4  13   56.86    4.05
   0   4  14   81.04    5.01
   0   4  14   82.63    4.61
   0   4  14   74.76    4.58
   0   4  14   75.31    3.85
   0  -4 -14   80.05    4.13
   0   4  14   75.78    3.75
   0   4  14   84.42    4.96
   0   4  14   79.30    3.98
   0  -4 -14   80.50    4.14
   0   4  14   76.20    4.37
   0   4  15   29.26    2.54
   0   4  15   32.33    2.46
   0   4  15   30.09    2.34
   0  -4 -15   27.06    2.01
   0   4  15   28.15    2.39
   0   4  15   26.20    1.82
   0   4  15   26.29    1.89
   0  -4 -15   28.17    2.03
   0   4  16    1.01    0.47
   0   4  16    0.66    0.40
   0  -4 -16    0.21    0.25
   0  -4 -16    0.10    0.23
   0   4  16    0.11    0.33
   0   4  17   46.09    2.11
   0   4  17   43.59    1.87
   0   4  17   50.08    2.24
   0   5 -16   91.86    3.49
   0   5 -16   85.27    3.21
   0   5 -16   83.47    3.40
   0   5 -15   19.12    1.78
   0   5 -15   20.99    1.85
   0   5 -15   18.86    1.74
   0  -5  14  247.63    9.14
   0   5 -14  273.58    9.49
   0   5 -14  261.57    8.75
   0   5 -13   26.59    2.65
   0   5 -13   24.21    2.34
   0  -5  13   22.16    2.50
   0   5 -13   26.76    2.46
   0  -5  13   24.78    2.71
   0  -5  12   86.61    6.23
   0  -5  12   79.54    6.04
   0  -5  12   82.20    5.45
   0   5 -12   84.74    4.95
   0  -5  12   84.99    5.43
   0   5 -12   83.84    4.95
   0   5 -11   72.48    8.93
   0  -5  11   61.91    5.34
   0  -5  11   57.87    4.66
   0   5 -11   54.20    3.82
   0   5 -11   53.53    4.08
   0   5 -11   60.18    4.21
   0   5 -11   56.41    8.22
   0  -5  11   66.06    5.48
   0  -5  10  633.42   21.39
   0  -5  10  606.68   19.98
   0  -5  10  653.12   21.57
   0   5 -10  690.45   30.59
   0   5 -10  542.53   18.14
   0   5 -10  582.48   18.86
   0   5 -10  661.16   28.52
   0   5 -10  597.03   18.68
   0   5  -9   93.03    5.55
   0   5  -9  104.00    5.97
   0   5  -9  105.59   10.14
   0   5  -9  127.22   12.01
   0  -5   9  112.65    6.65
   0  -5   9  117.28    7.36
   0  -5   9  114.95    7.22
   0   5  -8  134.67    6.90
   0   5  -8  145.00    7.19
   0   5  -8  136.62   11.44
   0   5  -8  149.46   13.06
   0  -5   8  163.57    8.64
   0  -5   8  153.82    7.85
   0  -5   8  172.73    8.80
   0   5  -7   10.19    1.68
   0   5  -7    7.46    1.48
   0  -5   7   10.46    2.01
   0  -5   7    8.69    1.70
   0   5  -7    6.13    2.60
   0  -5   7   11.28    2.09
   0   5  -7    7.76    2.59
   0   5  -6   15.90    4.03
   0   5  -6   15.12    3.53
   0   5  -6   18.19    3.82
   0   5  -6   23.94    4.26
   0   5  -5  429.88   21.78
   0   5  -5  427.55   21.61
   0  -5   5  456.46   13.69
   0   5  -5  452.50   20.49
   0   5  -4  410.54   20.26
   0   5  -4  402.79   20.98
   0   5  -4  451.34   19.60
   0   5  -3  126.23   10.88
   0   5  -3  127.83   11.07
   0   5  -3  120.62    9.81
   0   5  -3  113.01   11.27
   0   5  -3  147.31   10.06
   0   5  -2  612.29   28.13
   0   5  -2  621.37   28.41
   0   5  -2  738.23   27.43
   0   5  -2  655.95   30.82
   0   5  -2  796.78   27.38
   0   5  -1   70.58    8.12
   0   5  -1   64.42    7.96
   0   5  -1   92.07    7.73
   0   5  -1   85.80    9.76
   0   5  -1  102.10    8.35
   0   5   0  118.77    8.54
   0   5   0  125.53   11.93
   0   5   0  120.80    9.37
   0   5   1   22.52    3.42
   0   5   1   28.48    4.51
   0   5   2 2209.93   70.25
   0   5   2 2099.30   69.97
   0   5   3   10.20    3.14
   0   5   3    8.44    2.94
   0   5   3    7.94    3.07
   0   5   3   11.22    1.86
   0   5   4 1580.42   53.70
   0   5   4 1479.38   50.49
   0   5   4 1539.83   51.08
   0  -5  -5  115.40    5.28
   0   5   5  110.51   11.30
   0   5   5  103.65    9.94
   0   5   5  106.87    9.95
   0  -5  -6   31.02    2.54
   0   5   6   27.36    5.69
   0   5   6   38.90    5.79
   0   5   6   40.28    5.92
   0   5   7   75.50    4.69
   0   5   7   60.72    7.15
   0   5   7   66.76    7.44
   0   5   7   69.76    9.13
   0   5   8  937.00   25.95
   0   5   8  892.56   25.38
   0  -5  -8  952.02   24.73
   0  -5  -8  942.69   24.74
   0   5   8  901.55   38.53
   0   5   8  807.96   24.55
   0   5   8  845.29   24.66
   0   5   9  438.03   24.99
   0   5   9  417.85   14.21
   0  -5  -9  469.31   14.26
   0  -5  -9  450.46   14.10
   0   5   9  448.73   15.39
   0   5   9  438.88   14.78
   0   5  10  188.38   15.37
   0   5  10  193.35    8.11
   0   5  10  176.48    7.73
   0  -5 -10  198.96    7.85
   0  -5 -10  191.01    7.76
   0   5  10  190.52    8.80
   0   5  10  196.87    8.43
   0   5  11    7.73    1.38
   0  -5 -11    9.01    1.44
   0  -5 -11    5.92    1.18
   0   5  11    8.37    1.52
   0   5  11    6.68    1.40
   0   5  12    0.27    0.61
   0   5  12    0.73    0.57
   0  -5 -12    0.28    0.43
   0  -5 -12    0.83    0.57
   0   5  12    0.43    0.61
   0   5  12    1.00    0.67
   0   5  13   11.62    1.54
   0   5  13   12.20    1.81
   0  -5 -13   10.04    1.36
   0  -5 -13   10.22    1.37
   0   5  13   11.91    1.60
   0   5  13   10.53    1.53
   0   5  14  490.37   14.29
   0   5  14  463.10   14.44
   0   5  14  523.50   15.61
   0   5  14  481.93   14.03
   0  -5 -14  475.62   13.54
   0  -5 -14  468.40   13.52
   0   5  14  516.96   15.14
   0   5  15   10.78    1.25
   0   5  15   11.73    1.40
   0   5  15   11.39    1.16
   0   5  15   11.78    1.48
   0   5  15   12.31    1.46
   0   5  16  385.21   10.76
   0   5  16  376.19   10.65
   0   6 -15  259.43    7.92
   0   6 -15  271.04    8.04
   0   6 -14   25.86    1.91
   0   6 -14   27.61    2.21
   0   6 -13  307.53   10.49
   0   6 -13  304.53    9.98
   0   6 -13  296.36    9.93
   0  -6  12   98.09    6.52
   0  -6  12  100.86    5.80
   0  -6  12  100.92    6.60
   0   6 -12  127.15    5.89
   0  -6  12  107.32    5.84
   0   6 -12  122.64    5.86
   0   6 -12  116.39    5.26
   0  -6  11   59.16    5.16
   0  -6  11   55.86    4.37
   0  -6  11   56.59    5.12
   0   6 -11   62.83    4.29
   0   6 -11   61.73    4.02
   0  -6  11   58.99    4.45
   0   6 -11   58.94    4.10
   0   6 -10   13.83    2.02
   0   6 -10   16.12    2.13
   0   6 -10   17.04    2.27
   0  -6  10   14.96    2.70
   0  -6  10   17.10    2.45
   0  -6  10   14.63    2.66
   0  -6   9  680.20   23.01
   0  -6   9  802.55   25.69
   0   6  -9  871.41   35.80
   0   6  -9  799.81   32.16
   0  -6   9  774.46   25.37
   0   6  -9  726.17   22.41
   0   6  -9  771.32   22.94
   0  -6   8   31.34    3.86
   0  -6   8   24.87    3.03
   0   6  -8   31.20    6.00
   0   6  -8   28.85    5.30
   0   6  -8   28.03    2.95
   0   6  -8   34.57    3.29
   0  -6   8   30.99    3.81
   0  -6   7  666.49   21.60
   0   6  -7  703.37   21.20
   0   6  -7  689.55   21.04
   0   6  -7  627.61   20.14
   0   6  -7  737.09   29.98
   0   6  -6  219.69    9.41
   0  -6   6  226.84    8.60
   0   6  -6  227.94   14.96
   0   6  -6  210.84    9.06
   0   6  -5   39.36    3.45
   0   6  -5   42.98    6.75
   0   6  -5   49.15    7.24
   0   6  -5   41.52    3.61
   0   6  -5   44.35    6.20
   0  -6   5   48.86    3.44
   0   6  -5   40.60    6.39
   0  -6   4    3.41    0.97
   0   6  -4    1.91    1.53
   0   6  -4    3.03    1.94
   0   6  -4    4.53    2.26
   0   6  -4    1.50    1.42
   0   6  -3  796.60   35.39
   0   6  -3  833.12   36.19
   0   6  -3  942.77   34.96
   0   6  -3  835.67   38.62
   0   6  -3 1006.75   34.50
   0   6  -2  227.01   16.80
   0   6  -2  217.81   16.49
   0   6  -2  276.42   15.72
   0   6  -2  260.41   19.21
   0   6  -2  294.42   16.24
   0   6  -1  284.92   19.38
   0   6  -1  313.62   20.08
   0   6  -1  352.43   17.72
   0   6  -1  348.78   22.81
   0   6   0  169.61   14.67
   0   6   0  187.75   15.13
   0   6   0  226.45   13.07
   0   6   0  250.41   15.33
   0   6   0  200.48   16.94
   0   6   1  145.32   11.47
   0   6   1  118.92    8.83
   0   6   2  142.71    8.91
   0   6   2  127.94   12.22
   0   6   2  130.17   12.27
   0   6   3  344.94   22.41
   0   6   3  340.19   20.80
   0   6   3  361.12   21.44
   0   6   4   13.74    4.33
   0  -6  -4   14.96    1.90
   0   6   4   12.68    3.89
   0   6   4   14.78    4.10
   0  -6  -5   57.91    3.80
   0   6   5   51.46    8.23
   0   6   5   45.74    3.73
   0   6   5   50.68    7.42
   0   6   5   63.40    8.28
   0   6   5   51.20    3.91
   0   6   6    2.04    0.92
   0  -6  -6    1.26    0.73
   0   6   6    1.22    1.73
   0   6   6    0.38    0.63
   0   6   6    1.23    0.65
   0   6   6    1.90    1.65
   0   6   6    1.89    1.64
   0  -6  -6    4.68    1.06
   0  -6  -6    3.25    0.92
   0   6   6    2.72    0.92
   0   6   7    2.98    1.02
   0  -6  -7    1.32    0.68
   0   6   7    1.23    1.51
   0   6   7    0.91    0.61
   0  -6  -7    1.63    0.72
   0   6   7    1.74    1.51
   0   6   7    2.17    1.63
   0  -6  -7    1.63    0.71
   0   6   7    1.38    0.76
   0   6   7    3.19    0.98
   0   6   8   63.04    9.08
   0  -6  -8   63.68    3.90
   0  -6  -8   61.74    3.83
   0   6   8   60.49    4.03
   0   6   8   61.93    4.42
   0   6   8   58.89    4.15
   0   6   8   65.45    4.53
   0   6   9  328.36   21.21
   0   6   9  300.04   11.01
   0  -6  -9  307.40   10.64
   0  -6  -9  322.73   10.80
   0   6   9  325.36   11.93
   0   6   9  305.79   11.12
   0   6   9  316.15   11.96
   0   6  10    3.53    1.12
   0  -6 -10    4.07    1.01
   0   6  10    3.33    1.01
   0  -6 -10    4.24    1.00
   0   6  10    4.54    1.27
   0   6  10    7.62    1.59
   0   6  10    2.52    0.95
   0   6  11  140.34    6.69
   0   6  11  133.79    6.25
   0   6  11  136.72    7.03
   0   6  11  133.04    6.83
   0   6  11  141.98    6.80
   0  -6 -11  141.19    5.94
   0  -6 -11  143.40    5.98
   0   6  12  119.45    5.62
   0  -6 -12  112.25    4.88
   0  -6 -12  109.17    4.83
   0   6  12  118.63    5.79
   0   6  12  102.05    5.74
   0   6  12  114.09    5.69
   0   6  12  106.64    5.19
   0   6  13   19.12    2.01
   0   6  13   20.00    1.87
   0   6  13   21.24    2.08
   0   6  13   21.28    2.31
   0   6  13   19.02    2.12
   0   6  13   20.21    1.95
   0   6  14   48.06    2.93
   0   6  14   52.36    3.11
   0   6  14   50.84    2.99
   0   6  14   55.98    3.40
   0   6  14   50.31    3.16
   0   6  15   11.47    1.12
   0   6  15   11.26    1.13
   0   7 -14   37.13    2.10
   0   7 -14   29.42    1.60
   0   7 -13   71.56    3.54
   0   7 -13   66.14    3.42
   0   7 -13   74.82    3.79
   0   7 -12  133.49    5.76
   0  -7  12   87.63    5.64
   0   7 -12  127.87    5.52
   0   7 -12  112.33    4.70
   0   7 -12  119.56    5.30
   0  -7  12   87.08    5.64
   0  -7  11   58.33    4.83
   0  -7  11   59.88    4.14
   0  -7  11   62.33    5.00
   0   7 -11   68.14    4.01
   0   7 -11   75.21    4.42
   0  -7  11   61.49    4.14
   0   7 -11   75.42    4.29
   0  -7  10   21.97    3.13
   0   7 -10   29.47    2.72
   0  -7  10   21.85    3.15
   0   7 -10   27.93    2.77
   0   7 -10   25.41    2.57
   0  -7  10   19.61    2.47
   0  -7   9    0.88    0.88
   0  -7   9    0.89    0.70
   0  -7   9    1.10    0.94
   0   7  -9    0.13    0.49
   0   7  -9    1.20    0.73
   0  -7   8  104.56    6.55
   0   7  -8  121.37    6.57
   0   7  -8  129.14    6.78
   0   7  -8  114.54    6.02
   0  -7   7    9.91    1.93
   0   7  -7   13.40    3.70
   0   7  -7    9.93    1.77
   0   7  -7   14.90    2.19
   0   7  -6  741.11   22.55
   0   7  -6  822.31   34.39
   0  -7   6  752.86   31.64
   0   7  -6  735.82   22.75
   0   7  -6  744.41   31.48
   0  -7   6  732.75   21.53
   0   7  -5    9.23    1.79
   0  -7   5    7.44    1.95
   0   7  -5    7.43    2.90
   0   7  -5   12.27    3.88
   0   7  -5    9.43    3.34
   0  -7   5    9.01    2.19
   0   7  -5    7.61    1.49
   0   7  -5    9.91    1.84
   0  -7   5    6.12    1.33
   0   7  -5    9.36    3.17
   0   7  -4  440.82   15.63
   0  -7   4  459.24   17.75
   0   7  -4  488.01   24.25
   0   7  -4  448.72   25.55
   0   7  -4  482.19   26.62
   0  -7   4  455.55   17.63
   0   7  -4  449.00   15.08
   0   7  -4  428.16   15.55
   0   7  -4  486.12   23.60
   0  -7   4  474.17   15.10
   0   7  -3    6.17    1.47
   0   7  -3    5.15    1.38
   0  -7   3    4.05    1.47
   0   7  -3    3.69    2.57
   0  -7   3    4.92    1.38
   0   7  -3   10.99    3.42
   0   7  -3    2.94    2.05
   0   7  -3    7.60    3.21
   0  -7   3    5.71    1.72
   0  -7   3    4.75    1.44
   0   7  -3    5.43    1.35
   0   7  -3    5.14    1.30
   0   7  -3   10.60    3.38
   0  -7   3   14.30    1.94
   0   7  -2    5.74    1.39
   0   7  -2    0.75    1.83
   0  -7   2    2.36    1.28
   0   7  -2    2.04    1.42
   0  -7   2    1.76    1.01
   0   7  -2    0.60    1.19
   0   7  -2    1.18    1.68
   0  -7   2    2.77    1.35
   0  -7   2    2.39    1.13
   0   7  -2    0.64    0.60
   0   7  -2    2.17    0.90
   0   7  -2    0.99    0.77
   0   7  -2    0.45    0.89
   0  -7   2    0.59    0.56
   0   7  -1   30.59    3.11
   0   7  -1   27.22    6.63
   0  -7   1   26.66    3.42
   0   7  -1   30.07    4.98
   0   7  -1   31.56    6.35
   0   7  -1   23.36    5.67
   0  -7   1   26.47    3.04
   0  -7   1   29.00    3.18
   0  -7   1   30.79    3.66
   0   7  -1   26.95    2.81
   0   7  -1   25.04    2.86
   0   7  -1   25.33    2.82
   0   7  -1   29.21    5.37
   0  -7   1   28.01    2.75
   0   7   0  398.99   14.36
   0  -7   0  453.22   16.23
   0   7   0  428.90   27.03
   0   7   0  461.57   20.65
   0   7   0  440.08   14.62
   0  -7   0  460.97   16.40
   0  -7   0  400.60   14.75
   0  -7   0  424.33   14.96
   0   7   0  391.40   14.58
   0   7   0  407.25   14.32
   0   7   0  508.83   24.28
   0   7   0  409.37   24.93
   0   7   0  427.27   25.19
   0  -7  -1   10.55    2.05
   0   7   1   17.82    2.21
   0   7   1   10.81    1.87
   0  -7  -1    9.54    1.77
   0  -7  -1    9.72    1.77
   0  -7  -1   11.52    2.18
   0  -7  -1   10.09    1.68
   0   7   1    9.85    1.71
   0   7   2  207.17    8.47
   0   7   2  190.73    8.90
   0   7   2  190.78    8.53
   0  -7  -2  225.67    9.90
   0   7   2  188.79    8.07
   0   7   2  188.52    8.54
   0   7   2  195.21   16.37
   0   7   2  214.75   17.14
   0  -7  -2  223.45    9.90
   0  -7  -2  217.87    8.99
   0  -7  -2  199.64    8.75
   0   7   2  166.70    8.63
   0  -7  -2  226.58    8.82
   0   7   3   89.46    4.99
   0   7   3   88.39    5.20
   0   7   3   98.78   12.23
   0   7   3   83.54    4.90
   0   7   3   96.05    5.48
   0   7   3   82.34   10.32
   0   7   3   84.55   10.47
   0  -7  -3   95.38    5.42
   0  -7  -3   96.62    5.43
   0   7   3   77.72    5.40
   0  -7  -3   97.89    5.40
   0   7   4  144.81    7.48
   0   7   4  152.79    7.11
   0   7   4  158.45   15.21
   0   7   4  145.79    6.89
   0   7   4  155.44    7.27
   0   7   4  156.68   14.28
   0   7   4  146.11   13.78
   0  -7  -4  155.24    7.10
   0  -7  -4  158.89    7.15
   0   7   4  149.40    7.69
   0  -7  -4  164.99    7.33
   0   7   5  381.27   14.01
   0   7   5  392.57   13.27
   0   7   5  387.22   25.03
   0   7   5  377.32   13.24
   0   7   5  424.71   13.75
   0   7   5  400.59   23.51
   0   7   5  394.75   23.30
   0  -7  -5  405.26   13.31
   0  -7  -5  406.87   13.33
   0   7   5  376.42   14.08
   0  -7  -5  422.98   13.72
   0   7   6  460.32   16.29
   0   7   6  483.91   15.27
   0   7   6  519.29   28.96
   0   7   6  489.85   15.86
   0   7   6  500.79   15.73
   0   7   6  480.77   25.68
   0   7   6  499.36   26.05
   0  -7  -6  520.25   15.68
   0  -7  -6  505.08   15.54
   0   7   6  542.95   16.63
   0  -7  -6  494.31   15.84
   0   7   6  481.25   16.64
   0   7   7  101.48   11.70
   0   7   7   85.63    5.09
   0  -7  -7   92.43    4.90
   0  -7  -7   91.27    4.92
   0   7   7   87.86    5.40
   0   7   7   91.29    4.86
   0  -7  -7   84.84    4.91
   0   7   7   95.12    5.52
   0   7   7   92.61    5.65
   0   7   8  621.79   19.33
   0  -7  -8  652.24   18.74
   0  -7  -8  641.85   18.65
   0   7   8  642.72   31.91
   0   7   8  687.49   20.15
   0   7   8  644.55   19.69
   0   7   8  633.04   20.07
   0   7   9  191.75    8.46
   0  -7  -9  185.28    7.31
   0  -7  -9  182.72    7.30
   0   7   9  190.74    7.65
   0   7   9  192.56    8.38
   0   7   9  200.18    8.06
   0   7   9  183.66    7.95
   0   7  10    9.98    1.70
   0   7  10    9.51    1.62
   0   7  10   10.12    1.65
   0   7  10    9.09    1.42
   0   7  10    8.51    1.46
   0   7  11   75.05    4.54
   0   7  11   74.46    4.61
   0   7  11   72.01    4.24
   0   7  11   72.05    3.96
   0   7  11   73.27    4.20
   0   7  12  334.74   11.32
   0   7  12  364.49   11.67
   0   7  12  338.51   10.76
   0   7  12  343.20   10.62
   0   7  12  330.10   10.82
   0   7  13   13.50    1.55
   0   7  13   12.60    1.50
   0   7  13   12.96    1.28
   0   7  13   10.91    1.39
   0   7  13   11.79    1.34
   0   7  14  103.48    4.04
   0   7  14  107.98    4.20
   0   7  14   99.85    3.88
   0   8 -13    0.61    0.26
   0   8 -12  120.71    4.60
   0   8 -12  121.79    4.65
   0   8 -11  374.96   10.83
   0   8 -11  344.95   10.14
   0   8 -11  366.84   10.75
   0   8 -11  332.19   10.30
   0  -8  10   40.91    3.88
   0  -8  10   37.51    3.71
   0   8 -10   51.85    3.45
   0   8 -10   50.92    3.36
   0   8  -9  363.60   11.93
   0   8  -9  352.88   11.76
   0   8  -9  336.67   11.24
   0   8  -8   24.87    2.68
   0  -8   8   23.79    2.72
   0   8  -8   22.66    2.38
   0   8  -8   26.66    2.53
   0   8  -7  200.53    8.78
   0   8  -7  197.40    8.46
   0  -8   6    4.05    1.69
   0  -8   6    3.31    1.27
   0   8  -6    4.72    1.25
   0   8  -6    4.76    1.26
   0   8  -6    5.30    1.40
   0  -8   6    4.99    1.72
   0   8  -5  925.81   26.68
   0   8  -5  945.23   27.20
   0   8  -5  893.22   26.96
   0  -8   5  873.77   29.84
   0  -8   5  963.02   37.71
   0   8  -5  945.62   26.35
   0  -8   5  873.13   29.81
   0   8  -5 1024.79   38.68
   0  -8   5  930.81   26.19
   0   8  -5 1005.17   37.85
   0  -8   4   15.00    2.90
   0   8  -4   19.26    4.49
   0   8  -4   17.24    4.79
   0   8  -4   20.92    5.31
   0  -8   4   18.17    3.16
   0   8  -4   18.14    2.32
   0   8  -4   23.79    4.93
   0  -8   4   21.61    2.49
   0   8  -4   22.46    2.75
   0   8  -3   80.59    5.36
   0  -8   3   79.70    6.53
   0   8  -3   86.02    9.21
   0   8  -3   85.11   10.68
   0   8  -3   79.95   10.47
   0  -8   3   75.80    6.42
   0   8  -3   75.21    5.00
   0   8  -3   76.88    5.22
   0   8  -3   70.05    4.94
   0   8  -3   72.87    5.06
   0   8  -3   77.95    9.09
   0  -8   3   76.65    4.91
   0   8  -2  114.07    6.54
   0   8  -2  105.07   13.45
   0  -8   2  110.75    7.71
   0   8  -2  107.39   10.11
   0   8  -2  118.29   13.00
   0   8  -2  104.33   12.13
   0  -8   2  106.52    7.59
   0  -8   2  107.21    6.67
   0  -8   2  103.55    6.59
   0   8  -2  111.27    6.24
   0   8  -2  124.52   11.66
   0  -8   2  116.15    6.23
   0   8  -2  116.62    6.47
   0   8  -2  108.90    6.44
   0   8  -2  111.56    6.56
   0  -8   1  574.86   20.02
   0   8  -1  541.95   31.92
   0   8  -1  550.24   24.29
   0   8  -1  546.66   29.84
   0   8  -1  556.44   29.95
   0  -8   1  484.31   17.71
   0  -8   1  560.70   19.98
   0  -8   1  485.19   17.76
   0   8  -1  541.85   17.48
   0   8  -1  530.56   17.35
   0   8  -1  518.73   17.70
   0  -8   1  554.81   17.27
   0  -8   0    3.17    1.32
   0   8   0    3.01    2.39
   0  -8   0    1.07    0.84
   0   8   0    2.06    0.85
   0  -8   0    3.20    1.36
   0  -8   0    0.46    0.69
   0   8   0    0.43    0.64
   0   8   0    3.25    2.26
   0   8   0    1.29    1.59
   0   8   0    0.13    0.61
   0   8   0    0.91    0.81
   0   8   1  111.26    6.25
   0  -8  -1  119.33    7.34
   0   8   1  104.75    5.96
   0  -8  -1  109.03    7.14
   0  -8  -1   96.81    6.06
   0  -8  -1  115.60    6.50
   0   8   1  106.68    6.41
   0   8   1  112.52    6.01
   0  -8  -1  117.09    6.22
   0   8   2  235.82    9.81
   0  -8  -2  261.97   11.37
   0   8   2  213.58   18.83
   0   8   2  237.13    9.88
   0   8   2  235.61    9.90
   0   8   2  234.14   18.55
   0   8   2  214.87   17.82
   0  -8  -2  245.52   10.13
   0  -8  -2  259.38   11.32
   0  -8  -2  232.95    9.90
   0   8   2  230.17    9.25
   0   8   2  228.94   10.16
   0  -8  -2  247.77    9.92
   0  -8  -3   66.90    5.14
   0   8   3   68.87   10.26
   0   8   3   54.55    4.43
   0   8   3   58.64    3.93
   0   8   3   62.92    4.44
   0   8   3   66.03    9.41
   0   8   3   61.40    9.21
   0  -8  -3   68.88    5.22
   0  -8  -3   61.61    4.41
   0  -8  -3   67.73    4.58
   0  -8  -3   62.28    4.39
   0   8   3   62.92    4.36
   0   8   4   35.06    3.15
   0   8   4   41.20    7.84
   0  -8  -4   45.63    4.06
   0   8   4   33.10    2.94
   0   8   4   37.66    3.36
   0   8   4   34.16    6.64
   0   8   4   28.63    6.04
   0  -8  -4   40.26    3.83
   0  -8  -4   38.78    3.36
   0  -8  -4   38.04    3.33
   0   8   4   36.77    2.89
   0  -8  -4   44.48    3.59
   0   8   5   45.35    3.87
   0   8   5   40.73    3.23
   0   8   5   41.62    7.73
   0  -8  -5   46.94    4.06
   0   8   5   44.54    3.39
   0   8   5   45.85    3.57
   0   8   5   43.25    7.32
   0   8   5   48.67    7.63
   0  -8  -5   43.50    3.56
   0  -8  -5   43.19    3.43
   0  -8  -5   41.24    3.39
   0  -8  -5   47.22    4.07
   0   8   5   42.21    3.86
   0   8   6  122.29    6.08
   0   8   6  137.20    6.36
   0   8   6  130.19    5.90
   0  -8  -6  130.96    6.41
   0   8   6  147.33    6.83
   0   8   6  128.55    6.79
   0   8   6  122.50    6.82
   0   8   7  185.55    7.80
   0   8   7  186.61    8.48
   0  -8  -7  170.12    7.43
   0   8   7  195.38    8.20
   0   8   7  197.68    8.41
   0   8   7  186.96    7.70
   0   8   8   23.54    2.43
   0   8   8   26.87    2.77
   0   8   8   26.68    2.63
   0   8   8   24.19    2.48
   0   8   8   27.63    2.50
   0   8   9   55.73    3.87
   0   8   9   59.39    3.82
   0   8   9   56.07    3.55
   0   8   9   58.91    3.82
   0   8  10   55.52    3.53
   0   8  10   50.96    3.38
   0   8  10   50.08    3.43
   0   8  10   50.89    3.17
   0   8  10   53.67    3.43
   0  -8 -11   44.24    2.75
   0   8  11   48.14    2.82
   0   8  11   51.86    3.08
   0   8  11   46.91    3.06
   0  -8 -11   44.94    2.78
   0   8  12    9.65    1.16
   0   8  12    8.26    1.11
   0   8  12    7.10    1.09
   0   8  12    7.63    0.97
   0   8  13   21.97    1.42
   0   8  13   21.66    1.52
   0   8  13   21.00    1.33
   0   9 -11   21.29    1.26
   0   9 -11   23.04    1.52
   0   9 -10  156.77    5.52
   0  -9  10  108.48    5.85
   0  -9  10  109.79    5.87
   0   9 -10  163.69    5.56
   0   9 -10  169.25    5.80
   0   9 -10  159.63    5.46
   0   9  -9   90.53    4.39
   0   9  -9   86.27    4.04
   0   9  -8   17.25    1.96
   0   9  -8   19.16    1.83
   0   9  -8   18.23    1.79
   0  -9   7   88.37    6.29
   0  -9   7   87.96    5.09
   0   9  -7   99.52    4.72
   0   9  -7  111.37    5.38
   0  -9   7   82.24    6.09
   0   9  -7  109.04    5.29
   0   9  -7  109.42    5.51
   0   9  -6   22.25    2.13
   0  -9   6   19.38    2.37
   0  -9   6   20.78    3.11
   0   9  -6   23.38    2.48
   0   9  -6   22.26    2.08
   0  -9   6   17.70    2.89
   0   9  -6   20.91    2.26
   0   9  -6   22.15    2.42
   0   9  -5   49.50    3.48
   0  -9   5   38.08    3.50
   0  -9   5   41.09    4.51
   0   9  -5   47.22    3.72
   0   9  -5   46.38    3.10
   0   9  -5   44.09    3.40
   0  -9   5   39.07    4.37
   0  -9   4    9.01    2.16
   0   9  -4    9.25    1.60
   0  -9   4    6.89    1.99
   0   9  -4    7.94    1.63
   0  -9   4    7.32    1.42
   0   9  -4    7.96    1.43
   0  -9   3  189.06   10.35
   0   9  -3  203.68    8.64
   0  -9   3  199.45   10.54
   0   9  -3  203.04    8.93
   0  -9   3  196.91    8.48
   0   9  -3  196.67    8.12
   0   9  -3  205.04    8.74
   0   9  -3  196.99    8.59
   0   9  -3  218.02    9.00
   0  -9   2  458.86   17.86
   0  -9   2  432.26   17.54
   0   9  -2  490.28   15.77
   0   9  -2  471.88   15.90
   0  -9   2  462.88   15.41
   0   9  -2  480.14   15.56
   0   9  -2  481.13   16.02
   0   9  -2  475.41   15.90
   0  -9   1   10.13    1.93
   0   9  -1   10.47    1.81
   0  -9   1    7.66    1.95
   0  -9   1    8.84    1.76
   0  -9   1    9.08    1.67
   0  -9   1    6.01    1.79
   0   9  -1   13.83    2.10
   0   9  -1   10.47    1.75
   0   9  -1   14.76    2.22
   0   9   0  311.82   11.52
   0   9   0  310.95   11.58
   0  -9   0  295.20   12.90
   0  -9   0  269.77   11.26
   0  -9   0  268.30   11.20
   0   9   0  311.12   11.87
   0   9   0  311.92   11.13
   0   9   0  314.47   12.02
   0  -9   0  304.61   13.01
   0  -9  -1  127.42    7.48
   0  -9  -1  107.15    6.09
   0  -9  -1  119.61    7.29
   0  -9  -1  107.83    6.11
   0   9   1  121.39    6.37
   0  -9  -1  119.62    6.31
   0   9   1  119.58    5.91
   0   9   1  115.32    6.51
   0   9   1  116.33    6.63
   0   9   2    3.80    1.01
   0   9   2    1.72    0.93
   0  -9  -2    2.54    1.08
   0   9   2    5.58    1.32
   0   9   2    4.27    1.16
   0   9   2    2.22    1.05
   0  -9  -2    3.08    1.24
   0  -9  -2    2.22    0.96
   0  -9  -2    1.41    0.85
   0  -9  -2    1.36    0.80
   0   9   3  161.91    7.26
   0   9   3  155.18    7.20
   0   9   3  167.51    7.55
   0  -9  -3  165.65    8.34
   0  -9  -3  159.78    8.24
   0  -9  -3  165.37    7.57
   0   9   3  162.73    7.89
   0  -9  -4  211.28    9.50
   0   9   4  216.92    8.75
   0   9   4  214.15    8.68
   0  -9  -4  210.14    9.49
   0  -9  -4  206.79    8.72
   0   9   4  209.85    8.31
   0  -9  -5   95.74    5.67
   0   9   5   89.81    5.14
   0   9   5   93.99    5.02
   0   9   5   97.83    5.08
   0  -9  -5   94.17    5.66
   0  -9  -5   85.00    4.96
   0   9   5   93.37    5.09
   0   9   5   91.76    5.41
   0   9   6   23.37    2.53
   0   9   6   21.73    2.42
   0   9   6   26.87    2.37
   0  -9  -6   20.72    2.46
   0  -9  -6   23.62    2.61
   0  -9  -6   21.73    2.22
   0   9   6   23.40    2.32
   0   9   6   20.73    2.22
   0   9   7   10.00    1.52
   0  -9  -7   13.03    1.82
   0  -9  -7   10.96    1.67
   0   9   7    7.85    1.35
   0  -9  -7   10.12    1.39
   0   9   7   12.66    1.76
   0   9   7    9.05    1.49
   0   9   8   68.20    3.94
   0  -9  -8   68.21    4.00
   0  -9  -8   65.00    3.89
   0   9   8   64.60    3.74
   0   9   8   66.64    3.79
   0   9   8   70.40    3.90
   0  -9  -9  143.48    5.87
   0  -9  -9  150.47    5.95
   0   9   9  158.88    6.12
   0   9   9  144.49    5.87
   0   9   9  152.00    6.09
   0   9  10   36.22    2.37
   0  -9 -10   32.47    2.01
   0  -9 -10   29.94    1.94
   0   9  10   34.61    2.35
   0   9  10   31.62    2.19
   0   9  11    2.30    0.56
   0   9  11    1.78    0.52
   0   9  12   36.68    1.68
   0   9  12   29.33    1.51
   0  10  -9    9.36    0.91
   0  10  -9    9.60    0.90
   0  10  -8   30.08    2.00
   0  10  -8   30.89    1.96
   0 -10   7  158.84    7.35
   0  10  -7  199.82    6.56
   0  10  -7  198.28    6.79
   0  10  -7  188.92    6.27
   0 -10   7  151.45    7.26
   0 -10   6  115.80    6.54
   0 -10   6  126.32    6.69
   0  10  -6  155.41    5.75
   0  10  -6  158.25    6.13
   0  10  -6  153.40    5.94
   0  10  -5  127.59    5.11
   0 -10   5  102.64    6.21
   0 -10   5  100.30    6.18
   0  10  -5  129.67    5.22
   0  10  -5  128.35    5.61
   0  10  -4    1.27    0.65
   0 -10   4    0.76    0.84
   0 -10   4    0.92    0.87
   0  10  -4    1.96    0.77
   0  10  -4    1.00    0.63
   0  10  -4    0.73    0.49
   0  10  -3  100.41    4.96
   0  10  -3   98.48    4.70
   0  10  -3  101.63    5.02
   0 -10   3   82.26    5.72
   0 -10   3   85.68    5.83
   0  10  -3  100.70    5.17
   0 -10   3   92.36    4.84
   0  10  -2   63.55    3.91
   0  10  -2   61.71    3.78
   0  10  -2   65.22    4.00
   0  10  -2   60.26    3.86
   0 -10   2   52.35    4.49
   0 -10   2   52.89    4.47
   0  10  -2   62.44    4.04
   0 -10   2   57.69    3.77
   0  10  -1  388.41   12.37
   0 -10   1  325.89   13.25
   0 -10   1  311.25   13.07
   0 -10   1  342.95   11.94
   0  10  -1  385.52   12.55
   0  10  -1  389.57   12.51
   0  10  -1  358.36   11.65
   0  10   0   50.20    3.57
   0 -10   0   44.98    4.03
   0 -10   0   46.09    4.07
   0  10   0   55.78    3.72
   0  10   0   49.51    3.21
   0  10   0   51.40    3.74
   0  10   0   48.83    3.62
   0  10   1   22.93    2.48
   0  10   1   25.50    2.56
   0 -10  -1   20.26    2.64
   0 -10  -1   21.41    2.67
   0  10   1   22.83    2.30
   0 -10  -1   25.46    2.49
   0  10   2    5.27    1.24
   0  10   2    5.23    1.17
   0 -10  -2    4.82    1.31
   0 -10  -2    5.13    1.36
   0  10   2    4.19    1.02
   0  10   2    3.55    1.12
   0 -10  -2    4.60    1.13
   0  10   3  131.77    5.64
   0 -10  -3  125.00    6.43
   0  10   3  127.04    5.83
   0  10   3  132.56    5.35
   0 -10  -3  114.77    6.22
   0 -10  -3  114.81    5.68
   0  10   3  139.39    6.40
   0  10   3  126.40    6.10
   0 -10  -4   31.08    2.87
   0  10   4   32.04    2.55
   0  10   4   30.72    2.31
   0 -10  -4   30.56    2.83
   0 -10  -4   30.18    2.56
   0  10   4   31.79    2.49
   0  10   4   29.49    2.65
   0  10   4   35.22    2.91
   0  10   5    2.21    0.75
   0 -10  -5    2.97    0.94
   0 -10  -5    2.10    0.87
   0  10   5    4.43    0.92
   0 -10  -5    1.53    0.65
   0  10   5    2.01    0.71
   0  10   6   42.33    2.64
   0 -10  -6   40.09    2.88
   0 -10  -6   42.53    2.93
   0  10   6   38.11    2.57
   0 -10  -6   34.58    2.39
   0  10   6   43.21    2.90
   0  10   6   45.10    2.93
   0  10   7    5.86    0.95
   0  10   7    5.64    0.78
   0 -10  -7    6.57    1.04
   0 -10  -7    6.05    0.99
   0  10   7    5.38    0.89
   0  10   7    5.11    0.93
   0  10   7    6.59    1.04
   0  10   8   68.07    2.86
   0 -10  -8   72.03    3.16
   0  10   8   75.86    3.36
   0 -10  -8   72.57    3.16
   0  10   9    4.46    0.55
   0  10   9    6.08    0.78
   0 -11   6    0.66    0.38
   0 -11   6    1.28    0.46
   0  11  -5  282.78    7.62
   0 -11   5  229.39    8.15
   0 -11   5  216.70    8.05
   0  11  -5  278.89    7.67
   0  11  -4    1.16    0.39
   0  11  -4    0.89    0.45
   0 -11   4    2.75    0.78
   0 -11   4    3.29    0.84
   0  11  -4    1.15    0.43
   0  11  -3    2.80    0.62
   0  11  -3    1.26    0.52
   0 -11   3    1.21    0.60
   0 -11   3    0.95    0.60
   0  11  -3    1.58    0.51
   0  11  -2    2.74    0.71
   0  11  -2    2.12    0.64
   0 -11   2    3.10    0.89
   0 -11   2    1.91    0.73
   0 -11   2    2.03    0.59
   0 -11   1   33.51    2.74
   0  11  -1   35.15    2.20
   0 -11   1   31.98    2.29
   0 -11   1   33.51    2.74
   0  11   0   31.05    2.26
   0 -11   0   26.52    2.40
   0  11   0   31.75    2.18
   0  11   0   31.62    2.22
   0  11   0   31.09    2.19
   0 -11   0   29.05    2.50
   0  11   1   71.45    3.55
   0 -11  -1   71.20    3.95
   0  11   1   75.18    3.64
   0  11   1   71.66    3.62
   0 -11  -1   66.27    3.52
   0  11   1   72.51    3.43
   0 -11  -1   63.03    3.77
   0 -11  -2    9.80    1.36
   0  11   2    9.09    0.97
   0 -11  -2   11.27    1.45
   0  11   2   11.82    1.38
   0  11   2   11.49    1.33
   0 -11  -2    9.60    1.26
   0  11   2    9.87    1.14
   0  11   2   12.61    1.25
   0  11   2   11.05    1.29
   0 -11  -3   47.86    2.94
   0  11   3   54.76    2.97
   0  11   3   54.51    2.98
   0 -11  -3   48.63    2.77
   0  11   3   52.01    2.68
   0  11   3   54.28    2.83
   0 -11  -3   52.05    3.04
   0 -11  -4   37.04    2.33
   0  11   4   43.58    2.50
   0  11   4   43.07    2.51
   0  11   4   44.95    2.33
   0 -11  -4   37.00    2.32
   0  11   4   37.62    2.17
   0 -11  -5  134.18    4.68
   0 -11  -5  136.44    4.69
   0  11   6    1.46    0.43
   0  11   6    1.71    0.46
   0  11   6    1.33    0.40
   0  11   7   91.12    3.07
  -1  11   4   76.72    2.87
  -1  11   3    0.67    0.31
  -1  11   3    0.40    0.27
  -1  11   2    5.85    0.75
  -1  11   2    7.57    0.85
  -1  11   1    2.62    0.51
  -1  11   0   15.92    1.12
  -1  11   0   22.52    1.56
  -1  11  -1    6.30    0.84
  -1  11  -1    5.16    0.72
   1 -11   1    4.64    0.67
   1 -11   1    3.63    0.60
  -1  11  -2    2.71    0.54
   1 -11   2    1.88    0.46
   1 -11   2    1.57    0.43
  -1  11  -3   41.46    2.06
  -1  10   8   14.59    1.04
  -1  10   7    1.38    0.44
  -1  10   7    3.11    0.60
  -1  10   7    3.05    0.65
  -1  10   6    1.17    0.47
  -1  10   6    0.20    0.33
  -1  10   6    0.44    0.40
  -1  10   6    0.60    0.45
  -1  10   6    0.95    0.52
  -1  10   5   41.12    2.46
   1 -10  -5   35.27    2.28
  -1  10   5   43.51    2.48
  -1  10   5   41.61    2.65
  -1  10   5   40.18    2.63
  -1  10   4    3.87    0.79
   1 -10  -4    3.31    0.78
   1 -10  -4    4.07    0.87
  -1  10   4    5.22    0.92
   1 -10  -4    5.21    0.91
  -1  10   4    5.50    0.96
  -1  10   3   64.54    3.30
   1 -10  -3   56.95    3.47
  -1  10   3   67.80    3.87
  -1  10   3   65.96    3.79
  -1  10   3   63.24    3.38
   1 -10  -3   64.64    3.63
  -1  10   3   68.99    3.69
   1 -10  -3   63.11    3.62
  -1  10   2    0.84    0.56
   1 -10  -2    2.13    0.80
  -1  10   2    1.28    0.65
   1 -10  -2    0.43    0.49
  -1  10   2    1.96    0.76
   1 -10  -2    1.93    0.77
  -1  10   1   15.98    1.60
   1 -10  -1   10.28    1.58
  -1  10   1   11.41    1.60
  -1  10   1   10.93    1.55
   1 -10  -1   11.13    1.56
  -1  10   1   12.32    1.48
   1 -10  -1    9.92    1.54
  -1  10   0   92.32    4.64
   1 -10   0   76.21    4.68
  -1  10   0   91.64    4.72
  -1  10   0   89.79    4.68
  -1  10   0   83.14    3.84
   1 -10   0   77.74    4.69
  -1  10   0   90.90    4.44
  -1  10  -1  546.41   15.40
   1 -10   1  455.02   15.64
  -1  10  -1  539.41   15.21
  -1  10  -1  539.06   15.38
   1 -10   1  465.36   15.72
   1 -10   1  489.07   15.06
   1 -10   2    2.92    1.04
  -1  10  -2    2.91    0.86
   1 -10   2    3.61    1.08
   1 -10   2    2.04    0.73
  -1  10  -3   65.70    3.60
   1 -10   3   57.10    4.03
  -1  10  -3   61.39    3.59
  -1  10  -3   66.55    3.39
   1 -10   3   51.78    3.87
   1 -10   3   57.71    3.41
   1 -10   4   70.60    4.51
   1 -10   4   77.28    4.26
  -1  10  -4   86.72    4.25
  -1  10  -4   87.48    3.98
  -1  10  -4   92.20    4.10
   1 -10   4   75.39    4.64
   1 -10   5   23.87    2.40
   1 -10   5   25.54    2.19
  -1  10  -5   29.55    2.22
  -1  10  -5   27.17    2.01
  -1  10  -5   27.42    1.83
   1 -10   5   23.64    2.42
  -1  10  -6   10.31    1.18
  -1  10  -6   11.28    1.24
   1 -10   6    6.48    1.22
   1 -10   6    7.34    1.31
   1 -10   7   37.12    2.57
   1 -10   7   36.69    2.55
  -1  10  -8    0.89    0.32
   1 -10   8    0.65    0.37
   1 -10   8    0.70    0.38
  -1   9  10   53.45    2.49
  -1   9  10   56.62    2.64
  -1   9   9    2.90    0.67
  -1   9   9    3.50    0.78
  -1   9   9    1.76    0.54
  -1   9   8   30.84    2.21
  -1   9   8   29.34    2.20
  -1   9   8   30.18    2.19
  -1   9   8   30.64    2.35
  -1   9   7   80.73    3.98
  -1   9   7   77.75    4.19
  -1   9   7   80.47    4.08
  -1   9   7   75.26    3.95
  -1   9   7   73.41    3.89
  -1   9   7   77.79    4.21
  -1   9   6   77.90    4.36
   1  -9  -6   68.36    3.90
  -1   9   6   74.66    3.94
  -1   9   6   84.04    4.47
  -1   9   6   77.80    4.32
   1  -9  -6   67.74    3.77
  -1   9   6   79.18    4.15
   1  -9  -6   69.01    3.90
   1  -9  -5   84.34    4.75
  -1   9   5   96.18    5.10
   1  -9  -5   80.84    4.68
  -1   9   5   90.21    4.49
  -1   9   5   97.43    5.16
  -1   9   5  102.82    5.30
   1  -9  -5   83.35    4.59
  -1   9   5   99.00    4.90
  -1   9   5   95.11    4.76
  -1   9   4  322.33   11.22
   1  -9  -4  299.27   11.17
   1  -9  -4  297.37   11.12
  -1   9   4  313.89   11.40
  -1   9   4  309.86   11.30
  -1   9   4  322.87   10.90
   1  -9  -4  303.47   10.92
  -1   9   4  334.49   11.15
  -1   9   3   71.96    4.40
   1  -9  -3   59.34    4.34
   1  -9  -3   61.15    4.39
   1  -9  -3   67.13    4.26
  -1   9   3   71.24    4.04
  -1   9   3   67.21    4.30
  -1   9   2   20.94    2.22
  -1   9   2   20.17    2.26
   1  -9  -2   18.42    2.44
   1  -9  -2   17.54    2.35
  -1   9   2   20.43    2.49
  -1   9   2   21.81    2.52
   1  -9  -2   19.81    2.32
  -1   9   2   22.49    2.46
  -1   9   1    0.55    0.64
   1  -9  -1    1.05    0.85
   1  -9  -1    1.19    0.90
  -1   9   1    0.80    0.71
   1  -9  -1    0.97    0.77
  -1   9   1    1.08    0.79
  -1   9   1    0.78    0.63
  -1   9   0   42.80    3.51
   1  -9   0   41.90    3.95
   1  -9   0   44.48    4.10
  -1   9   0   47.33    3.19
  -1   9   0   48.58    3.87
  -1   9   0   47.30    3.86
  -1   9   0   42.31    3.22
  -1   9   0   48.14    3.63
   1  -9   1   13.50    2.27
   1  -9   1   13.55    2.30
  -1   9  -1   17.12    2.20
  -1   9  -1   12.90    2.01
  -1   9  -1   14.73    2.14
  -1   9  -1   14.61    1.82
  -1   9  -1   13.99    1.99
   1  -9   1   10.95    1.77
   1  -9   2  125.40    7.51
  -1   9  -2  145.74    6.90
  -1   9  -2  144.56    6.47
  -1   9  -2  147.03    7.14
  -1   9  -2  137.62    6.90
   1  -9   2  147.21    6.88
   1  -9   2  139.58    7.87
   1  -9   3   16.55    2.59
   1  -9   3   15.74    2.56
  -1   9  -3   18.89    2.21
  -1   9  -3   17.37    2.19
  -1   9  -3   22.41    2.31
  -1   9  -3   17.54    2.22
   1  -9   3   18.96    2.23
   1  -9   4   20.46    2.85
   1  -9   4   22.12    2.96
  -1   9  -4   21.02    2.28
  -1   9  -4   17.29    2.07
  -1   9  -4   18.88    2.28
   1  -9   4   19.01    2.16
   1  -9   5  107.03    6.85
   1  -9   5  107.32    6.27
  -1   9  -5  125.42    5.70
  -1   9  -5  133.79    6.25
  -1   9  -5  125.75    5.92
  -1   9  -5  122.50    5.37
   1  -9   5  104.88    6.75
   1  -9   6   23.92    2.98
   1  -9   6   22.46    2.58
  -1   9  -6   29.23    2.26
  -1   9  -6   28.87    2.62
  -1   9  -6   26.40    2.26
   1  -9   6   21.69    2.84
  -1   9  -7    3.62    0.89
  -1   9  -7    1.82    0.67
   1  -9   7    1.33    0.74
   1  -9   7    2.54    1.04
   1  -9   7    3.87    1.28
  -1   9  -8   50.79    2.94
  -1   9  -8   52.55    3.17
  -1   9  -8   52.82    2.99
   1  -9   8   42.49    3.09
   1  -9   8   40.59    3.60
   1  -9   8   44.11    3.71
  -1   9  -9  338.93    9.47
  -1   9  -9  325.66    9.11
  -1   9 -10  120.87    4.29
  -1   9 -10  111.97    4.25
  -1   8  12   59.11    2.69
  -1   8  12   55.06    2.55
  -1   8  11    2.11    0.58
  -1   8  11    1.32    0.37
  -1   8  11    1.75    0.57
  -1   8  10  230.00    7.43
  -1   8  10  203.43    6.70
  -1   8  10  213.74    7.49
  -1   8  10  238.21    8.18
  -1   8  10  221.61    7.89
  -1   8   9    7.92    1.36
  -1   8   9    5.71    1.21
  -1   8   9    7.59    1.36
  -1   8   9    7.22    1.21
  -1   8   9    5.44    1.08
  -1   8   9    5.81    1.07
  -1   8   9    6.88    1.00
  -1   8   9    6.47    1.07
  -1   8   8  181.01    7.70
  -1   8   8  173.09    7.12
  -1   8   8  189.15    7.79
  -1   8   8  190.20    7.60
  -1   8   8  170.47    7.16
  -1   8   8  177.48    6.85
  -1   8   8  168.68    6.43
  -1   8   7   89.82    5.02
  -1   8   7   86.32    4.89
  -1   8   7   82.71    4.18
   1  -8  -7   82.50    4.68
  -1   8   7   82.91    4.69
  -1   8   7   89.72    4.90
   1  -8  -7   84.80    4.76
  -1   8   7   82.36    5.09
  -1   8   7   97.81    5.33
  -1   8   6   55.97    4.00
  -1   8   6   50.86    3.68
   1  -8  -6   49.83    3.55
   1  -8  -6   46.61    3.67
  -1   8   6   51.81    4.02
  -1   8   6   51.26    3.67
  -1   8   6   44.13    3.07
  -1   8   6   51.12    3.87
  -1   8   6   57.68    4.06
   1  -8  -6   52.41    3.83
  -1   8   6   54.60    3.64
   1  -8  -5   82.52    5.21
  -1   8   5   94.58    5.71
  -1   8   5   86.92    4.58
   1  -8  -5   89.53    5.19
  -1   8   5   96.18    5.32
  -1   8   5   98.32    5.53
  -1   8   5   96.55    5.63
  -1   8   5   94.50    5.63
  -1   8   5  100.60    5.41
   1  -8  -5   85.20    5.31
   1  -8  -4  482.99   16.85
  -1   8   4  516.20   15.80
   1  -8  -4  509.52   17.00
  -1   8   4  511.41   17.06
   1  -8  -4  526.82   16.70
  -1   8   4  507.82   17.14
  -1   8   4  502.49   17.06
  -1   8   4  541.50   16.65
  -1   8   4  520.80   16.61
  -1   8   3   19.63    2.29
   1  -8  -3   21.57    2.71
  -1   8   3   20.24    5.33
  -1   8   3   23.84    2.70
   1  -8  -3   25.63    2.74
  -1   8   3   25.01    2.83
  -1   8   3   24.67    5.68
  -1   8   3   24.15    5.70
   1  -8  -3   22.24    2.80
  -1   8   3   22.42    2.44
   1  -8  -2  101.91    6.34
  -1   8   2  101.21   12.15
   1  -8  -2   96.00    6.13
  -1   8   2   97.95    5.95
  -1   8   2  104.96   12.03
  -1   8   2   96.53   11.50
  -1   8   2   94.83    5.48
  -1   8   2   95.48    4.89
  -1   8   2  105.57    6.31
  -1   8   2   98.59    6.07
   1  -8  -2  105.08    5.91
  -1   8   2  101.72    5.89
   1  -8  -1  124.93    7.26
  -1   8   1  118.98   13.42
  -1   8   1  118.75    6.66
  -1   8   1  126.92    6.52
  -1   8   1  116.34    6.75
  -1   8   1  114.16    6.77
  -1   8   1  127.24    5.95
   1  -8  -1  128.64    6.67
   1  -8  -1  121.02    7.20
   1  -8   0  118.46    7.30
  -1   8   0  118.66   13.67
  -1   8   0  125.21    6.72
  -1   8   0  125.27   13.25
  -1   8   0  141.38   14.10
  -1   8   0  129.59    6.72
  -1   8   0  127.97    7.05
  -1   8   0  124.43    7.03
  -1   8   0  123.20    6.06
  -1   8   0  128.82    6.81
   1  -8   0  114.46    7.17
   1  -8   1    1.33    0.97
   1  -8   1    0.19    0.71
  -1   8  -1    0.13    0.50
  -1   8  -1    1.22    0.89
  -1   8  -1    2.47    0.90
  -1   8  -1    1.26    0.62
  -1   8  -1    0.94    0.80
  -1   8  -1    1.52    0.83
   1  -8   1    2.18    0.96
  -1   8  -1    3.82    2.55
  -1   8  -1    0.64    1.28
  -1   8  -1    1.24    0.81
   1  -8   2   12.79    2.40
  -1   8  -2   10.35    1.85
  -1   8  -2   11.74    2.06
  -1   8  -2    9.72    1.87
  -1   8  -2   12.45    1.88
  -1   8  -2   12.37    1.69
   1  -8   2   14.26    2.09
   1  -8   2   10.90    2.28
  -1   8  -2    8.77    3.56
  -1   8  -2    7.55    3.46
  -1   8  -3  212.80   14.98
  -1   8  -3  235.14   17.92
  -1   8  -3  225.11   17.73
  -1   8  -3  200.37    7.60
  -1   8  -3  211.42    9.33
   1  -8   3  203.24   10.64
  -1   8  -3  216.89    9.22
   1  -8   3  209.86   10.70
  -1   8  -3  212.61    8.37
  -1   8  -3  217.07    9.08
  -1   8  -3  202.60    9.30
  -1   8  -3  208.86    9.47
   1  -8   3  226.66    9.31
  -1   8  -3  218.04   15.67
  -1   8  -4  236.70    8.63
  -1   8  -4  238.74   10.19
   1  -8   4  224.60   11.50
  -1   8  -4  245.80    9.94
   1  -8   4  239.05   11.85
  -1   8  -4  242.36   10.24
  -1   8  -4  255.04   10.07
  -1   8  -4  253.10    9.47
  -1   8  -4  248.25   10.24
   1  -8   4  252.85    9.94
  -1   8  -5   86.34    4.53
  -1   8  -5   81.90    5.32
   1  -8   5   78.65    6.33
  -1   8  -5   91.15    5.21
   1  -8   5   82.68    6.41
  -1   8  -5   85.26    5.25
  -1   8  -5   86.14    4.95
   1  -8   5   91.65    5.24
  -1   8  -6    7.14    1.51
  -1   8  -6    5.75    1.14
  -1   8  -6    8.09    1.43
   1  -8   6    5.85    1.76
  -1   8  -6    6.67    1.40
   1  -8   6    4.61    1.55
   1  -8   6    7.84    1.84
   1  -8   7   22.60    3.19
  -1   8  -7   25.20    2.51
  -1   8  -7   26.40    2.73
  -1   8  -7   23.06    2.21
  -1   8  -7   24.47    2.61
   1  -8   7   19.18    2.71
   1  -8   7   16.87    2.82
   1  -8   8  164.25    9.17
   1  -8   8  157.35    9.08
   1  -8   8  158.31    8.23
  -1   8  -8  223.62    8.26
  -1   8  -8  213.72    8.49
  -1   8  -8  204.66    7.61
  -1   8  -8  202.94    8.05
   1  -8   9    4.73    1.42
   1  -8   9    5.44    1.47
   1  -8   9    5.72    1.35
  -1   8  -9    7.21    1.21
  -1   8  -9    7.23    1.27
  -1   8  -9    5.53    1.19
  -1   8  -9    6.72    1.16
  -1   8 -10   61.45    3.33
   1  -8  10   49.20    4.12
   1  -8  10   47.09    4.04
  -1   8 -10   67.68    3.50
   1  -8  10   44.24    3.37
  -1   8 -10   62.94    3.61
  -1   8 -11  117.00    4.52
  -1   8 -11  112.84    4.69
   1  -8  11   78.54    5.04
   1  -8  11   90.09    5.27
  -1   8 -11  120.46    4.71
  -1   8 -12   21.66    1.61
  -1   7  13   66.92    2.99
  -1   7  13   57.49    2.48
  -1   7  13   67.11    3.11
  -1   7  13   63.94    3.04
  -1   7  12  222.30    7.26
  -1   7  12  229.96    7.83
  -1   7  12  246.83    8.18
  -1   7  12  237.80    7.91
  -1   7  11    2.32    0.87
  -1   7  11    2.34    0.79
  -1   7  11    2.02    0.70
  -1   7  11    1.76    0.74
  -1   7  11    2.45    0.79
  -1   7  10   59.62    4.14
  -1   7  10   54.64    3.21
  -1   7  10   59.69    3.97
  -1   7  10   60.77    3.83
  -1   7  10   54.17    3.68
  -1   7  10   64.93    4.10
  -1   7  10   64.31    3.93
  -1   7   9    3.71    0.98
  -1   7   9    2.78    0.95
  -1   7   9    3.50    1.02
  -1   7   9    0.11    0.57
  -1   7   9    6.38    1.32
  -1   7   9    0.86    0.72
  -1   7   8  127.13    6.64
  -1   7   8  126.33    6.28
  -1   7   8  123.49    6.27
  -1   7   8  127.15    6.42
  -1   7   8  125.38    6.14
  -1   7   8  114.95    5.92
  -1   7   7    2.23    0.93
  -1   7   7    3.45    1.11
  -1   7   7    4.01    1.21
  -1   7   7    4.79    1.07
  -1   7   7    3.86    1.13
  -1   7   7    6.67    1.40
  -1   7   7    4.11    1.01
  -1   7   7    4.17    1.16
   1  -7  -7    3.20    0.93
  -1   7   6  112.08    6.20
  -1   7   6  108.25    6.17
  -1   7   6  108.08    5.47
   1  -7  -6  108.63    5.74
  -1   7   6  109.91    5.93
  -1   7   6  106.61   11.61
   1  -7  -6  116.79    6.18
  -1   7   6  101.78    5.26
  -1   7   6  111.85    6.36
  -1   7   6  112.65   11.46
  -1   7   6  121.48   11.80
   1  -7  -6  113.17    6.13
  -1   7   6  103.21    5.57
  -1   7   6  104.39    5.73
  -1   7   6  107.21    5.95
  -1   7   5  298.59   11.12
   1  -7  -5  309.32   11.27
  -1   7   5  283.24   11.47
  -1   7   5  299.74   10.37
   1  -7  -5  314.58   11.67
  -1   7   5  295.08   20.39
  -1   7   5  292.70   10.53
  -1   7   5  287.66   11.61
  -1   7   5  309.08   20.50
  -1   7   5  312.48   20.42
   1  -7  -5  296.68   11.53
  -1   7   5  294.05   11.28
  -1   7   5  292.60   10.53
  -1   7   4  142.82    7.41
  -1   7   4  147.16    6.73
   1  -7  -4  157.75    7.69
  -1   7   4  149.54   14.40
  -1   7   4  140.57    6.60
  -1   7   4  144.17    7.16
  -1   7   4  153.59   14.39
  -1   7   4  159.56   14.44
   1  -7  -4  145.20    7.43
  -1   7   4  157.13    7.35
  -1   7   4  147.42    6.67
  -1   7   3    4.17    1.13
  -1   7   3    4.46    2.71
   1  -7  -3    5.45    1.45
  -1   7   3    4.34    1.14
  -1   7   3    7.42    1.67
  -1   7   3    4.72    1.25
  -1   7   3    1.83    1.73
  -1   7   3    2.43    1.93
   1  -7  -3    3.72    1.22
  -1   7   3    3.82    1.12
  -1   7   3    2.15    0.87
  -1   7   2   33.99    3.09
   1  -7  -2   30.15    3.26
  -1   7   2   38.27    7.46
  -1   7   2   31.10    3.29
  -1   7   2   33.88    3.03
  -1   7   2   27.98    3.10
  -1   7   2   32.91    2.75
  -1   7   2   28.86    3.16
  -1   7   2   28.99    6.29
  -1   7   2   41.75    7.42
  -1   7   2   29.68    3.05
   1  -7  -2   34.67    3.53
  -1   7   1  202.83    8.76
  -1   7   1  190.92   17.15
   1  -7  -1  214.51    9.74
  -1   7   1  197.47    8.65
  -1   7   1  203.30    9.34
   1  -7  -1  218.05    9.82
  -1   7   1  199.69    9.27
  -1   7   1  189.23    9.00
  -1   7   1  202.62    8.18
  -1   7   0   46.07    4.03
  -1   7   0   50.13    3.70
  -1   7   0   49.50    4.20
  -1   7   0   51.90    4.07
   1  -7   0   51.40    4.50
  -1   7   0   48.28    8.62
  -1   7   0   50.25    4.19
  -1   7   0   58.22    7.80
  -1   7   0   58.90    8.87
  -1   7   0   56.15    8.56
   1  -7   0   53.80    4.66
  -1   7   0   52.65    4.10
  -1   7  -1  532.16   17.75
   1  -7   1  586.58   19.53
   1  -7   1  592.92   19.69
  -1   7  -1  553.77   29.84
  -1   7  -1  557.05   29.64
  -1   7  -1  552.32   18.38
  -1   7  -1  589.14   25.82
  -1   7  -1  546.56   17.77
  -1   7  -1  559.49   17.43
  -1   7  -1  517.77   18.07
  -1   7  -1  528.99   18.25
   1  -7   2  504.03   18.00
   1  -7   2  492.85   17.92
  -1   7  -2  547.68   28.93
  -1   7  -2  530.27   28.43
  -1   7  -2  455.04   15.57
  -1   7  -2  457.23   16.45
  -1   7  -2  445.63   16.27
  -1   7  -2  532.38   24.78
  -1   7  -2  485.15   16.01
  -1   7  -3   35.00    3.45
   1  -7   3   46.88    4.54
   1  -7   3   44.18    4.46
  -1   7  -3   48.26    7.89
  -1   7  -3   43.00    7.49
  -1   7  -3   43.85    6.65
  -1   7  -3   42.18    3.82
  -1   7  -3   38.76    3.28
  -1   7  -3   40.97    3.60
  -1   7  -3   39.92    3.73
  -1   7  -3   45.03    6.84
  -1   7  -3   37.90    3.43
  -1   7  -4   11.47    2.02
   1  -7   4   11.46    2.32
   1  -7   4   12.54    2.46
  -1   7  -4   13.74    4.33
  -1   7  -4   19.03    4.92
  -1   7  -4   14.48    3.87
   1  -7   4   12.02    1.90
  -1   7  -4   13.63    2.11
  -1   7  -4   11.61    1.85
  -1   7  -4   10.98    1.93
  -1   7  -4   10.79    1.91
  -1   7  -4   12.18    3.73
  -1   7  -4   14.81    2.11
  -1   7  -5   70.65    4.38
  -1   7  -5   77.85    5.29
   1  -7   5   82.04    6.37
   1  -7   5   73.66    6.06
  -1   7  -5   81.27   10.10
  -1   7  -5   83.84   10.23
  -1   7  -5   82.73    9.55
  -1   7  -5   75.37    4.88
   1  -7   5   88.19    5.19
  -1   7  -5   87.17    9.45
  -1   7  -5   77.94    4.90
   1  -7   6  138.17    8.58
   1  -7   6  147.26    8.81
  -1   7  -6  141.98   12.34
   1  -7   6  144.65    6.87
  -1   7  -6  142.54    6.62
  -1   7  -6  136.61    7.27
  -1   7  -6  142.65    6.79
  -1   7  -6  141.39    7.05
  -1   7  -6  138.70    7.31
  -1   7  -6  153.34   13.42
  -1   7  -7  194.93   15.33
   1  -7   7  178.94    9.94
   1  -7   7  153.31    8.82
  -1   7  -7  180.88    7.80
  -1   7  -7  190.37    8.54
  -1   7  -7  192.52    8.43
  -1   7  -7  193.16    8.71
   1  -7   7  176.56    9.92
   1  -7   8   16.24    2.84
   1  -7   8   13.83    2.40
  -1   7  -8   18.23    2.29
  -1   7  -8   21.05    2.32
  -1   7  -8   19.66    2.48
  -1   7  -8   22.90    2.57
   1  -7   8   20.63    3.15
   1  -7   9   90.24    6.09
   1  -7   9   99.96    6.98
  -1   7  -9  114.88    5.66
  -1   7  -9  110.09    5.56
  -1   7  -9  109.16    5.95
   1  -7   9   94.52    6.85
   1  -7  10   87.49    6.36
   1  -7  10   90.57    5.77
   1  -7  10   90.08    6.39
  -1   7 -10  107.24    5.35
  -1   7 -10  110.65    5.64
  -1   7 -10  108.39    5.58
   1  -7  11  213.96   10.29
  -1   7 -11  273.18    9.40
  -1   7 -11  258.31    9.08
   1  -7  11  204.68   10.15
   1  -7  11  214.93    9.35
  -1   7 -11  295.84    9.55
  -1   7 -12    7.82    1.16
   1  -7  12    7.00    1.29
  -1   7 -12    5.77    1.09
  -1   7 -12    8.68    1.27
  -1   7 -13  777.92   20.35
  -1   7 -13  778.11   20.36
  -1   7 -14    7.45    0.72
  -1   6  14    1.13    0.49
  -1   6  14    0.80    0.38
  -1   6  13   15.11    1.63
  -1   6  13   15.08    1.67
  -1   6  13   14.45    1.53
  -1   6  13   14.46    1.58
  -1   6  13   14.20    1.70
  -1   6  13   13.76    1.50
  -1   6  12  229.88    8.55
  -1   6  12  228.72    8.33
  -1   6  12  231.37    8.96
  -1   6  12  217.41    8.46
  -1   6  12  233.57    9.07
  -1   6  12  240.94    8.71
  -1   6  11   94.74    5.19
  -1   6  11   96.18    5.05
  -1   6  11   93.39    5.18
  -1   6  11  100.07    5.64
  -1   6  11   93.49    5.24
  -1   6  10  576.65   17.91
  -1   6  10  579.71   17.55
  -1   6  10  546.40   17.17
  -1   6  10  551.36   17.72
  -1   6  10  586.79   18.00
  -1   6  10  592.30   18.70
  -1   6  10  609.97   18.37
  -1   6   9  149.32    7.24
  -1   6   9  151.68    7.25
  -1   6   9  156.24    7.33
  -1   6   9  141.66    6.96
  -1   6   9  146.47    6.85
  -1   6   9  147.56    7.59
  -1   6   9  154.08    7.54
  -1   6   8   99.68    5.72
  -1   6   8   97.38    5.33
  -1   6   8   95.99    5.43
  -1   6   8   98.36    5.42
  -1   6   8  102.08    6.08
  -1   6   8  102.21    5.99
  -1   6   7    3.18    1.11
  -1   6   7    4.42    1.22
   1  -6  -7    3.23    0.97
  -1   6   7    2.72    0.98
  -1   6   7    2.84    1.03
  -1   6   7    4.53    1.26
  -1   6   7    2.13    1.69
  -1   6   6  630.40   30.93
  -1   6   6  623.90   19.81
   1  -6  -6  686.69   19.52
  -1   6   6  679.23   19.90
  -1   6   6  648.03   20.19
  -1   6   6  633.76   19.83
  -1   6   6  620.98   19.00
  -1   6   6  634.65   29.86
  -1   6   6  648.30   30.08
  -1   6   5    5.58    1.39
  -1   6   5    4.13    1.18
  -1   6   5    2.83    2.13
  -1   6   5    4.96    1.27
  -1   6   5    5.49    1.27
  -1   6   5    6.35    1.39
  -1   6   5    2.62    1.82
  -1   6   5    3.65    2.34
  -1   6   4 1071.38   41.99
  -1   6   4 1004.34   28.33
  -1   6   4  987.83   41.26
  -1   6   4  954.20   28.26
  -1   6   4 1019.92   28.00
  -1   6   4 1007.65   27.24
  -1   6   3   15.71    4.61
  -1   6   3   15.73    2.16
  -1   6   3   18.23    2.22
  -1   6   3   17.24    2.35
  -1   6   3   17.58    2.31
  -1   6   3   15.77    4.31
  -1   6   3   14.75    4.19
  -1   6   2   92.89    5.54
  -1   6   2   98.88    5.50
  -1   6   2  113.56   11.72
  -1   6   2   99.80   11.20
  -1   6   2   93.47   11.00
  -1   6   1   30.47    6.40
  -1   6   1   34.45    4.84
  -1   6   1   36.24    5.82
  -1   6   0  714.48   35.69
  -1   6   0  903.33   33.65
  -1   6   0  732.44   34.72
  -1   6   0  764.17   35.17
  -1   6   0  841.12   31.00
  -1   6  -1  111.73   11.78
  -1   6  -1  135.66   12.79
  -1   6  -1  113.36    9.93
  -1   6  -2 1069.89   30.33
  -1   6  -2 1216.67   40.92
  -1   6  -2 1123.04   44.50
  -1   6  -2 1158.19   44.56
  -1   6  -3   59.82    4.36
   1  -6   3   62.76    4.96
  -1   6  -3   60.03    4.19
  -1   6  -3   70.38    7.86
  -1   6  -3   61.69    4.32
  -1   6  -3   58.79    4.34
  -1   6  -3   55.34    4.19
  -1   6  -3   71.90    9.24
  -1   6  -3   59.62    8.39
  -1   6  -3   67.34    7.91
   1  -6   3   62.04    4.95
  -1   6  -4    9.89    1.77
   1  -6   4   10.91    2.09
  -1   6  -4   11.19    1.82
  -1   6  -4   11.70    3.36
  -1   6  -4   10.47    1.79
  -1   6  -4   11.12    1.74
  -1   6  -4   12.82    1.94
  -1   6  -4   10.03    1.74
  -1   6  -4   12.95    3.98
  -1   6  -4   13.43    4.04
  -1   6  -4   11.42    3.37
   1  -6   4   13.09    2.29
  -1   6  -5  237.27   10.08
   1  -6   5  261.42   11.70
  -1   6  -5  234.48    9.49
  -1   6  -5  240.82    9.86
  -1   6  -5  268.09   17.50
  -1   6  -5  254.71   17.67
  -1   6  -5  264.37   18.09
  -1   6  -5  268.84   16.67
   1  -6   5  265.49   11.73
  -1   6  -6  300.04   11.68
  -1   6  -6  308.41   11.88
   1  -6   6  332.05   13.74
  -1   6  -6  337.04   19.27
   1  -6   6  315.01   11.29
  -1   6  -6  301.66   11.85
  -1   6  -6  324.16   19.81
   1  -6   6  330.76   13.76
  -1   6  -7   54.96    4.24
  -1   6  -7   57.46    4.26
   1  -6   7   47.61    4.53
   1  -6   7   62.11    5.35
  -1   6  -7   53.27    4.13
  -1   6  -7   52.36    3.86
  -1   6  -7   51.63    7.27
   1  -6   7   53.65    5.00
  -1   6  -8  140.33    7.29
   1  -6   8  133.45    8.01
   1  -6   8  147.85    8.76
  -1   6  -8  163.42   13.15
  -1   6  -8  146.54    7.19
  -1   6  -8  145.35    7.02
  -1   6  -8  155.33   13.72
   1  -6   8  153.68    8.89
  -1   6  -9    0.96    0.65
  -1   6  -9    3.74    1.13
   1  -6   9    0.37    0.82
   1  -6   9    2.13    1.21
  -1   6  -9    1.88    1.76
   1  -6   9    1.06    0.90
  -1   6  -9    0.59    0.58
  -1   6  -9    2.19    1.73
   1  -6  10    3.51    1.37
  -1   6 -10    3.11    1.04
  -1   6 -10    2.51    0.94
   1  -6  10    2.49    1.29
   1  -6  10    2.26    0.99
   1  -6  11    0.63    0.67
   1  -6  11    0.97    0.82
   1  -6  11    1.34    0.94
  -1   6 -11    1.01    0.64
  -1   6 -11    0.61    0.58
  -1   6 -11    0.80    0.63
  -1   6 -11    0.36    0.60
   1  -6  12  140.18    7.32
  -1   6 -12  158.28    6.80
  -1   6 -12  164.03    6.73
  -1   6 -12  165.76    7.06
  -1   6 -13    2.46    0.68
  -1   6 -13    3.27    0.86
   1  -6  13    2.44    0.88
  -1   6 -14  259.80    8.11
  -1   6 -14  247.44    7.75
  -1   6 -15   49.24    2.38
  -1   5  16   27.52    1.36
  -1   5  15  133.87    4.78
  -1   5  15  132.28    4.70
  -1   5  15  128.91    4.93
  -1   5  14   23.77    1.98
  -1   5  14   22.87    1.74
  -1   5  14   26.05    2.20
  -1   5  14   21.46    1.52
  -1   5  14   22.33    1.87
  -1   5  13    2.47    0.84
  -1   5  13    2.98    0.90
  -1   5  13    5.11    1.21
  -1   5  13    2.63    0.72
  -1   5  13    2.35    0.85
  -1   5  13    3.31    0.95
  -1   5  13    2.45    0.66
  -1   5  13    3.96    0.95
  -1   5  12   17.47    2.04
  -1   5  12   21.00    2.38
  -1   5  12   16.67    2.28
  -1   5  12   13.23    1.66
  -1   5  12   16.24    2.10
  -1   5  12   15.63    1.68
  -1   5  12   17.44    2.14
  -1   5  11   73.96    4.52
  -1   5  11   70.35    4.73
  -1   5  11   74.23    5.16
  -1   5  11   64.24    4.04
  -1   5  11   71.10    4.72
  -1   5  11   69.21    3.98
  -1   5  11   67.45    3.89
  -1   5  11   72.67    4.69
  -1   5  10    8.22    1.50
  -1   5  10    8.22    1.63
  -1   5  10    7.19    1.54
  -1   5  10    7.44    1.34
  -1   5  10    7.79    1.70
  -1   5  10   10.41    1.53
  -1   5  10    8.11    1.44
  -1   5  10    8.00    1.62
  -1   5  10    6.63    1.45
  -1   5  10    8.35    1.37
  -1   5   9   34.48    3.14
  -1   5   9   37.19    2.92
  -1   5   9   37.45    3.33
  -1   5   9   35.92    2.83
  -1   5   9   30.94    3.13
  -1   5   9   35.23    3.28
  -1   5   9   33.57    3.07
  -1   5   9   38.75    3.46
  -1   5   8  142.64    6.88
  -1   5   8  139.37    6.89
  -1   5   8  141.10    6.35
  -1   5   8  142.29    6.24
  -1   5   8  153.41    7.26
  -1   5   8  154.27    7.35
  -1   5   8  136.09   12.11
  -1   5   7   25.46    4.72
  -1   5   7   27.91    4.93
  -1   5   7   26.82    5.30
  -1   5   7   25.94    2.63
  -1   5   7   23.16    2.49
  -1   5   7   26.99    2.43
  -1   5   7   27.27    2.64
  -1   5   7   23.72    2.23
  -1   5   7   32.09    2.98
  -1   5   7   25.03    2.68
  -1   5   6  160.52   13.53
  -1   5   6  180.73    7.77
  -1   5   6  181.47    8.11
  -1   5   6  191.20    7.99
  -1   5   6  185.36    8.04
  -1   5   6  178.21   13.53
  -1   5   6  179.57   13.45
  -1   5   5   54.46    7.35
  -1   5   5   55.13    7.32
  -1   5   5   53.13    7.45
  -1   5   4  120.66   11.19
  -1   5   4  117.53   11.14
  -1   5   4  107.97   10.83
  -1   5   3  454.42   23.43
  -1   5   3  445.83   23.25
  -1   5   3  452.11   23.90
  -1   5   2  126.56   11.75
  -1   5   2  132.70   11.78
  -1   5   2  120.71   11.64
  -1   5   1  329.29   15.64
  -1   5   1  299.47   19.63
  -1   5   0  274.48   14.84
  -1   5   0  293.39   15.89
  -1   5   0  235.61   16.45
  -1   5   0  266.24   17.28
  -1   5   0  280.07   18.51
  -1   5  -1   11.89    3.51
  -1   5  -1   18.65    4.44
  -1   5  -1   18.14    3.64
  -1   5  -2  132.67   11.90
  -1   5  -2  140.17   12.14
  -1   5  -2  166.27   11.70
  -1   5  -3  458.49   23.96
  -1   5  -3  486.42   24.51
  -1   5  -3  467.03   21.14
  -1   5  -3  494.34   22.66
  -1   5  -4   75.06    8.54
  -1   5  -4   71.92    8.42
  -1   5  -4   85.65    8.19
  -1   5  -4   74.27    8.08
  -1   5  -5  747.75   29.85
  -1   5  -5  730.50   30.83
  -1   5  -5  767.85   31.50
  -1   5  -6  176.41    7.99
  -1   5  -6  213.59   14.27
  -1   5  -6  188.57   13.54
  -1   5  -6  188.81   13.57
   1  -5   6  222.30    9.89
   1  -5   6  213.13    9.78
  -1   5  -6  182.07    8.05
  -1   5  -6  176.42    8.11
   1  -5   7    6.50    1.64
  -1   5  -7    1.95    0.85
   1  -5   7    5.80    1.59
   1  -5   7    4.49    1.36
  -1   5  -7    4.79    2.31
  -1   5  -7    3.94    1.09
  -1   5  -7    4.42    2.20
   1  -5   8  532.55   18.59
  -1   5  -8  500.85   16.44
  -1   5  -8  476.67   16.33
   1  -5   8  547.43   18.72
   1  -5   8  521.27   18.10
  -1   5  -8  509.87   24.84
  -1   5  -8  448.39   15.66
  -1   5  -8  539.67   26.74
   1  -5   9  441.64   16.69
  -1   5  -9  405.43   14.48
  -1   5  -9  393.93   14.29
   1  -5   9  429.18   16.13
   1  -5   9  453.03   16.94
  -1   5  -9  429.66   22.82
  -1   5  -9  400.85   14.03
  -1   5  -9  431.61   23.91
   1  -5  10   89.30    6.58
  -1   5 -10   86.88   10.87
   1  -5  10   84.09    6.03
   1  -5  10   77.47    6.16
  -1   5 -10   89.37    9.76
  -1   5 -10   80.92    5.24
  -1   5 -10   77.52    5.04
  -1   5 -10   83.28    5.11
  -1   5 -10   98.39   10.70
  -1   5 -11  457.82   15.14
  -1   5 -11  473.93   15.59
  -1   5 -11  436.02   14.94
   1  -5  11  465.17   16.82
  -1   5 -12   24.38    2.60
  -1   5 -12   25.53    2.49
   1  -5  12   23.60    2.97
  -1   5 -12   22.17    2.43
  -1   5 -12   30.74    2.98
  -1   5 -13    6.80    1.18
  -1   5 -13    8.82    1.44
   1  -5  13    8.91    1.72
  -1   5 -13    7.60    1.35
  -1   5 -13    9.73    1.57
   1  -5  14   17.85    2.11
  -1   5 -14   16.53    1.73
  -1   5 -14   16.90    1.81
  -1   5 -14   14.70    1.69
  -1   5 -14   16.51    1.86
  -1   5 -15  447.86   12.69
  -1   5 -15  413.71   11.98
   1  -5  15  401.77   12.69
  -1   5 -15  472.51   12.69
  -1   5 -16   29.87    1.61
  -1   5 -16   28.13    1.64
  -1   4  16   90.20    3.21
  -1   4  16   82.95    3.27
  -1   4  15   70.58    3.62
  -1   4  15   71.02    3.60
  -1   4  15   74.52    3.26
  -1   4  15   72.07    3.80
  -1   4  15   70.73    3.52
  -1   4  15   71.51    3.86
  -1   4  15   68.13    3.19
  -1   4  14  322.93   11.03
  -1   4  14  346.17   11.92
  -1   4  14  353.14   11.53
  -1   4  14  358.88   11.37
  -1   4  14  359.39   10.73
  -1   4  14  337.62   10.23
  -1   4  14  335.33   10.47
  -1   4  14  344.91   11.68
  -1   4  14  342.78   11.08
  -1   4  13    1.39    0.72
  -1   4  13    2.66    0.92
  -1   4  13    2.57    0.84
  -1   4  13    2.24    0.92
  -1   4  13    2.63    0.83
  -1   4  13    2.06    0.68
  -1   4  13    3.09    0.99
  -1   4  13    2.74    0.82
  -1   4  13    4.04    1.19
  -1   4  13    3.43    0.94
  -1   4  12  720.40   20.60
  -1   4  12  687.60   20.27
  -1   4  12  651.90   19.80
  -1   4  12  675.64   20.87
  -1   4  12  681.14   19.56
  -1   4  12  649.50   19.06
  -1   4  12  693.05   19.53
  -1   4  12  703.34   21.09
  -1   4  12  641.46   20.01
  -1   4  11  104.32    5.83
  -1   4  11  100.28    5.66
  -1   4  11  100.74    5.99
  -1   4  11  102.96    5.37
  -1   4  11  102.86    5.15
  -1   4  11   96.45    5.59
  -1   4  11  105.44    6.17
  -1   4  11  104.34    5.34
  -1   4  10   35.52    3.38
  -1   4  10   35.22    2.96
  -1   4  10   36.68    3.48
  -1   4  10   29.61    3.10
  -1   4  10   35.58    2.99
  -1   4  10   33.77    3.08
  -1   4  10   36.43    3.30
  -1   4   9   19.66    2.35
  -1   4   9   16.84    2.11
  -1   4   9   21.15    2.53
  -1   4   9   20.06    2.17
  -1   4   9   19.42    2.42
  -1   4   9   26.25    2.79
  -1   4   9   20.88    2.45
  -1   4   9   19.64    2.17
  -1   4   9   19.31    2.26
  -1   4   8 1999.40   61.37
  -1   4   8 1920.93   49.57
  -1   4   8 1937.39   48.99
  -1   4   8 1957.58   48.97
  -1   4   8 1826.49   49.08
  -1   4   8 2010.59   50.16
  -1   4   8 2072.57   50.09
  -1   4   7    4.64    2.16
  -1   4   7    6.71    2.22
  -1   4   7    5.13    1.93
  -1   4   7    8.04    1.43
  -1   4   6  821.65   32.87
  -1   4   6  820.64   31.10
  -1   4   6  777.35   30.71
  -1   4   6  874.26   23.70
  -1   4   5  242.29   14.48
  -1   4   5  238.59   14.49
  -1   4   5  221.12   14.76
  -1   4   4  130.60   10.53
  -1   4   4  162.61   11.70
  -1   4   4  138.22   11.32
  -1   4   3   23.90    1.84
  -1   4   3   24.82    4.56
  -1   4   3   20.12    3.98
  -1   4   3   17.11    3.76
  -1   4   2  498.34   13.93
  -1   4   2  483.61   17.64
  -1   4   2  456.66   22.72
  -1   4   2  476.03   22.29
  -1   4   2  462.85   22.24
  -1   4   1  180.65   10.90
  -1   4   1  161.05    9.27
  -1   4   1  151.83   11.83
  -1   4   1  165.11    7.32
  -1   4   0 1387.74   34.90
  -1   4   0 1589.69   43.91
  -1   4   0 1319.33   46.09
  -1   4   0 1444.85   42.27
  -1   4   0 1474.24   37.42
  -1   4   0 1258.27   44.99
  -1   4   0 1288.05   45.62
  -1   4  -1    2.26    1.33
  -1   4  -1    1.84    1.28
  -1   4  -1    1.96    0.82
  -1   4  -1    1.10    1.04
  -1   4  -1    2.41    0.62
  -1   4  -2    0.30    0.61
  -1   4  -2    0.36    0.73
  -1   4  -2    0.36    0.72
  -1   4  -2    0.32    0.34
  -1   4  -3    6.11    2.05
  -1   4  -3    9.73    1.20
  -1   4  -3    5.00    2.03
  -1   4  -3    8.87    2.62
  -1   4  -4 1793.17   43.92
  -1   4  -4 1717.09   54.03
  -1   4  -4 1756.14   54.42
  -1   4  -4 1816.98   52.84
  -1   4  -5   85.30    8.46
  -1   4  -5   92.49    8.38
  -1   4  -5   91.58    8.43
  -1   4  -5   97.19    8.35
  -1   4  -6  736.70   30.06
  -1   4  -6  720.83   27.83
  -1   4  -6  721.92   27.95
  -1   4  -6  765.60   29.11
  -1   4  -7  354.99   18.78
  -1   4  -7  337.57   19.10
   1  -4   8  417.65   14.48
  -1   4  -8  305.56   11.68
  -1   4  -8  352.38   19.45
   1  -4   8  400.29   14.26
   1  -4   8  379.35   13.90
  -1   4  -8  311.25   11.93
  -1   4  -8  328.30   12.17
  -1   4  -8  367.39   20.51
   1  -4   9    1.64    1.00
  -1   4  -9    0.93    1.32
   1  -4   9    1.46    0.94
   1  -4   9    2.08    1.07
  -1   4  -9    2.41    0.95
  -1   4  -9    1.70    0.85
  -1   4  -9    1.96    1.71
  -1   4 -10  417.98   25.14
   1  -4  10  503.84   17.34
  -1   4 -10  448.03   23.83
  -1   4 -10  448.64   15.02
  -1   4 -10  492.19   25.10
  -1   4 -10  452.14   15.34
  -1   4 -10  420.52   14.86
  -1   4 -11  241.31   18.32
  -1   4 -11  278.84   18.24
  -1   4 -11  299.39   18.81
  -1   4 -11  261.51   10.38
  -1   4 -11  247.71   10.10
  -1   4 -11  277.09   10.79
   1  -4  11  295.06   12.31
  -1   4 -12   92.87    5.64
  -1   4 -12   87.91    5.18
  -1   4 -12   88.84    5.31
  -1   4 -12   79.72    4.79
   1  -4  12   93.38    6.28
  -1   4 -13  223.59    8.89
  -1   4 -13  232.56    9.43
  -1   4 -13  212.54    8.64
   1  -4  13  232.18   10.21
  -1   4 -13  206.66    8.10
  -1   4 -14    3.74    1.02
  -1   4 -14    1.33    0.59
   1  -4  14    2.17    0.90
   1  -4  15   28.28    2.61
  -1   4 -15   34.32    2.59
  -1   4 -15   32.68    2.57
  -1   4 -15   31.57    2.50
  -1   4 -15   27.27    2.11
  -1   4 -15   28.73    2.41
   1  -4  16   42.58    2.74
  -1   4 -16   49.16    2.70
  -1   4 -16   51.09    2.83
  -1   4 -16   50.99    2.72
  -1   4 -16   53.78    2.76
  -1   3  17  189.45    5.54
  -1   3  17  174.50    5.47
  -1   3  16   17.38    1.32
  -1   3  16   16.51    1.54
  -1   3  16   17.79    1.44
  -1   3  16   17.37    1.34
  -1   3  16   18.02    1.64
  -1   3  16   16.53    1.55
  -1   3  15   19.04    1.76
  -1   3  15   16.49    1.79
  -1   3  15   18.57    1.71
  -1   3  15   15.16    1.55
  -1   3  15   17.05    1.74
  -1   3  15   19.77    1.76
  -1   3  15   16.91    1.89
  -1   3  15   18.64    1.96
  -1   3  15   15.22    1.77
  -1   3  14    2.31    0.78
  -1   3  14    2.43    0.90
  -1   3  14    2.60    0.84
  -1   3  14    1.94    0.74
  -1   3  14    1.89    0.69
  -1   3  14    1.95    0.74
  -1   3  14    2.14    0.82
  -1   3  14    3.24    1.01
  -1   3  13  593.00   17.83
  -1   3  13  588.17   18.03
  -1   3  13  596.70   18.38
  -1   3  13  570.98   17.56
  -1   3  13  585.58   18.03
  -1   3  13  596.35   18.90
  -1   3  13  574.21   18.36
  -1   3  13  598.50   19.09
  -1   3  13  602.98   17.71
  -1   3  12   82.86    4.94
  -1   3  12   82.52    5.06
  -1   3  12   79.96    5.09
  -1   3  12   79.14    5.29
  -1   3  12   80.70    4.77
  -1   3  12   73.94    4.60
  -1   3  12   80.67    4.98
  -1   3  12   81.99    5.44
  -1   3  12   73.62    4.99
  -1   3  12   77.98    5.42
  -1   3  12   91.75    5.32
  -1   3  12   86.18    5.43
  -1   3  11   42.96    3.48
  -1   3  11   34.57    3.21
  -1   3  11   39.39    3.54
  -1   3  11   40.34    3.69
  -1   3  11   35.80    3.11
  -1   3  11   39.09    3.57
  -1   3  11   43.29    3.57
  -1   3  11   37.26    3.58
  -1   3  11   36.40    3.13
  -1   3  11   39.21    3.50
  -1   3  10  284.60   10.82
  -1   3  10  280.82   10.91
  -1   3  10  281.86   11.30
  -1   3  10  264.02   10.14
  -1   3  10  298.19   10.97
  -1   3  10  302.68   11.24
  -1   3  10  265.33   10.71
  -1   3  10  284.74   10.65
  -1   3   9   54.24    3.88
  -1   3   9   49.22    3.79
  -1   3   9   55.96    4.05
  -1   3   9   60.79    4.08
  -1   3   9   51.33    4.02
  -1   3   9   55.66    4.14
  -1   3   9   52.43    3.57
  -1   3   9   46.76    3.56
  -1   3   9   50.38    3.78
  -1   3   8   98.20    5.46
  -1   3   8  100.51    9.08
  -1   3   7   45.98    5.02
  -1   3   7   49.93    5.23
  -1   3   7   52.54    3.63
  -1   3   7   57.77    6.65
  -1   3   6  327.71   15.73
  -1   3   6  324.33   15.67
  -1   3   6  363.67   11.58
  -1   3   6  371.78   17.87
  -1   3   5  566.34   22.35
  -1   3   5  573.63   22.44
  -1   3   5  604.52   24.00
  -1   3   4  144.33    9.65
  -1   3   4  138.56    9.55
  -1   3   4  140.28    9.95
  -1   3   3  186.24   11.17
  -1   3   3  175.15   10.97
  -1   3   3  187.06   11.51
  -1   3   2  390.89   18.03
  -1   3   2  402.22   18.30
  -1   3   2  419.96   14.85
  -1   3   2  425.68   18.79
  -1   3   1  302.81   13.10
  -1   3   1  283.15   10.69
  -1   3   1  242.49   10.97
  -1   3   1  263.62   13.88
  -1   3   0  880.03   27.19
  -1   3   0  889.23   24.78
  -1   3   0  825.05   29.27
  -1   3   0  817.64   29.24
  -1   3   0  813.00   26.29
  -1   3   0  797.39   28.93
  -1   3  -1 1108.01   33.27
  -1   3  -1 1123.97   35.79
  -1   3  -1 1085.17   35.24
  -1   3  -1 1019.63   32.18
  -1   3  -2 1016.85   32.68
  -1   3  -2 1042.13   33.85
  -1   3  -2 1010.16   33.69
  -1   3  -3   15.86    3.04
  -1   3  -3   12.02    2.67
  -1   3  -4   50.50    5.73
  -1   3  -4   53.62    5.57
  -1   3  -4   54.46    5.65
  -1   3  -4   50.38    5.16
  -1   3  -5  468.63   20.76
  -1   3  -5  497.32   19.78
  -1   3  -5  484.94   19.61
  -1   3  -6  480.50   21.89
  -1   3  -6  505.30   19.78
  -1   3  -6  525.04   19.99
   1  -3   7  117.31    4.95
  -1   3  -7  109.42    9.59
   1  -3   8  301.80    9.98
  -1   3  -8  307.20   17.56
  -1   3  -9  363.88   22.02
  -1   3  -9  357.53   12.71
   1  -3   9  405.32   12.51
  -1   3  -9  399.31   20.98
  -1   3  -9  356.38   13.00
  -1   3  -9  358.89   12.76
  -1   3 -10  125.68    6.52
  -1   3 -10  120.79    6.21
  -1   3 -10  124.34    6.35
   1  -3  10  148.39    7.95
  -1   3 -10  145.04   12.14
  -1   3 -10  116.09   12.04
   1  -3  11    8.82    1.53
   1  -3  11   10.96    2.18
  -1   3 -11    6.84    1.47
  -1   3 -11    6.56    1.35
  -1   3 -11    9.24    1.63
  -1   3 -11   12.62    3.64
  -1   3 -11   10.93    1.87
  -1   3 -11    7.35    3.01
  -1   3 -12  291.49   19.39
  -1   3 -12  303.51   19.39
   1  -3  12  324.26   11.07
   1  -3  12  337.11   13.25
  -1   3 -12  260.38   10.57
  -1   3 -12  308.78   11.78
  -1   3 -12  284.23   11.07
  -1   3 -12  264.02   10.27
  -1   3 -13  388.48   13.61
   1  -3  13  405.84   15.00
  -1   3 -14  104.36    5.38
  -1   3 -14  118.76    6.09
   1  -3  14  125.04    6.89
  -1   3 -15  126.49    5.90
  -1   3 -15  121.47    5.29
   1  -3  16    0.65    0.53
  -1   3 -16    0.88    0.49
  -1   3 -16    1.91    0.62
   1  -3  16    0.40    0.39
  -1   3 -17   97.27    3.82
  -1   3 -17   84.66    3.25
  -1   2  17   99.46    3.54
  -1   2  17  113.45    3.88
  -1   2  17  114.43    4.24
  -1   2  17  104.17    3.71
  -1   2  16   97.36    4.50
  -1   2  16  110.60    4.82
  -1   2  16  115.72    4.63
  -1   2  16  116.44    4.70
  -1   2  16  108.21    4.93
  -1   2  16  111.75    4.66
  -1   2  15   37.30    2.84
  -1   2  15   38.18    2.69
  -1   2  15   37.62    2.88
  -1   2  15   40.84    2.89
  -1   2  15   38.77    3.04
  -1   2  15   40.21    3.14
  -1   2  15   38.63    2.88
  -1   2  14   74.75    4.54
  -1   2  14   75.33    4.49
  -1   2  14   75.11    4.62
  -1   2  14   74.47    4.84
  -1   2  14   80.84    4.77
  -1   2  14   82.89    4.99
  -1   2  14   76.77    4.57
  -1   2  14   80.10    5.00
  -1   2  14   82.68    4.95
  -1   2  14   80.54    4.75
  -1   2  13   61.61    4.31
  -1   2  13   65.63    4.40
  -1   2  13   62.83    4.39
  -1   2  13   67.15    4.89
  -1   2  13   65.95    4.49
  -1   2  13   71.68    4.85
  -1   2  13   68.64    4.78
  -1   2  13   67.88    4.75
  -1   2  13   66.04    4.70
  -1   2  13   69.49    4.59
  -1   2  12  141.73    7.03
  -1   2  12  148.59    7.18
  -1   2  12  139.89    7.09
  -1   2  12  144.08    7.66
  -1   2  12  151.10    7.31
  -1   2  12  155.58    7.60
  -1   2  12  149.60    7.56
  -1   2  12  131.45    7.17
  -1   2  12  145.14    7.57
  -1   2  12  144.32    7.16
  -1   2  11  154.65    7.36
  -1   2  11  162.13    7.55
  -1   2  11  158.45    7.57
  -1   2  11  162.51    8.18
  -1   2  11  158.99    7.56
  -1   2  11  171.57    7.98
  -1   2  11  162.07    7.85
  -1   2  11  155.39    7.47
  -1   2  10  602.80   17.83
  -1   2  10  505.77   17.43
  -1   2  10  596.19   18.42
  -1   2  10  562.62   17.59
  -1   2  10  600.79   18.04
  -1   2  10  515.20   17.05
  -1   2  10  560.34   18.22
  -1   2   9  107.91    5.94
  -1   2   8 1049.71   29.30
  -1   2   8 1137.58   29.73
  -1   2   7   14.86    1.72
  -1   2   7    6.97    1.23
  -1   2   6  174.77    9.09
  -1   2   6  184.77    9.30
  -1   2   6  180.72    6.86
  -1   2   5   14.05    2.38
  -1   2   5   12.97    2.30
  -1   2   4 3676.91   92.25
  -1   2   4 3685.06   92.34
  -1   2   4 3638.47   93.20
  -1   2   3  124.16    7.66
  -1   2   3  127.90    7.72
  -1   2   3  145.86    7.90
  -1   2   3  132.18    8.04
  -1   2   2   71.64    5.62
  -1   2   2   82.92    5.84
  -1   2   2   57.26    5.02
  -1   2   2   70.03    4.86
  -1   2   2   61.44    5.16
  -1   2   1   91.41    5.31
  -1   2   1   88.73    6.14
  -1   2   1   79.11    5.33
  -1   2   0  644.10   19.50
  -1   2   0  626.24   21.14
  -1   2   0  630.96   21.10
  -1   2   0  667.07   21.32
  -1   2   0  595.57   19.32
  -1   2   0  568.37   18.95
  -1   2  -1    5.69    1.55
  -1   2  -1    5.11    1.49
  -1   2  -1    6.07    1.45
   1  -2   1    5.62    0.99
  -1   2  -1    4.20    1.16
  -1   2  -2  229.18   10.89
  -1   2  -2  219.40   10.72
   1  -2   2  252.92    9.39
  -1   2  -3  272.86   11.95
  -1   2  -3  274.41   11.90
  -1   2  -3  238.24   11.76
   1  -2   3  262.89   10.78
  -1   2  -4 1320.63   37.75
  -1   2  -4 1352.65   37.86
   1  -2   4 1393.42   37.92
  -1   2  -5   99.70    6.39
  -1   2  -5   94.23    6.24
  -1   2  -5   83.41    7.12
   1  -2   5   92.44    6.95
  -1   2  -6   30.45    3.14
  -1   2  -6   30.91    3.22
   1  -2   6   22.96    3.65
  -1   2  -6   24.18    3.93
   1  -2   7  232.42   13.28
   1  -2   7  207.84    7.26
  -1   2  -7  197.53   12.51
  -1   2  -8  759.89   30.14
   1  -2   8  701.17   19.51
  -1   2  -8  694.22   27.74
  -1   2  -9  589.34   27.09
  -1   2  -9  542.75   24.51
   1  -2   9  567.31   16.68
   1  -2  10  313.88   10.74
  -1   2 -10  295.05   18.71
  -1   2 -10  292.78   10.91
  -1   2 -10  273.50   10.55
  -1   2 -10  314.55   17.69
  -1   2 -11  106.47    6.03
   1  -2  11   96.89    5.41
  -1   2 -11   94.95   10.44
  -1   2 -11   99.18    5.59
  -1   2 -11   84.03    5.10
   1  -2  11  107.34    6.71
   1  -2  12  657.24   19.53
   1  -2  12  644.72   19.17
  -1   2 -12  557.80   28.41
   1  -2  12  653.52   19.66
   1  -2  12  704.01   21.81
  -1   2 -12  611.61   19.57
  -1   2 -12  557.60   18.62
  -1   2 -12  562.99   18.41
   1  -2  13    6.29    1.36
  -1   2 -13    6.95    1.51
   1  -2  13   11.76    2.23
   1  -2  13    7.87    1.55
   1  -2  13   12.84    1.93
  -1   2 -13    5.82    1.27
   1  -2  13    6.95    1.39
   1  -2  14  138.56    7.60
   1  -2  14  148.59    6.83
  -1   2 -14  113.48    5.75
  -1   2 -14  119.08    6.34
   1  -2  15  565.50   17.77
  -1   2 -15  558.96   16.83
  -1   2 -15  525.86   16.60
  -1   2 -15  564.79   16.86
   1  -2  16    6.67    1.30
  -1   2 -16    4.60    0.96
  -1   2 -16    4.93    1.04
  -1   2 -16    4.77    1.01
  -1   2 -16    3.26    0.87
   1  -2  16    6.77    1.16
  -1   2 -17  193.42    6.40
  -1   2 -17  182.34    6.34
   1  -2  17  203.99    6.42
  -1   2 -17  188.70    6.34
  -1   1  17    3.35    0.66
  -1   1  17    4.06    0.70
  -1   1  17    3.55    0.68
  -1   1  16    9.63    1.34
  -1   1  16   12.38    1.49
  -1   1  16   11.74    1.43
  -1   1  16   11.99    1.47
  -1   1  15  224.41    8.23
  -1   1  15  222.99    8.79
  -1   1  15  229.19    8.87
  -1   1  15  245.21    9.13
  -1   1  15  234.04    9.10
  -1   1  15  240.76    8.92
  -1   1  15  225.48    8.70
  -1   1  14  337.75   11.80
  -1   1  14  332.21   11.77
  -1   1  14  335.62   12.20
  -1   1  14  342.25   12.23
  -1   1  14  341.27   12.32
  -1   1  14  344.71   12.48
  -1   1  14  341.05   12.15
  -1   1  14  331.67   12.06
  -1   1  13   79.05    5.05
  -1   1  13   83.80    5.28
  -1   1  13   81.66    5.20
  -1   1  13   89.63    5.55
  -1   1  13   85.24    5.26
  -1   1  13   85.58    5.15
  -1   1  13   75.95    5.05
  -1   1  12   69.48    4.94
  -1   1  12   70.91    4.85
  -1   1  12   69.85    4.82
  -1   1  12   77.89    5.35
  -1   1  12   69.67    4.78
  -1   1  12   79.13    5.16
  -1   1  12   78.17    5.05
  -1   1  12   81.01    5.28
  -1   1  12   69.76    4.86
  -1   1  12   72.66    4.78
  -1   1  11   82.81    5.23
  -1   1  11   85.04    5.21
  -1   1  11   71.47    4.77
  -1   1  11   80.68    5.29
  -1   1  11   65.36    4.58
  -1   1  11   77.67    4.90
  -1   1  11   68.11    4.81
  -1   1  11   75.39    5.16
  -1   1  11   74.63    4.85
  -1   1  10  723.85   21.24
  -1   1  10  630.53   20.46
  -1   1  10  723.92   21.63
  -1   1  10  671.08   20.27
  -1   1  10  667.09   20.79
  -1   1  10  729.11   21.11
  -1   1  10  667.86   20.38
  -1   1  10  696.83   20.92
  -1   1  10  706.49   20.79
  -1   1  10  698.43   20.52
  -1   1   9  696.65   20.55
  -1   1   8 1636.52   41.67
  -1   1   7   42.24    2.84
  -1   1   7   34.27    2.57
  -1   1   6  464.56   14.40
  -1   1   6  462.88   14.39
   1  -1  -5  160.17    5.63
  -1   1   5  139.49    6.67
  -1   1   5  138.64    6.64
  -1   1   4    0.24    0.37
  -1   1   4    0.35    0.44
  -1   1   3   17.48    2.11
  -1   1   3   19.17    2.24
  -1   1   3   20.44    2.80
  -1   1   2 1885.49   49.96
  -1   1   2 1897.87   50.95
  -1   1   2 1928.49   50.10
  -1   1   1  599.33   16.29
  -1   1   1  612.88   17.65
  -1   1   0 2844.93   72.74
   1  -1   0 2902.81   71.08
  -1   1   0 2899.81   73.31
  -1   1  -1 1212.84   31.95
  -1   1  -1 1213.69   31.88
  -1   1  -1 1212.36   31.08
   1  -1   1 1104.22   29.64
  -1   1  -2 1449.83   38.01
  -1   1  -2 1478.46   37.99
   1  -1   2 1396.90   37.05
   1  -1   3  248.27   10.20
  -1   1  -3  282.62   10.17
  -1   1  -3  285.14   10.23
  -1   1  -3  243.65   10.49
   1  -1   4 5482.30  137.92
  -1   1  -4 5901.05  135.84
  -1   1  -4 5900.40  135.89
  -1   1  -4 5411.37  137.89
   1  -1   5  395.53   16.01
  -1   1  -5  409.56   12.89
  -1   1  -5  410.64   12.89
  -1   1  -5  385.73   15.47
   1  -1   6 1337.20   40.08
  -1   1  -6 1321.40   38.86
  -1   1  -6 1294.22   33.23
  -1   1  -6 1326.76   33.34
   1  -1   7  424.93   12.49
   1  -1   7  431.92   19.17
  -1   1  -7  417.44   17.68
  -1   1  -7  431.88   19.00
  -1   1  -8  841.93   29.26
  -1   1  -8  862.36   31.15
   1  -1   8  837.14   22.68
  -1   1  -9   23.75    3.94
  -1   1  -9   22.20    4.23
   1  -1   9   21.69    2.16
  -1   1 -10  704.74   27.41
  -1   1 -10  720.00   29.84
   1  -1  10  723.15   20.89
   1  -1  11   98.23    5.54
  -1   1 -11   97.77    5.56
  -1   1 -11   96.05    5.19
  -1   1 -11  100.36   10.14
   1  -1  11  110.82    5.85
  -1   1 -11   87.36    4.89
  -1   1 -12    0.95    0.96
   1  -1  12    0.67    0.57
   1  -1  12    1.74    0.78
   1  -1  12    0.74    0.79
  -1   1 -12    3.29    0.94
   1  -1  12    1.60    0.76
  -1   1 -12    3.09    1.03
   1  -1  13    6.44    1.44
   1  -1  13    9.58    1.80
  -1   1 -13    7.13    1.35
   1  -1  13    6.94    1.38
  -1   1 -14   41.36    3.47
   1  -1  14   46.91    3.88
   1  -1  14   43.08    3.64
   1  -1  15    4.43    1.15
   1  -1  15    4.96    1.23
  -1   1 -15    5.57    1.25
  -1   1 -15    5.10    1.24
  -1   1 -15    4.03    1.05
   1  -1  15    7.23    1.59
  -1   1 -15    4.74    1.24
  -1   1 -16  551.16   16.75
  -1   1 -16  571.20   16.76
  -1   1 -16  566.87   16.74
   1  -1  16  624.18   18.15
   1  -1  16  630.09   17.14
  -1   1 -16  514.46   15.99
  -1   1 -17   32.05    2.20
  -1   1 -17   32.22    2.24
  -1   1 -17   26.73    1.73
  -1   1 -17   32.14    2.19
  -1   1 -18   64.75    2.49
   1  -1  18   68.86    2.66
  -1   1 -18   61.74    2.45
   1  -1  18   65.07    2.63
  -1   0  18  165.18    4.71
  -1   0  18  160.78    4.74
  -1   0  17  237.25    7.56
  -1   0  17  237.25    7.48
  -1   0  17  242.10    7.66
  -1   0  17  219.78    7.55
  -1   0  17  246.77    7.66
   1   0 -16   18.28    1.55
  -1   0  16   20.77    2.02
  -1   0  16   22.62    2.14
  -1   0  16   22.53    2.13
   1   0 -16   16.82    1.50
  -1   0  16   22.36    2.08
  -1   0  16   20.47    1.94
   1   0 -15  368.77   12.05
   1   0 -15  381.57   12.37
   1   0 -15  391.06   12.43
  -1   0  15  412.10   13.46
  -1   0  15  407.63   13.39
  -1   0  15  409.91   13.34
  -1   0  15  419.57   13.52
  -1   0  15  404.47   13.45
  -1   0  15  436.34   13.74
   1   0 -14  118.70    5.67
  -1   0  14  124.17    6.12
  -1   0  14  111.61    5.79
  -1   0  14  114.77    6.29
  -1   0  14  117.51    6.26
  -1   0  14  120.03    6.33
  -1   0  14  125.24    6.49
  -1   0  14  109.90    6.17
  -1   0  13  514.00   16.60
  -1   0  13  537.08   17.22
  -1   0  13  503.42   16.69
  -1   0  13  488.76   16.16
  -1   0  13  493.44   16.72
  -1   0  13  491.52   16.82
  -1   0  13  481.88   15.70
  -1   0  13  532.73   16.96
  -1   0  12    1.43    0.70
  -1   0  12    4.00    1.13
  -1   0  12    1.90    0.78
  -1   0  12    0.42    0.66
  -1   0  12    1.52    0.83
  -1   0  12    1.09    0.66
  -1   0  12    0.78    0.59
  -1   0  12    2.67    0.99
  -1   0  12    2.18    1.01
  -1   0  12    1.88    0.78
  -1   0  12    0.48    0.60
  -1   0  11   21.89    2.73
  -1   0  11   26.82    2.94
  -1   0  11   22.25    2.57
  -1   0  11   23.49    2.64
  -1   0  11   17.88    2.51
  -1   0  11   21.89    2.40
  -1   0  11   21.38    2.56
  -1   0  11   21.09    2.41
  -1   0  11   20.71    2.43
  -1   0  10    5.97    1.26
  -1   0  10    2.81    0.94
  -1   0  10    3.42    1.09
  -1   0  10    2.92    0.96
  -1   0  10    2.35    0.97
  -1   0   9  277.60   10.09
  -1   0   9  270.75    9.66
  -1   0   8    2.15    0.69
  -1   0   8    3.80    0.86
  -1   0   7  570.17   16.21
   1   0  -7  588.21   18.10
   1   0  -7  553.31   18.30
   1   0  -6  741.28   20.71
   1   0  -6  692.14   21.65
   1   0  -5  146.60    5.78
   1   0  -5  123.34    6.63
   1   0  -4  486.82   16.41
  -1   0   4  524.58   15.12
  -1   0   4  519.96   15.09
  -1   0   4  529.83   14.52
   1   0  -4  541.27   14.23
  -1   0   3  483.88   14.30
  -1   0   3  488.62   14.29
  -1   0   3  487.08   13.89
   1   0  -3  497.41   12.40
  -1   0   2  128.68    5.56
  -1   0   2  135.57    5.67
  -1   0   2  137.41    5.49
  -1   0   1  647.07   16.97
  -1   0   1  649.18   16.98
  -1   0   1  613.64   16.61
  -1   0   1  613.23   14.85
  -1   0   0   18.70    1.73
  -1   0   0   24.51    1.60
  -1   0  -1  122.24    4.82
  -1   0  -1  114.87    4.73
  -1   0  -1   79.83    3.97
   1   0   1   75.54    4.06
  -1   0  -1   93.15    4.30
  -1   0  -2    2.04    0.61
  -1   0  -2    3.19    0.71
   1   0   2    1.44    0.67
  -1   0  -2    1.43    0.51
  -1   0  -2    1.73    0.64
  -1   0  -3  593.92   15.77
  -1   0  -3  593.01   15.79
   1   0   3  486.00   17.21
  -1   0  -3  552.93   15.60
  -1   0  -3  513.73   16.37
  -1   0  -4  153.53    7.13
  -1   0  -4  169.80    6.18
  -1   0  -4  168.88    6.16
  -1   0  -4  155.98    6.04
   1   0   4  142.37    7.93
  -1   0  -4  162.35    8.03
  -1   0  -5   42.97    2.62
  -1   0  -5   40.72    3.54
  -1   0  -5   45.30    4.24
  -1   0  -6   56.84    4.54
  -1   0  -6   66.33    5.58
   1   0   7  854.61   31.21
  -1   0  -7  913.98   28.03
   1   0   8   30.20    4.76
  -1   0  -8   35.58    4.68
   1   0   8   30.48    2.54
  -1   0  -8   37.69    4.06
  -1   0  -9  355.28   17.40
   1   0   9  359.59   19.37
   1   0   9  332.79   11.73
  -1   0 -10   45.83    6.06
   1   0  10   43.58    3.56
   1   0  10   44.51    3.48
   1   0  10   48.05    6.95
   1   0  11  496.31   15.61
   1   0  11  464.11   15.52
   1   0  11  442.30   14.97
  -1   0 -11  456.11   14.90
  -1   0 -11  471.92   22.67
   1   0  12   55.05    4.25
   1   0  12   49.89    4.22
   1   0  12   49.59    3.79
  -1   0 -12   48.06    3.69
  -1   0 -12   57.74    7.32
   1   0  13 1098.89   31.08
   1   0  13 1071.27   29.47
  -1   0 -13 1020.88   29.39
   1   0  13 1110.56   30.73
   1   0  14    6.49    1.52
  -1   0 -14    7.37    1.54
  -1   0 -14    7.33    1.51
  -1   0 -14    5.14    1.19
  -1   0 -14    4.61    1.25
   1   0  14   10.16    1.80
   1   0  15   43.50    3.65
  -1   0 -15   40.68    3.33
  -1   0 -15   47.36    3.61
  -1   0 -15   36.85    3.00
  -1   0 -15   41.41    3.34
   1   0  15   38.74    3.41
   1   0  16    2.82    0.84
   1   0  16    2.34    0.83
  -1   0 -16    3.25    0.89
  -1   0 -16    2.94    0.77
  -1   0 -16    3.17    0.87
  -1   0 -16    2.63    0.81
   1   0  16    1.24    0.66
   1   0  17  320.32    9.63
  -1   0 -17  284.83    8.98
  -1   0 -17  260.51    8.89
  -1   0 -17  271.86    8.89
   1   0  17  333.38    9.71
  -1   0 -18    0.70    0.27
   1   0  18    1.10    0.35
   1   0  18    0.71    0.35
   1   0  18    0.76    0.32
  -1   0 -18    0.93    0.29
   1   1 -17   48.36    2.22
  -1  -1  17   53.14    2.74
   1   1 -17   45.40    2.18
  -1  -1  16  154.37    6.10
   1   1 -16  135.02    5.38
   1   1 -16  141.25    5.65
  -1  -1  16  145.44    6.01
  -1  -1  16  150.15    5.87
   1   1 -16  135.94    5.54
  -1  -1  15    4.49    1.11
   1   1 -15    6.13    1.17
  -1  -1  15    4.11    1.07
  -1  -1  15    4.56    1.15
  -1  -1  14  101.14    5.53
  -1  -1  14  104.09    5.84
  -1  -1  14  111.16    6.04
  -1  -1  14  103.57    5.89
  -1  -1  14  102.77    5.71
  -1  -1  14  112.32    6.39
  -1  -1  13   19.20    2.67
  -1  -1  13   18.38    2.10
  -1  -1  13   20.85    2.49
  -1  -1  13   16.74    2.26
  -1  -1  13   20.79    2.57
  -1  -1  13   22.79    2.80
  -1  -1  13   13.66    2.07
  -1  -1  13   20.61    2.73
  -1  -1  12   79.38    5.46
  -1  -1  12   67.69    4.31
  -1  -1  12   71.13    4.81
  -1  -1  12   72.72    4.82
  -1  -1  12   76.08    5.03
  -1  -1  12   77.46    5.31
  -1  -1  12   67.51    4.67
  -1  -1  12   77.81    5.31
  -1  -1  11   19.42    2.31
  -1  -1  11   19.14    2.40
  -1  -1  11   15.74    2.08
  -1  -1  11   22.29    2.67
  -1  -1  11   18.16    2.27
  -1  -1  11   14.91    1.89
  -1  -1  11   17.63    2.37
  -1  -1  11   16.62    2.24
  -1  -1  11   18.21    2.47
  -1  -1  10 1760.32   44.85
  -1  -1  10 1772.72   45.41
  -1  -1  10 1777.79   45.69
  -1  -1  10 1657.14   44.80
  -1  -1  10 1825.20   46.09
  -1  -1   9    0.09    0.32
  -1  -1   8  411.55   12.51
   1   1  -8  423.02   16.12
   1   1  -8  377.33   16.49
  -1  -1   7   17.08    1.69
  -1  -1   7   17.89    1.65
   1   1  -7   18.23    2.61
   1   1  -7   18.47    3.02
   1   1  -6 3993.56  100.80
   1   1  -5   11.49    2.24
  -1  -1   5   10.69    1.03
   1   1  -4 3284.09   87.66
  -1  -1   4 3589.85   83.16
  -1  -1   3    1.17    0.50
   1   1  -3    0.16    0.55
  -1  -1   2  291.82   11.46
  -1  -1   2  315.66   10.14
  -1  -1   1    1.09    0.46
   1   1  -1    1.41    0.49
  -1  -1   0    7.06    1.16
  -1  -1  -1    4.28    0.95
  -1  -1  -2  410.48   12.97
  -1  -1  -3    1.12    0.51
  -1  -1  -3    0.72    0.48
  -1  -1  -4 1254.40   31.60
  -1  -1  -4 1272.69   33.85
   1   1   5    3.17    1.20
  -1  -1  -5    2.15    0.64
  -1  -1  -5    2.21    0.90
  -1  -1  -6 1424.31   35.82
   1   1   6 1484.78   43.49
   1   1   7   39.28    4.96
  -1  -1  -7   46.93    4.85
   1   1   8 4614.32  118.05
   1   1   8 4424.95  107.70
  -1  -1  -8 4703.72  115.65
   1   1   9    1.94    1.35
   1   1   9    1.49    0.71
  -1  -1  -9    4.05    1.65
   1   1  10   31.78    5.51
   1   1  10   32.38    3.14
  -1  -1 -10   34.11    5.11
  -1  -1 -11    6.16    2.32
   1   1  11    4.90    2.31
  -1  -1 -11    3.22    0.91
   1   1  11    4.55    1.39
   1   1  11    4.51    1.28
   1   1  11    3.68    1.07
   1   1  12  768.75   23.22
  -1  -1 -12  711.89   21.18
  -1  -1 -12  702.96   20.59
   1   1  12  665.79   20.81
   1   1  12  701.77   22.08
   1   1  12  699.58   22.42
   1   1  13    7.77    1.69
   1   1  13    7.42    1.76
   1   1  13    7.75    1.47
  -1  -1 -13    6.41    1.41
  -1  -1 -13    8.34    1.55
  -1  -1 -13    6.17    1.39
  -1  -1 -13    6.99    1.38
  -1  -1 -14  276.49   10.44
  -1  -1 -14  265.35   10.31
   1   1  14  276.44   11.26
  -1  -1 -14  269.95   10.34
  -1  -1 -14  259.34    9.78
  -1  -1 -15   33.57    2.87
  -1  -1 -15   30.18    2.76
  -1  -1 -15   31.26    2.56
   1   1  15   30.02    3.04
  -1  -1 -15   28.51    2.64
  -1  -1 -16    3.68    0.87
  -1  -1 -16    4.40    0.96
  -1  -1 -16    4.40    0.96
   1   1  16    3.84    0.96
   1   1  16    3.19    0.92
   1   1  17   14.08    1.41
  -1  -1 -17   10.82    1.18
  -1  -1 -17   10.93    1.17
  -1  -1 -17   12.06    1.20
   1   1  17   13.82    1.45
   1   1  17   14.98    1.52
   1   1  17   10.96    1.04
   1   1  17   12.19    1.45
  -1  -1 -18  159.82    5.34
   1   1  18  201.79    5.85
   1   1  18  190.21    5.49
   1   1  18  175.74    5.13
  -1  -1 -18  151.06    5.29
   1   1  18  195.18    5.55
  -1  -2  17   39.36    2.03
  -1  -2  17   47.30    2.46
  -1  -2  17   48.03    2.53
  -1  -2  17   48.95    2.47
  -1  -2  17   38.28    1.91
   1   2 -17   45.48    2.27
   1   2 -17   36.61    1.91
   1   2 -17   45.28    2.26
   1   2 -16    0.56    0.44
   1   2 -16    0.08    0.32
  -1  -2  16    1.08    0.51
  -1  -2  16    1.20    0.58
  -1  -2  16    1.01    0.52
   1   2 -16    0.38    0.37
  -1  -2  15  963.01   25.51
  -1  -2  15  887.63   25.93
  -1  -2  15  951.41   25.81
  -1  -2  15  967.22   25.96
  -1  -2  14   11.18    1.69
  -1  -2  14    8.70    1.47
  -1  -2  14    9.41    1.72
  -1  -2  14    9.74    1.86
  -1  -2  14    9.99    1.68
  -1  -2  14   14.25    1.94
  -1  -2  13   11.53    1.86
  -1  -2  13   15.18    2.29
  -1  -2  13   10.21    1.68
  -1  -2  13    9.35    1.81
  -1  -2  13    8.24    1.62
  -1  -2  13    8.49    1.60
  -1  -2  12   19.21    2.67
  -1  -2  12   22.51    2.64
  -1  -2  12   20.98    2.63
  -1  -2  12   20.01    2.62
  -1  -2  12   22.49    2.45
   1   2 -12   17.78    2.14
  -1  -2  12   17.28    2.33
  -1  -2  11 1378.41   37.37
  -1  -2  11 1357.42   36.48
  -1  -2  11 1408.99   36.77
  -1  -2  11 1349.08   36.42
  -1  -2  11 1332.99   35.55
  -1  -2  11 1246.68   36.36
  -1  -2  10  262.08   10.51
  -1  -2  10  251.68    9.74
  -1  -2  10  255.88   10.03
  -1  -2  10  242.73    9.85
  -1  -2  10  255.00   10.00
  -1  -2  10  258.92   10.05
  -1  -2  10  238.31    9.91
  -1  -2  10  235.48    9.18
   1   2  -9 1079.10   36.92
   1   2  -9 1097.56   36.15
   1   2  -8    3.84    1.76
   1   2  -7   24.03    4.01
  -1  -2   6  200.76    6.80
   1   2  -6  193.96   11.78
  -1  -2   5 1370.86   34.64
   1   2  -5 1224.45   40.32
  -1  -2   4   62.80    4.10
   1   2  -4   60.03    5.73
   1   2  -3  623.74   21.57
   1   2  -3  634.55   18.50
  -1  -2   3  621.60   18.63
   1   2  -2   86.54    4.56
  -1  -2   2   93.63    5.35
   1   2  -2   94.53    5.35
  -1  -2   1  395.58   12.24
   1   2  -1  350.22   11.77
  -1  -2   1  379.95   13.24
   1   2  -1  386.15   13.88
  -1  -2   0   66.94    3.55
   1   2   0   55.93    3.73
  -1  -2  -2  704.51   20.94
   1   2   2  664.87   21.00
  -1  -2  -3 1625.72   43.00
   1   2   3 1496.57   43.09
  -1  -2  -4 1371.03   37.89
   1   2   4 1325.67   39.18
  -1  -2  -5    0.78    0.62
   1   2   5    1.87    0.98
  -1  -2  -5    0.56    0.53
  -1  -2  -6    3.31    1.29
   1   2   6    1.67    1.02
  -1  -2  -6    3.59    1.05
   1   2   7   66.85    6.43
   1   2   7   54.89    3.50
  -1  -2  -7   73.52    6.30
   1   2   8  119.63    9.28
   1   2   8  111.11    5.79
  -1  -2  -8  124.33    9.03
   1   2   9   70.58    7.44
  -1  -2  -9   81.32    7.49
   1   2   9   62.10    4.45
   1   2  10   54.01    6.93
   1   2  10   58.04    4.38
   1   2  10   56.30    4.38
  -1  -2 -10   51.51    6.38
   1   2  11  300.46   11.27
  -1  -2 -11  322.84   11.06
  -1  -2 -11  318.65   11.10
  -1  -2 -11  311.96   10.94
   1   2  11  323.29   18.92
   1   2  11  333.05   12.77
   1   2  11  282.27   11.77
   1   2  11  324.64   12.72
  -1  -2 -11  304.18   10.72
   1   2  11  311.96   11.14
  -1  -2 -12    1.96    0.83
  -1  -2 -12    3.56    1.04
  -1  -2 -12    2.78    0.92
   1   2  12    2.50    1.04
   1   2  12    1.76    1.06
   1   2  12    2.12    0.87
  -1  -2 -12    1.36    0.72
   1   2  12    3.98    1.10
   1   2  12    3.04    1.20
   1   2  13  243.14   10.87
   1   2  13  271.15   11.67
  -1  -2 -13  238.21    9.28
  -1  -2 -13  258.93    9.73
  -1  -2 -13  252.82    9.76
  -1  -2 -13  251.91    9.63
   1   2  13  267.69   11.57
   1   2  13  262.07   10.94
  -1  -2 -14   39.10    3.15
  -1  -2 -14   37.17    2.99
   1   2  14   39.28    3.64
  -1  -2 -14   40.73    3.12
   1   2  14   36.44    3.54
   1   2  15  150.48    7.36
   1   2  15  162.22    7.52
  -1  -2 -15  149.90    6.33
  -1  -2 -15  154.70    6.51
   1   2  15  167.72    7.13
  -1  -2 -15  147.07    6.27
   1   2  16  390.57   11.33
  -1  -2 -16  328.67   10.48
   1   2  16  357.28   11.40
   1   2  16  388.26   12.17
  -1  -2 -16  327.25   10.61
  -1  -2 -16  338.36   10.54
   1   2  16  370.52   11.74
   1   2  16  345.39   10.21
   1   2  16  381.61   11.55
   1   2  16  345.78   11.79
   1   2  17  329.57   10.22
   1   2  17  351.85    9.50
  -1  -2 -17  293.52    8.77
   1   2  17  375.38   10.56
  -1  -2 -17  291.63    8.75
   1   2  17  368.71    9.92
   1   2  17  344.82    9.88
   1   2  18    1.02    0.29
  -1  -2 -18    0.83    0.28
  -1  -2 -18    0.48    0.24
   1   2  18    0.68    0.32
   1   3 -17    7.25    0.78
   1   3 -17    9.66    0.97
  -1  -3  17    8.22    0.80
   1   3 -17    8.73    0.91
  -1  -3  16   65.54    3.54
   1   3 -16   61.36    3.38
  -1  -3  15   88.67    4.48
  -1  -3  15   85.19    4.36
  -1  -3  15   88.47    5.24
  -1  -3  14  352.94   11.70
  -1  -3  14  336.22   11.78
  -1  -3  14  347.00   12.17
  -1  -3  14  353.52   13.03
  -1  -3  13    3.48    1.15
  -1  -3  13    2.99    1.04
  -1  -3  13    2.22    0.87
  -1  -3  13    1.10    0.78
  -1  -3  13    1.14    0.92
   1   3 -13    0.56    0.58
  -1  -3  13    0.60    0.45
  -1  -3  13    2.10    0.83
  -1  -3  12   91.17    5.57
  -1  -3  12   86.29    5.43
  -1  -3  12   91.99    5.57
  -1  -3  12   81.09    5.39
  -1  -3  12   87.74    4.77
  -1  -3  12   86.42    5.88
   1   3 -12   70.25    4.69
  -1  -3  11   64.70    4.69
  -1  -3  11   69.70    4.79
  -1  -3  11   75.79    4.94
  -1  -3  11   71.91    4.16
  -1  -3  11   64.80    4.71
  -1  -3  11   68.64    5.13
   1   3 -11   52.26    3.69
  -1  -3  10  388.11   13.81
  -1  -3  10  386.17   13.79
  -1  -3  10  345.31   12.66
  -1  -3  10  336.22   11.84
  -1  -3  10  310.96   12.25
  -1  -3  10  326.51   11.14
   1   3 -10  322.07   18.37
  -1  -3  10  333.18   12.36
  -1  -3  10  350.75   12.62
  -1  -3  10  345.04   12.42
   1   3  -9   54.81    7.04
   1   3  -9   54.10    6.22
  -1  -3   9   62.12    3.84
   1   3  -8  140.90   11.46
  -1  -3   8  157.27    6.40
   1   3  -7  140.67   11.16
  -1  -3   7  147.61    5.94
  -1  -3   6 1854.64   48.81
   1   3  -6 1764.17   56.33
   1   3  -6 1746.99   51.59
  -1  -3   5  313.87   12.51
   1   3  -5  298.12   16.07
   1   3  -5  286.39   12.64
  -1  -3   4   30.96    3.45
   1   3  -4   29.86    4.41
   1   3  -4   26.11    3.11
   1   3  -3  999.19   31.25
   1   3  -3 1048.26   33.59
   1   3  -3  992.53   29.36
   1   3  -2 1941.72   55.83
   1   3  -2 2090.78   53.12
   1   3  -1  387.09   17.02
   1   3  -1  383.16   15.90
   1   3  -1  422.48   14.72
   1   3   0 2161.20   53.49
   1   3   0 2035.70   54.00
   1   3   1  739.35   23.07
   1   3   2    6.37    1.39
   1   3   3  118.27    7.16
   1   3   3  125.08    5.98
   1   3   4  879.15   27.83
  -1  -3  -4  933.90   28.48
   1   3   4  909.67   23.99
  -1  -3  -5   67.45    5.61
   1   3   5   62.59    5.40
   1   3   6  472.62   14.63
   1   3   6  518.02   19.29
  -1  -3  -6  486.79   18.37
   1   3   7   87.29    4.81
   1   3   7   92.47    7.40
   1   3   8    5.74    1.26
   1   3   8    5.62    1.88
   1   3   9   25.00    2.89
   1   3   9   27.45    2.90
   1   3   9   27.42    4.44
   1   3  10  913.37   26.51
   1   3  10  795.27   24.46
  -1  -3 -10  935.25   24.06
   1   3  10  888.94   26.12
   1   3  10  813.11   24.98
   1   3  10  913.97   33.14
   1   3  11  357.90   19.15
  -1  -3 -11  356.98   11.95
  -1  -3 -11  363.26   11.73
  -1  -3 -11  354.29   11.66
   1   3  11  381.95   14.39
   1   3  11  338.52   12.97
  -1  -3 -12  719.78   20.30
  -1  -3 -12  715.04   20.59
  -1  -3 -12  721.44   20.31
   1   3  12  723.96   23.22
   1   3  12  688.95   21.96
  -1  -3 -13    3.83    0.97
  -1  -3 -13    4.66    1.00
  -1  -3 -13    3.90    0.99
   1   3  13    3.65    1.31
   1   3  13    2.49    1.00
   1   3  14    7.56    1.57
   1   3  14    5.95    1.43
   1   3  14    7.60    1.66
  -1  -3 -14   16.89    1.74
  -1  -3 -14    8.05    1.31
  -1  -3 -14   17.28    1.77
   1   3  14    6.47    1.27
   1   3  14    6.34    1.24
   1   3  15   36.09    2.61
  -1  -3 -15   29.98    2.18
  -1  -3 -15   30.11    2.17
   1   3  15   33.85    2.74
   1   3  15   29.55    2.85
   1   3  15   33.72    2.97
   1   3  15   35.95    2.70
  -1  -3 -16  244.85    8.59
   1   3  16  269.67    9.29
   1   3  16  263.32    8.43
   1   3  16  270.04    8.73
   1   3  16  262.27    8.13
  -1  -3 -16  248.77    8.61
   1   3  16  276.30    9.33
   1   3  17   14.33    1.24
   1   3  17   14.57    1.40
   1   3  17   13.61    1.31
  -1  -3 -17   13.98    1.25
  -1  -3 -17   12.89    1.22
   1   3  17   12.13    1.00
   1   4 -17  198.34    5.85
   1   4 -17  210.20    5.91
   1   4 -16    4.72    0.86
   1   4 -16    6.04    0.95
  -1  -4  16    5.07    0.84
   1   4 -16    6.29    0.99
   1   4 -15    4.02    0.79
  -1  -4  15    6.53    1.30
  -1  -4  14   28.83    2.54
   1   4 -14   29.47    2.53
   1   4 -13  566.07   17.56
  -1  -4  13  641.62   19.22
  -1  -4  13  656.24   19.09
  -1  -4  13  645.52   19.18
  -1  -4  13  614.21   19.11
  -1  -4  13  667.20   20.61
  -1  -4  13  651.34   18.31
   1   4 -13  577.28   18.49
   1   4 -12   50.96    3.56
  -1  -4  12   49.74    4.04
  -1  -4  12   50.09    4.02
  -1  -4  12   54.94    4.04
  -1  -4  12   56.19    4.29
  -1  -4  12   56.97    4.71
  -1  -4  12   50.75    3.54
   1   4 -11  267.32   10.57
   1   4 -11  276.64   10.70
  -1  -4  11  317.64   12.83
  -1  -4  11  333.58   12.42
  -1  -4  11  330.06   12.98
  -1  -4  11  334.26   13.01
  -1  -4  11  294.05   11.69
  -1  -4  11  328.92   11.80
  -1  -4  11  321.35   12.09
   1   4 -11  333.70   19.11
  -1  -4  10  548.97   17.36
  -1  -4  10  515.84   16.80
  -1  -4  10  549.90   16.90
   1   4 -10  562.08   26.52
  -1  -4  10  579.02   18.59
   1   4 -10  421.96   23.59
  -1  -4  10  591.48   18.69
  -1  -4  10  477.93   16.66
   1   4 -10  441.50   15.70
  -1  -4   9   40.73    3.52
  -1  -4   9   43.55    3.44
  -1  -4   9   37.88    3.24
  -1  -4   9   51.80    4.27
   1   4  -9   34.94    3.04
  -1  -4   9   51.79    4.29
   1   4  -9   35.22    5.12
  -1  -4   9   35.94    3.30
   1   4  -9   36.76    6.20
   1   4  -8  183.62   11.86
   1   4  -8  198.22   14.65
   1   4  -7 1417.72   44.12
   1   4  -7 1485.67   49.89
   1   4  -6  671.51   29.03
   1   4  -6  685.58   24.93
  -1  -4   6  692.72   23.85
   1   4  -5  745.58   30.39
   1   4  -5  762.67   26.37
  -1  -4   5  795.30   26.48
   1   4  -4  281.96   12.93
   1   4  -4  235.04   13.95
   1   4  -4  269.92   15.50
   1   4  -3    7.71    1.90
   1   4  -3    7.21    2.28
   1   4  -2   -0.34    0.48
   1   4  -2    1.19    1.20
   1   4  -1  787.31   31.44
   1   4  -1  858.54   29.62
   1   4   0   52.45    5.18
   1   4   0   35.95    5.51
   1   4   0   41.41    4.74
   1   4   1  142.75    8.60
   1   4   1  129.61   10.82
   1   4   2 1476.19   41.08
   1   4   3   28.83    3.50
   1   4   3   36.44    3.37
   1   4   4  179.18    9.27
   1   4   4  159.06    6.63
  -1  -4  -5  313.78   14.99
   1   4   5  312.95   13.46
   1   4   6 3076.05   74.48
   1   4   6 3030.27   79.21
  -1  -4  -6 3033.58   81.25
   1   4   7  108.28    5.61
  -1  -4  -7   97.80    7.85
   1   4   7   96.05    7.34
   1   4   8 1055.55   29.15
   1   4   8 1005.73   33.62
   1   4   9   48.74    3.99
   1   4  10  112.70    6.57
   1   4  10  113.27    6.76
   1   4  10  107.07    5.93
   1   4  11   12.27    2.18
   1   4  11    9.06    1.61
   1   4  11    7.49    1.53
   1   4  12  308.54   10.93
   1   4  12  324.78   12.13
   1   4  12  327.34   13.11
   1   4  12  335.35   11.71
   1   4  13   39.37    3.80
   1   4  13   40.74    2.97
   1   4  13   38.78    2.86
   1   4  13   40.80    3.46
   1   4  13   36.92    3.14
  -1  -4 -14   62.94    3.90
   1   4  14   69.36    4.04
   1   4  14   60.54    4.50
   1   4  14   62.98    4.17
   1   4  14   60.01    3.39
   1   4  14   60.10    3.48
  -1  -4 -15   28.89    2.35
   1   4  15   26.56    1.93
   1   4  15   30.14    2.34
  -1  -4 -15   28.59    2.33
   1   4  15   31.11    2.56
  -1  -4 -16    2.95    0.67
   1   4  16    5.40    0.92
   1   4  16    5.55    0.87
  -1  -4 -16    3.10    0.70
  -1  -4 -17    4.14    0.56
  -1  -4 -17    4.61    0.58
   1   4  17    5.26    0.76
   1   4  17    5.12    0.68
   1   4  17    4.49    0.56
   1   5 -16   37.29    2.10
  -1  -5  15  312.85   10.46
   1   5 -15  321.16    9.50
  -1  -5  14    3.27    1.00
   1   5 -14    4.38    0.82
   1   5 -14    2.81    0.78
   1   5 -13   56.40    3.54
  -1  -5  13   57.94    3.94
  -1  -5  13   56.56    4.42
   1   5 -13   55.98    3.38
   1   5 -13   59.46    3.93
   1   5 -12   10.35    1.59
  -1  -5  12   14.61    2.35
  -1  -5  12   12.07    1.93
  -1  -5  12   18.42    2.28
  -1  -5  12   15.19    2.07
   1   5 -12   10.46    1.57
   1   5 -11  510.47   16.65
   1   5 -11  514.30   16.71
  -1  -5  11  552.27   18.80
  -1  -5  11  548.40   17.74
  -1  -5  11  520.44   17.27
  -1  -5  11  566.92   18.31
  -1  -5  11  530.76   15.55
  -1  -5  11  550.60   18.79
  -1  -5  10  183.55    8.56
  -1  -5  10  157.23    7.84
   1   5 -10  191.58   15.08
  -1  -5  10  190.83    9.38
   1   5 -10  162.52    7.68
  -1  -5  10  192.34    9.44
  -1  -5   9   24.65    2.62
  -1  -5   9   26.76    2.88
   1   5  -9   23.27    2.61
  -1  -5   9   30.57    3.47
  -1  -5   9   29.75    3.42
   1   5  -9   28.10    5.76
  -1  -5   8  424.08   14.79
   1   5  -8  367.82   18.31
   1   5  -8  309.33   11.81
   1   5  -8  413.60   22.92
  -1  -5   8  350.88   12.60
  -1  -5   8  408.72   14.61
  -1  -5   8  332.44   11.98
   1   5  -7   10.33    2.77
   1   5  -7   23.86    5.15
   1   5  -6   62.53    6.62
   1   5  -6   63.90    8.17
   1   5  -6   53.80    6.77
   1   5  -6   44.81    6.20
  -1  -5   6   69.23    6.69
  -1  -5   5  252.99   14.00
  -1  -5   5  249.04    8.58
   1   5  -5  242.50   13.47
   1   5  -5  227.44   15.70
   1   5  -4   23.49    4.75
  -1  -5   4   29.26    2.32
   1   5  -4   29.14    4.32
  -1  -5   3 1345.18   33.18
   1   5  -3 1345.40   40.79
   1   5  -3 1246.33   43.43
   1   5  -2   54.60    7.46
  -1  -5   2   66.78    3.66
   1   5  -2   73.30    6.82
   1   5  -2   69.62    7.42
   1   5  -1    3.88    2.17
  -1  -5   1    1.69    0.63
   1   5  -1    2.37    1.33
   1   5  -1    0.64    0.91
   1   5   0   41.31    6.78
   1   5   0   53.76    5.88
  -1  -5  -1 2278.83   54.64
   1   5   1 2197.72   61.48
   1   5   2  174.26   13.85
  -1  -5  -2  164.75    6.43
   1   5   2  167.73    9.47
  -1  -5  -3  220.08    7.91
   1   5   3  241.34   10.55
   1   5   3  226.89   10.89
  -1  -5  -4  251.91    8.68
   1   5   4  239.13   11.17
  -1  -5  -5  227.98    8.22
   1   5   5  228.88   10.79
  -1  -5  -6   18.63    1.94
   1   5   6   16.62    2.04
  -1  -5  -6   19.29    3.74
   1   5   7  288.43   10.29
  -1  -5  -7  256.44   14.58
   1   5   7  200.34   13.96
   1   5   7  222.88   14.60
  -1  -5  -8  469.31   14.18
   1   5   8  450.75   15.03
  -1  -5  -8  459.68   14.12
  -1  -5  -9   92.58    4.98
  -1  -5  -9   92.05    4.96
   1   5   9  105.81    5.17
   1   5   9   75.16    5.11
   1   5   9   71.13    4.56
   1   5  10  223.54    8.94
  -1  -5 -10  247.06    9.33
   1   5  10  226.77    9.13
  -1  -5 -10  242.01    9.31
   1   5  10  252.82   10.34
   1   5  11   27.43    2.62
  -1  -5 -11   31.94    2.84
   1   5  11   27.76    2.71
  -1  -5 -11   32.80    2.89
   1   5  11   27.42    3.17
   1   5  12   13.92    1.84
  -1  -5 -12   15.32    1.93
   1   5  12   13.92    1.90
  -1  -5 -12   12.80    1.79
   1   5  12   15.12    2.31
   1   5  13   18.85    2.03
  -1  -5 -13   20.42    2.16
   1   5  13   19.09    2.09
  -1  -5 -13   20.48    2.16
   1   5  13   18.75    2.47
   1   5  14   29.60    2.34
   1   5  14   28.36    2.38
  -1  -5 -14   29.16    2.39
  -1  -5 -14   30.55    2.43
   1   5  14   28.87    2.83
   1   5  15  309.75    9.44
   1   5  15  348.46   10.86
   1   5  15  305.99    9.52
  -1  -5 -15  301.98    9.53
  -1  -5 -15  304.12    9.52
   1   5  15  335.82   10.56
   1   5  15  293.51   10.12
   1   5  16    2.60    0.50
   1   5  16    2.97    0.67
  -1  -5 -16    1.87    0.45
   1   5  16    2.12    0.62
  -1  -5 -16    2.34    0.49
   1   5  16    2.44    0.60
   1   5  17    1.83    0.37
   1   5  17    1.30    0.33
   1   6 -15  287.78    8.12
   1   6 -14   70.17    3.53
  -1  -6  14   60.27    3.75
   1   6 -13  241.97    8.74
  -1  -6  13  228.85    9.45
   1   6 -13  227.36    8.09
   1   6 -13  220.61    7.80
  -1  -6  12   25.49    2.70
   1   6 -12   24.72    2.35
  -1  -6  12   21.54    2.76
   1   6 -12   28.43    2.53
  -1  -6  11  103.38    6.54
  -1  -6  11  104.21    5.84
   1   6 -11  109.46    5.71
   1   6 -11  103.80    5.61
  -1  -6  11  103.82    6.54
  -1  -6  10    7.02    1.47
  -1  -6  10   10.55    2.11
  -1  -6  10   12.69    2.28
   1   6 -10   10.15    3.47
  -1  -6  10   12.76    2.01
   1   6 -10    5.60    1.20
   1   6 -10    8.57    1.62
   1   6  -9  182.68    8.49
   1   6  -9  171.42    7.93
  -1  -6   9  178.98    8.32
  -1  -6   9  215.11   10.23
  -1  -6   9  220.95   10.33
   1   6  -9  220.18   16.60
   1   6  -8  210.01   16.27
  -1  -6   8  209.25   10.19
  -1  -6   8  179.88    8.37
   1   6  -8  190.02    8.71
   1   6  -8  181.20    8.29
  -1  -6   8  217.03   10.35
   1   6  -8  196.78   13.30
   1   6  -7  142.21   13.13
  -1  -6   7  124.69    6.66
  -1  -6   7  159.08    8.55
   1   6  -7  124.59    6.73
   1   6  -7  150.02   11.28
  -1  -6   7  165.51    8.63
  -1  -6   6  422.85   15.64
  -1  -6   6  452.46   15.97
  -1  -6   6  372.41   13.44
   1   6  -6  424.34   23.35
   1   6  -6  365.40   13.77
  -1  -6   6  408.21   12.84
   1   6  -6  420.80   20.19
  -1  -6   6  405.34   19.84
   1   6  -5   58.16    7.96
   1   6  -5   70.45    8.78
  -1  -6   5   72.83    7.82
   1   6  -5   68.09    7.28
  -1  -6   5   73.81    4.19
  -1  -6   5   61.54    4.87
  -1  -6   5   68.88    5.17
   1   6  -4  256.56   16.88
  -1  -6   4  244.17    9.03
   1   6  -4  251.80   14.71
   1   6  -3    5.20    2.39
  -1  -6   3    7.12    1.29
   1   6  -3    7.02    2.34
   1   6  -2 1012.37   37.32
  -1  -6   2 1038.39   27.68
   1   6  -2 1111.13   37.33
   1   6  -1  202.23   13.39
   1   6  -1  198.30   16.55
   1   6  -1  222.36   14.21
  -1  -6   1  218.43    8.22
   1   6   0  462.02   21.30
   1   6   0  488.77   27.53
   1   6   1    2.29    1.22
  -1  -6  -1    1.59    0.70
   1   6   1    2.42    1.92
  -1  -6  -2    1.99    0.71
   1   6   2    2.39    1.90
   1   6   2    2.48    1.06
  -1  -6  -3  504.86   15.28
   1   6   3  471.58   26.99
  -1  -6  -4  352.76   11.76
  -1  -6  -5   14.91    1.87
   1   6   5   17.56    4.80
  -1  -6  -6  834.36   22.64
  -1  -6  -6  855.12   22.69
   1   6   6  708.10   23.01
   1   6   6  693.54   32.48
   1   6   6  681.63   32.32
  -1  -6  -6  808.81   22.67
   1   6   6  868.22   23.53
  -1  -6  -6  835.98   32.16
   1   6   6  764.99   36.90
  -1  -6  -7   65.25    4.02
  -1  -6  -7   65.37    4.00
   1   6   7   63.73    9.60
   1   6   7   57.66    3.65
   1   6   7   49.34    3.96
   1   6   7   58.16    7.75
   1   6   7   58.03    7.61
  -1  -6  -7   57.06    7.03
  -1  -6  -7   58.78    3.81
   1   6   7   66.84    4.41
   1   6   7   58.91    4.15
   1   6   8   12.63    1.69
  -1  -6  -8   14.56    1.87
  -1  -6  -8   13.89    1.84
   1   6   8   10.65    4.02
   1   6   8   13.12    1.97
   1   6   8   13.52    1.94
   1   6   8   12.75    1.89
   1   6   9   78.32    4.49
  -1  -6  -9   87.05    4.88
  -1  -6  -9   89.95    4.92
   1   6   9   83.78   10.95
   1   6   9   84.93    5.35
   1   6   9   78.90    4.91
   1   6   9   76.92    4.84
   1   6  10 1233.68   32.88
  -1  -6 -10 1271.71   33.34
  -1  -6 -10 1315.22   33.40
   1   6  10 1243.95   50.00
   1   6  10 1239.80   33.46
   1   6  10 1266.90   34.47
   1   6  10 1190.95   33.01
   1   6  11  116.53    6.61
   1   6  11  119.19    5.59
  -1  -6 -11  114.24    5.65
  -1  -6 -11  114.52    5.64
   1   6  12  387.02   13.77
   1   6  12  383.90   12.17
  -1  -6 -12  379.54   12.31
  -1  -6 -12  384.75   12.36
   1   6  13  107.27    5.80
   1   6  13  109.30    4.84
  -1  -6 -13  110.20    4.96
  -1  -6 -13  109.24    4.95
  -1  -6 -14   64.74    3.26
  -1  -6 -14   61.45    3.18
   1   6  14   69.75    3.83
   1   6  14   62.08    3.63
   1   6  14   64.77    3.94
   1   6  15    1.01    0.47
  -1  -6 -15    0.60    0.32
   1   6  15    0.72    0.44
  -1  -6 -15    0.52    0.34
   1   6  15    1.01    0.44
   1   6  16  302.95    8.27
   1   6  16  319.08    8.52
   1   7 -14    8.62    0.97
   1   7 -13  701.86   17.91
   1   7 -13  642.13   16.91
   1   7 -13  673.62   17.37
   1   7 -12   56.56    3.36
   1   7 -12   56.17    3.40
  -1  -7  12   45.89    3.67
  -1  -7  12   50.01    3.35
  -1  -7  11  238.57   10.56
   1   7 -11  264.95    8.95
   1   7 -11  291.30   10.05
  -1  -7  11  245.67   10.03
   1   7 -11  295.31   10.03
  -1  -7  11  245.36   10.67
  -1  -7  10   26.94    2.82
  -1  -7  10   24.19    3.07
   1   7 -10   24.38    2.42
  -1  -7  10   20.06    2.80
  -1  -7   9  158.68    7.59
  -1  -7   9  186.88    9.55
  -1  -7   9  183.09    9.45
   1   7  -9  179.41    8.21
   1   7  -9  175.04    7.83
  -1  -7   8  274.58   12.42
   1   7  -8  304.62   19.77
   1   7  -8  279.65   10.80
   1   7  -8  284.00   11.13
  -1  -7   8  268.41   12.27
  -1  -7   7  609.48   21.26
  -1  -7   7  544.84   18.52
  -1  -7   7  646.44   21.59
   1   7  -7  687.53   31.39
   1   7  -7  612.59   26.65
   1   7  -7  620.54   19.43
   1   7  -6  157.69    7.54
  -1  -7   6  176.98    9.38
  -1  -7   6  142.39    7.27
  -1  -7   6  160.44    9.00
   1   7  -6  166.28    8.05
   1   7  -6  151.34   12.06
  -1  -7   6  154.39    6.91
   1   7  -5  187.48    8.96
   1   7  -5  186.45    8.64
  -1  -7   5  188.53    9.88
  -1  -7   5  196.69   14.23
   1   7  -5  202.02    8.42
  -1  -7   5  189.47    9.97
   1   7  -5  194.13   15.66
   1   7  -5  171.48   14.95
   1   7  -5  193.22   15.15
  -1  -7   5  201.02    8.20
   1   7  -5  202.26   13.97
   1   7  -4   49.41    4.19
   1   7  -4   47.76    4.00
  -1  -7   4   51.51    4.71
  -1  -7   4   43.18    6.53
   1   7  -4   46.72    3.71
  -1  -7   4   44.59    4.39
  -1  -7   4   43.97    4.39
  -1  -7   4   42.76    4.34
   1   7  -4   45.78    7.69
   1   7  -4   35.67    6.86
   1   7  -4   53.15    7.62
   1   7  -4   48.41    6.62
  -1  -7   4   47.50    3.59
   1   7  -3  358.08   13.18
  -1  -7   3  368.32   14.40
   1   7  -3  295.03   21.91
  -1  -7   3  331.33   13.94
  -1  -7   3  332.47   13.92
  -1  -7   3  356.28   14.31
   1   7  -3  311.71   21.52
   1   7  -3  302.84   21.24
   1   7  -3  368.93   20.53
  -1  -7   3  368.90   12.39
   1   7  -3  387.27   20.09
   1   7  -3  358.94   13.41
   1   7  -3  340.60   12.53
   1   7  -2   96.55    5.62
   1   7  -2  101.59   10.00
  -1  -7   2   91.11    6.26
  -1  -7   2   87.17    6.09
  -1  -7   2   97.39    6.51
  -1  -7   2  101.01    6.56
   1   7  -2  107.78   12.75
  -1  -7   2   98.11    5.34
   1   7  -2  102.80    9.91
   1   7  -1 1247.04   41.96
  -1  -7   1 1114.34   33.59
  -1  -7   1 1129.04   33.71
   1   7  -1 1172.78   50.05
  -1  -7   1 1220.09   32.00
   1   7   0   69.67    7.38
  -1  -7   0   64.11    4.80
  -1  -7   0   67.88    4.88
   1   7   0   61.89    9.63
   1   7   1  212.28   18.27
  -1  -7  -1  243.43   10.24
   1   7   1  215.80   12.87
  -1  -7  -1  230.97    8.93
  -1  -7  -1  240.40   10.26
   1   7   1  196.57    9.11
  -1  -7  -2   39.67    3.40
  -1  -7  -2   39.07    3.40
  -1  -7  -2   40.00    3.24
   1   7   2   42.80    8.06
   1   7   2   38.21    3.48
  -1  -7  -3  157.00    7.24
  -1  -7  -3  162.83    7.35
   1   7   3  143.77    7.45
  -1  -7  -3  169.05    7.29
   1   7   3  145.46   14.94
   1   7   4   12.01    1.98
   1   7   4   12.81    4.14
   1   7   4   11.57    3.86
   1   7   4   14.23    2.00
  -1  -7  -4   13.96    1.92
  -1  -7  -4   13.49    1.90
  -1  -7  -4   13.53    1.90
  -1  -7  -5  949.70   25.63
   1   7   5  922.99   41.97
  -1  -7  -5  941.69   25.31
  -1  -7  -5  946.26   25.37
   1   7   5  886.36   25.40
   1   7   5  772.58   36.61
   1   7   5  767.91   36.89
   1   7   5  867.11   26.15
  -1  -7  -5 1035.88   37.65
   1   7   5  829.07   25.89
  -1  -7  -6   87.12    4.93
  -1  -7  -6   86.49    4.91
   1   7   6   86.51    4.95
   1   7   6   89.66    5.27
   1   7   6   94.88   12.04
   1   7   6   86.76    5.43
   1   7   6   69.99    9.15
   1   7   6   94.12   10.56
   1   7   6   85.30    5.45
  -1  -7  -6  100.57    9.95
   1   7   6   78.15    4.67
  -1  -7  -7  101.50    5.44
   1   7   7  109.76    5.90
   1   7   7   86.69   11.37
   1   7   7   97.77    5.78
   1   7   7  103.58    5.27
   1   7   7  100.75    5.89
   1   7   7  101.47   10.56
   1   7   7   91.40    9.95
   1   7   7  101.49    5.42
  -1  -7  -7  104.06    5.43
  -1  -7  -7  111.57    5.59
   1   7   8   73.42    4.56
  -1  -7  -8   80.97    4.62
  -1  -7  -8   78.01    4.53
   1   7   8   81.42   10.89
   1   7   8   73.43    4.79
   1   7   8   71.06    4.78
   1   7   8   74.53    4.87
   1   7   9   78.19    4.68
  -1  -7  -9   76.53    4.48
  -1  -7  -9   76.93    4.47
   1   7   9   84.76   10.85
   1   7   9   87.98    5.13
   1   7   9   75.73    4.75
   1   7   9   79.75    5.00
  -1  -7 -10    7.53    1.31
  -1  -7 -10    8.21    1.35
   1   7  10    9.08    1.50
   1   7  10    8.54    1.49
   1   7  10    8.16    1.40
   1   7  10    6.70    1.42
   1   7  11   43.30    3.12
   1   7  11   50.37    3.42
  -1  -7 -11   47.61    3.16
  -1  -7 -11   45.01    3.09
   1   7  11   47.84    3.38
   1   7  11   51.74    3.91
   1   7  12    2.22    0.77
  -1  -7 -12    1.84    0.62
   1   7  12    1.50    0.66
   1   7  12    3.06    0.96
  -1  -7 -12    1.18    0.56
   1   7  13   24.14    1.99
  -1  -7 -13   23.90    1.82
  -1  -7 -13   24.17    1.84
   1   7  13   23.89    2.00
   1   7  13   23.85    2.25
   1   7  14    0.51    0.42
  -1  -7 -14    0.48    0.30
  -1  -7 -14    0.60    0.30
   1   7  14    0.33    0.34
   1   7  14    0.83    0.45
   1   7  14    0.55    0.35
   1   7  14    0.62    0.49
   1   7  15    1.50    0.32
   1   7  15    1.19    0.42
   1   7  15    1.17    0.34
   1   8 -13   24.97    1.64
   1   8 -12  260.72    7.82
   1   8 -12  266.81    8.00
   1   8 -12  265.95    8.31
  -1  -8  11   30.00    2.84
   1   8 -11   42.94    2.86
   1   8 -11   41.88    2.39
   1   8 -11   45.63    2.94
  -1  -8  11   34.09    2.93
  -1  -8  11   31.59    2.55
  -1  -8  11   33.26    3.00
  -1  -8  10  153.07    8.12
   1   8 -10  216.92    7.97
   1   8 -10  224.68    8.25
   1   8 -10  205.88    7.49
  -1  -8  10  157.76    8.20
  -1  -8   9   11.09    2.09
   1   8  -9   14.63    2.03
   1   8  -9   15.02    1.91
  -1  -8   9   12.50    2.18
  -1  -8   8    3.74    1.38
   1   8  -8    2.26    0.94
   1   8  -8    3.40    1.08
  -1  -8   8    3.38    1.33
  -1  -8   7    4.04    1.46
  -1  -8   7    5.87    1.68
  -1  -8   7    5.69    1.32
   1   8  -7    6.23    1.43
   1   8  -7    4.10    1.26
   1   8  -7    5.42    1.25
   1   8  -6   28.44    2.94
  -1  -8   6   26.11    2.81
  -1  -8   6   28.61    3.65
  -1  -8   6   28.74    3.65
   1   8  -6   33.18    6.10
  -1  -8   6   25.99    2.56
   1   8  -6   27.95    5.07
   1   8  -6   32.99    3.35
   1   8  -5    4.68    1.35
  -1  -8   5    2.54    1.21
  -1  -8   5    4.25    1.65
   1   8  -5    5.08    1.30
  -1  -8   5    6.19    2.79
   1   8  -5    4.06    2.49
   1   8  -5    5.11    1.41
  -1  -8   5    5.15    1.29
   1   8  -5    3.10    2.09
   1   8  -4   54.61    4.43
   1   8  -4   49.66    4.19
  -1  -8   4   50.06    4.91
  -1  -8   4   49.12    7.23
   1   8  -4   50.29    3.92
   1   8  -4   55.81    7.70
   1   8  -4   55.12    8.72
   1   8  -4   51.77    8.28
  -1  -8   4   48.18    4.86
  -1  -8   4   54.35    3.97
   1   8  -4   59.10    7.69
   1   8  -3  261.43   10.96
   1   8  -3  263.65   10.88
  -1  -8   3  243.47   11.91
   1   8  -3  259.52   20.77
  -1  -8   3  269.68   17.74
   1   8  -3  252.33   10.36
   1   8  -3  271.75   17.40
   1   8  -3  232.49   18.66
   1   8  -3  252.32   19.71
  -1  -8   3  230.45   11.55
  -1  -8   3  244.79   11.78
  -1  -8   3  246.02   11.94
  -1  -8   3  257.19   10.10
   1   8  -3  287.06   17.68
   1   8  -2   64.95    4.65
   1   8  -2   67.00    4.90
   1   8  -2   60.97   10.07
  -1  -8   2   57.66    7.95
   1   8  -2   63.19    4.56
   1   8  -2   65.37    7.94
   1   8  -2   71.22   10.12
   1   8  -2   62.29    9.54
  -1  -8   2   58.51    5.20
  -1  -8   2   56.14    5.07
  -1  -8   2   65.17    4.44
   1   8  -1  229.87   10.11
   1   8  -1  234.36   19.99
   1   8  -1  239.46   10.25
   1   8  -1  240.32   10.14
   1   8  -1  229.84    9.86
   1   8  -1  250.32   15.39
   1   8  -1  205.55   17.85
   1   8  -1  220.59   18.39
  -1  -8   1  228.58   10.78
  -1  -8   1  217.96   10.67
  -1  -8   1  249.87    9.74
   1   8   0  196.50    9.07
   1   8   0  192.28    8.95
   1   8   0  194.94    8.83
   1   8   0  184.45   16.55
   1   8   0  160.54   15.59
  -1  -8   0  187.52    9.33
  -1  -8   0  209.12   10.08
  -1  -8   0  192.19    9.45
  -1  -8   0  209.79   10.00
   1   8   0  224.50   19.27
   1   8   0  191.89   12.71
   1   8   1  206.72    9.39
   1   8   1  221.80   19.22
  -1  -8  -1  228.33   10.29
   1   8   1  176.59   16.49
   1   8   1  190.42   16.83
  -1  -8  -1  220.07    9.07
  -1  -8  -1  217.92   10.15
  -1  -8  -1  200.94    9.47
  -1  -8  -1  206.53    9.54
   1   8   2  353.74   13.82
   1   8   2  385.36   13.72
   1   8   2  372.32   25.57
  -1  -8  -2  406.03   14.74
   1   8   2  338.25   23.20
   1   8   2  343.06   23.25
  -1  -8  -2  395.45   13.51
  -1  -8  -2  375.07   13.88
  -1  -8  -2  387.21   14.02
  -1  -8  -2  417.77   14.90
  -1  -8  -3   55.19    4.03
  -1  -8  -3   51.59    7.47
   1   8   3   49.21    3.89
   1   8   3   55.44    9.38
   1   8   3   45.44    8.03
   1   8   3   54.63    8.71
  -1  -8  -3   48.27    3.93
  -1  -8  -3   48.61    3.91
   1   8   3   43.70    3.94
  -1  -8  -4  731.20   31.55
   1   8   4  653.86   20.22
   1   8   4  604.14   31.99
   1   8   4  573.03   31.25
  -1  -8  -4  670.33   20.30
  -1  -8  -4  684.97   20.41
  -1  -8  -4  674.80   20.37
  -1  -8  -5    3.63    1.13
   1   8   5    2.32    1.84
   1   8   5    4.62    2.59
  -1  -8  -5    0.99    1.40
   1   8   5    2.78    1.02
  -1  -8  -5    2.66    0.99
  -1  -8  -5    7.16    1.49
   1   8   5    3.57    2.68
   1   8   6   62.58    4.62
  -1  -8  -6   58.51    4.13
   1   8   6   65.99    4.39
   1   8   6   67.25   10.03
  -1  -8  -6   64.48    8.16
   1   8   6   59.14    4.01
  -1  -8  -6   67.47    4.30
  -1  -8  -6   63.94    4.23
   1   8   6   63.61    8.69
   1   8   6   66.50    8.72
   1   8   6   59.73    3.77
   1   8   7    5.63    1.15
   1   8   7    1.99    1.89
   1   8   7    2.21    0.81
  -1  -8  -7    3.04    0.96
   1   8   7    1.95    0.75
  -1  -8  -7    2.61    0.90
  -1  -8  -7    2.55    0.93
   1   8   7    2.65    0.98
   1   8   7    4.84    1.27
   1   8   8  302.74   10.54
  -1  -8  -8  315.71   10.90
  -1  -8  -8  317.19   10.91
   1   8   8  316.12   11.37
   1   8   8  309.75   11.52
   1   8   9    3.29    0.90
  -1  -8  -9    4.08    1.02
  -1  -8  -9    4.44    1.01
   1   8   9    2.87    0.96
   1   8   9    4.16    1.07
  -1  -8 -10    4.06    0.93
   1   8  10    4.36    0.97
  -1  -8 -10    5.12    1.01
  -1  -8 -11   40.62    2.60
  -1  -8 -11   41.32    2.63
   1   8  11   40.42    3.08
   1   8  11   40.38    2.63
   1   8  12   93.01    3.92
   1   8  12  100.94    4.55
  -1  -8 -12   87.98    3.69
  -1  -8 -12   86.70    3.68
   1   8  12   92.16    4.48
   1   8  12   86.81    3.47
   1   8  13  104.73    3.79
   1   8  13   99.38    4.29
   1   8  13  110.64    4.36
   1   8  14  165.44    5.55
   1   8  14  221.28    5.83
   1   9 -12   68.73    2.63
   1   9 -11  304.39    7.81
   1   9 -11  307.29    7.81
  -1  -9  10    2.28    0.76
   1   9 -10    4.35    0.77
   1   9 -10    3.89    0.83
  -1  -9  10    1.23    0.70
  -1  -9  10    2.19    0.79
  -1  -9  10    1.61    0.61
  -1  -9   9  229.70   10.02
  -1  -9   9  229.83   10.00
   1   9  -9  322.20    9.93
   1   9  -9  312.92    9.58
  -1  -9   8   43.07    3.90
  -1  -9   8   36.71    3.63
   1   9  -8   53.71    3.58
   1   9  -8   46.57    3.32
   1   9  -8   46.38    3.15
  -1  -9   7   15.10    2.43
  -1  -9   7   13.14    2.29
   1   9  -7   17.19    2.13
   1   9  -7   19.62    2.25
   1   9  -7   17.82    1.96
  -1  -9   6   11.18    2.20
   1   9  -6    9.00    1.58
  -1  -9   6    8.32    1.95
  -1  -9   5  105.21    7.22
   1   9  -5  128.65    6.09
  -1  -9   5  108.53    7.31
   1   9  -5  130.99    6.63
  -1  -9   5  116.17    5.88
   1   9  -5  124.27    6.57
  -1  -9   4  108.25    7.47
   1   9  -4  138.13    6.62
  -1  -9   4  112.64    7.61
   1   9  -4  135.07    6.93
  -1  -9   4  119.05    6.19
   1   9  -4  138.07    7.06
   1   9  -3  480.30   16.22
  -1  -9   3  474.47   15.53
   1   9  -3  483.17   15.62
   1   9  -3  456.31   15.29
   1   9  -3  478.88   15.72
   1   9  -2   89.27   11.72
  -1  -9   2   84.94    6.13
  -1  -9   2   84.37    6.12
   1   9  -2   89.43    5.44
   1   9  -2   89.35    5.65
  -1  -9   2   95.14    5.45
   1   9  -2   87.75    5.49
   1   9  -2   86.03    5.35
   1   9  -1  318.29   11.80
   1   9  -1  295.08   11.58
  -1  -9   1  262.12   12.36
   1   9  -1  293.78   22.14
  -1  -9   1  309.02   19.44
   1   9  -1  324.89   11.78
   1   9  -1  306.31   11.78
   1   9  -1  289.24   21.15
   1   9  -1  276.69   20.95
  -1  -9   1  293.12   11.15
  -1  -9   1  270.59   12.07
  -1  -9   1  277.71   12.20
  -1  -9   1  285.54   12.75
   1   9   0   30.63    3.09
  -1  -9   0   26.47    3.37
   1   9   0   29.51    6.80
   1   9   0   29.23    6.41
   1   9   0   28.74    6.38
   1   9   0   28.13    2.98
   1   9   0   32.12    3.27
  -1  -9   0   27.83    3.47
  -1  -9   0   27.13    3.26
  -1  -9   0   29.31    3.35
  -1  -9  -1  426.73   14.33
   1   9   1  421.04   26.83
  -1  -9  -1  421.27   15.78
  -1  -9  -1  435.39   23.77
   1   9   1  420.44   14.48
   1   9   1  381.38   24.62
   1   9   1  400.15   25.35
  -1  -9  -1  406.28   15.65
  -1  -9  -1  393.61   14.89
  -1  -9  -1  399.60   14.92
   1   9   1  429.67   14.41
   1   9   1  416.34   14.82
   1   9   2    6.01    1.46
  -1  -9  -2    7.58    1.83
   1   9   2    9.20    3.76
  -1  -9  -2    6.12    1.63
  -1  -9  -2    6.91    1.62
   1   9   2    5.72    2.99
   1   9   2    8.85    3.59
  -1  -9  -2    8.83    3.21
  -1  -9  -2    5.46    1.35
  -1  -9  -2    6.92    1.58
   1   9   2   10.49    1.76
   1   9   2    8.31    1.73
  -1  -9  -3  425.98   15.18
  -1  -9  -3  436.18   15.37
  -1  -9  -3  385.63   14.20
  -1  -9  -3  404.55   14.36
   1   9   3  402.92   14.06
   1   9   3  410.88   14.19
  -1  -9  -3  406.39   14.12
   1   9   3  414.88   13.75
   1   9   3  412.47   14.68
  -1  -9  -4    1.06    0.86
  -1  -9  -4    1.28    0.85
  -1  -9  -4    0.92    0.81
  -1  -9  -4    0.90    0.81
   1   9   4    0.48    0.68
   1   9   4    0.97    0.75
  -1  -9  -4    0.63    0.73
   1   9   4    1.57    0.74
   1   9   4    1.42    0.90
  -1  -9  -5    7.79    1.48
   1   9   5    7.38    1.39
  -1  -9  -5   10.60    1.91
   1   9   5    9.96    1.62
  -1  -9  -5    7.30    1.46
   1   9   5    7.77    1.45
  -1  -9  -5    8.53    1.74
  -1  -9  -5    9.42    1.63
  -1  -9  -6   18.76    2.41
  -1  -9  -6   18.40    2.12
  -1  -9  -6   18.59    2.14
   1   9   6   13.95    1.81
   1   9   6   16.37    1.90
   1   9   6   18.19    2.32
  -1  -9  -6   12.80    1.84
   1   9   6   14.50    1.90
  -1  -9  -6   16.31    2.24
  -1  -9  -7  145.14    6.38
  -1  -9  -7  152.47    7.12
  -1  -9  -7  149.80    6.46
  -1  -9  -7  153.29    7.11
   1   9   7  149.72    6.91
   1   9   7  149.24    6.53
   1   9   8   53.86    3.27
   1   9   8   53.11    3.00
   1   9   8   58.73    3.63
   1   9   8   56.20    3.70
  -1  -9  -8   56.90    3.46
  -1  -9  -8   58.50    3.53
   1   9   9    9.71    1.37
   1   9   9    9.11    1.25
  -1  -9  -9    8.97    1.47
  -1  -9  -9   10.29    1.32
  -1  -9  -9   10.28    1.31
  -1  -9  -9    8.89    1.42
   1   9   9    8.70    1.30
   1   9   9    8.82    1.12
  -1  -9 -10   94.40    4.44
   1   9  10   85.39    3.53
   1   9  10   82.61    4.03
   1   9  10   88.59    3.91
  -1  -9 -10   91.82    4.41
  -1  -9 -10   82.38    3.68
  -1  -9 -10   82.98    3.68
   1   9  11   28.17    1.81
  -1  -9 -11   28.34    2.02
  -1  -9 -11   24.64    1.89
   1   9  12    0.17    0.22
  -1  -9 -12    0.07    0.25
   1   9  12    0.14    0.26
  -1  -9 -12    0.11    0.25
   1  10 -10    2.31    0.40
   1  10 -10    3.51    0.50
   1  10 -10    2.99    0.45
  -1 -10   9   90.62    4.14
   1  10  -9  111.05    3.72
   1  10  -9  117.80    4.08
   1  10  -9  116.03    3.84
  -1 -10   9   89.21    4.10
  -1 -10   8   29.98    2.56
   1  10  -8   34.96    2.13
  -1 -10   8   28.40    2.52
   1  10  -8   36.54    2.31
  -1 -10   7   35.15    3.09
   1  10  -7   36.20    2.32
   1  10  -7   34.20    2.15
  -1 -10   7   32.29    2.97
   1  10  -7   36.76    2.59
  -1 -10   6   97.47    5.89
   1  10  -6  114.71    5.20
   1  10  -6  114.88    5.33
   1  10  -6  115.30    5.05
   1  10  -6  116.79    4.81
  -1 -10   6  102.43    6.01
   1  10  -5    7.42    1.18
  -1 -10   5    4.09    1.28
   1  10  -5    4.48    1.04
   1  10  -5    5.68    1.19
   1  10  -5    5.53    1.14
  -1 -10   5    6.23    1.56
   1  10  -4    4.50    1.14
   1  10  -4    8.73    1.41
   1  10  -4    4.85    1.16
   1  10  -4    7.87    1.34
  -1 -10   4    5.33    1.10
  -1 -10   3   26.21    2.53
   1  10  -3   33.46    2.96
   1  10  -3   33.66    2.83
   1  10  -2   52.69    3.75
   1  10  -2   50.40    3.57
   1  10  -2   53.18    3.59
  -1 -10   2   48.71    3.56
   1  10  -2   51.30    3.81
   1  10  -2   53.59    3.75
  -1 -10   1  325.37   13.08
   1  10  -1  354.77   11.96
  -1 -10   1  305.25   12.22
  -1 -10   1  302.27   12.14
  -1 -10   1  319.47   13.05
   1  10  -1  350.58   11.90
   1  10  -1  353.66   11.92
   1  10  -1  340.65   11.90
  -1 -10   1  311.69   11.48
   1  10  -1  352.43   12.14
   1  10   0   39.83    3.34
   1  10   0   43.04    3.33
   1  10   0   37.53    3.31
  -1 -10   0   36.73    3.42
  -1 -10   0   34.95    3.34
  -1 -10   0   33.83    3.63
  -1 -10   0   36.46    3.67
   1  10   0   47.83    3.56
  -1 -10  -1   72.43    5.17
  -1 -10  -1   64.39    4.56
  -1 -10  -1   65.28    4.56
  -1 -10  -1   71.57    5.21
   1  10   1   77.03    4.65
   1  10   1   71.42    4.54
   1  10   1   78.27    4.89
  -1 -10  -1   68.43    4.46
   1  10   1   80.29    4.87
   1  10   1   77.33    4.44
  -1 -10  -2    2.07    0.98
  -1 -10  -2    0.98    0.74
  -1 -10  -2    0.89    0.79
  -1 -10  -2    1.10    0.69
   1  10   2    2.01    0.80
   1  10   2    1.72    0.80
  -1 -10  -2    2.86    1.00
   1  10   2    2.33    0.89
  -1 -10  -3   85.99    5.41
  -1 -10  -3   74.69    4.67
  -1 -10  -3   80.71    4.81
  -1 -10  -3   81.07    5.29
   1  10   3   90.01    4.86
   1  10   3   84.84    4.37
   1  10   3   92.43    5.25
  -1 -10  -3   86.55    4.89
   1  10   3   88.82    4.81
   1  10   4    3.99    1.00
  -1 -10  -4    1.93    0.97
  -1 -10  -4    3.58    1.03
  -1 -10  -4    2.86    1.06
  -1 -10  -4    6.04    1.26
   1  10   4    2.67    0.83
  -1 -10  -4    6.15    1.25
   1  10   4    4.58    1.18
   1  10   4    3.93    1.01
  -1 -10  -5  181.62    7.85
   1  10   5  173.67    6.59
  -1 -10  -5  168.83    6.99
  -1 -10  -5  166.51    6.97
  -1 -10  -5  181.10    7.83
  -1 -10  -5  169.41    7.09
   1  10   5  180.64    7.01
   1  10   5  177.23    6.94
   1  10   5  182.18    6.84
   1  10   6  269.91    8.84
  -1 -10  -6  264.03    8.98
  -1 -10  -6  271.72    9.89
  -1 -10  -6  263.06    8.97
   1  10   6  278.73    9.62
   1  10   6  253.36    8.40
  -1 -10  -6  279.85    9.97
  -1 -10  -6  235.74    8.73
   1  10   6  279.04    9.15
   1  10   7    5.90    1.00
  -1 -10  -7    7.02    1.06
  -1 -10  -7    8.25    1.36
  -1 -10  -7    7.74    1.13
   1  10   7    9.39    1.38
   1  10   7    9.11    1.34
   1  10   7    7.97    1.09
  -1 -10  -7    7.53    1.30
   1  10   7    7.20    1.11
   1  10   8  100.48    4.25
  -1 -10  -8   96.75    4.61
   1  10   8  111.08    4.59
   1  10   8  110.85    4.62
   1  10   8   87.96    3.95
  -1 -10  -8  101.79    4.68
   1  10   8   97.12    4.26
   1  10   9   84.67    3.56
   1  10   9   75.38    3.32
  -1 -10  -9   86.41    3.84
  -1 -10  -9   84.21    3.79
   1  10   9   90.31    3.85
   1  10   9   82.19    3.55
  -1 -10 -10   20.74    1.42
   1  10  10   19.36    1.29
   1  10  10   24.11    1.48
  -1 -10 -10   20.18    1.41
   1  11  -7  143.19    4.38
   1  11  -7  150.96    4.51
  -1 -11   7  123.59    4.70
  -1 -11   7  125.62    4.73
   1  11  -6   12.39    1.17
   1  11  -6   11.29    1.04
  -1 -11   6    9.88    1.27
  -1 -11   6   12.48    1.41
   1  11  -6    9.11    0.80
   1  11  -5   14.25    1.29
   1  11  -5   14.63    1.40
   1  11  -5   14.30    1.30
   1  11  -4    1.45    0.48
   1  11  -4    0.44    0.43
   1  11  -3    3.62    0.80
   1  11  -3    2.64    0.73
   1  11  -3    4.19    0.81
   1  11  -2   13.19    1.50
  -1 -11   2   11.84    1.77
  -1 -11   2   12.81    1.82
   1  11  -2   13.49    1.48
  -1 -11   2   10.70    1.35
   1  11  -2   12.24    1.49
   1  11  -1   33.66    2.49
  -1 -11   1   29.09    2.80
  -1 -11   1   27.16    2.71
   1  11  -1   36.05    2.39
   1  11  -1   34.82    2.34
   1  11  -1   31.99    2.32
  -1 -11   1   32.01    2.44
   1  11  -1   34.86    2.54
  -1 -11   0   67.88    4.35
  -1 -11   0   65.48    4.27
   1  11   0   67.55    3.66
   1  11   0   73.78    3.61
   1  11   0   67.59    3.64
  -1 -11   0   65.91    3.74
   1  11   0   69.88    3.79
   1  11   1   94.96    4.55
  -1 -11  -1   96.88    5.24
  -1 -11  -1   96.22    5.23
   1  11   1  101.27    4.72
   1  11   1   99.16    4.63
  -1 -11  -1   86.19    4.45
   1  11   1  100.40    4.62
  -1 -11  -2   32.66    2.81
  -1 -11  -2   31.72    2.78
   1  11   2   36.28    2.66
   1  11   2   36.33    2.63
  -1 -11  -2   30.90    2.42
   1  11   2   31.74    2.26
   1  11   2   31.64    2.34
   1  11   3   70.68    3.58
  -1 -11  -3   66.76    4.01
  -1 -11  -3   62.02    3.87
   1  11   3   75.96    3.91
   1  11   3   67.32    3.66
  -1 -11  -3   57.52    3.38
   1  11   3   69.45    3.41
   1  11   3   68.11    3.44
  -1 -11  -4    7.35    1.25
  -1 -11  -4    7.04    1.22
   1  11   4    9.53    1.27
   1  11   4    9.33    1.28
   1  11   4    7.73    1.08
  -1 -11  -4    6.04    0.99
   1  11   4    6.91    0.99
   1  11   5   42.10    2.62
   1  11   5   40.29    2.56
  -1 -11  -5   39.01    2.67
   1  11   5   37.55    2.24
  -1 -11  -5   32.64    2.15
  -1 -11  -5   41.19    2.73
  -1 -11  -6   43.81    2.64
  -1 -11  -6   43.49    2.64
   1  11   7   38.21    2.05
   1  11   7   38.76    2.07
  -1 -11  -7   33.15    2.01
  -1 -11  -7   31.96    1.98
  -1 -12   2    4.29    0.70
  -1 -12   2    4.93    0.74
   1  12  -2    5.26    0.63
  -1 -12   1    2.33    0.58
  -1 -12   1    1.94    0.52
   1  12  -1    1.66    0.43
   1  12  -1    2.22    0.45
  -1 -12   0    1.89    0.54
  -1 -12   0    1.25    0.51
   1  12   0    1.59    0.45
  -1 -12  -1  262.03    8.10
  -1 -12  -1  252.74    8.02
   1  12   1  271.77    7.58
   1  12   2   11.48    0.90
  -1 -12  -2   10.51    1.06
  -1 -12  -2   11.03    1.08
   1  12   3   37.62    1.76
   1  12   3   39.19    1.76
   1  12   3   39.20    1.73
  -1 -12  -3   35.84    1.89
  -1 -12  -3   35.93    1.89
   1  12   4    0.84    0.27
   1  12   4    0.98    0.28
  -2  10   6   75.95    2.68
  -2  10   5   22.68    1.45
  -2  10   5   20.51    1.33
  -2  10   4  143.73    4.61
  -2  10   4  128.19    4.27
  -2  10   3   12.81    1.26
  -2  10   3   12.81    1.22
  -2  10   3   13.60    1.20
  -2  10   3    9.99    0.91
  -2  10   2  123.70    4.63
  -2  10   2  117.77    4.65
  -2  10   2  114.79    4.24
  -2  10   1    0.78    0.36
   2 -10  -1    0.25    0.37
  -2  10   1    0.26    0.33
  -2  10   0  230.17    7.58
  -2  10   0  222.57    6.98
   2 -10   1    7.29    1.06
  -2  10  -1    9.31    1.10
  -2  10  -1    8.46    1.14
  -2  10  -1    6.44    0.75
  -2  10  -2    8.42    1.07
  -2  10  -2    7.21    0.99
  -2  10  -3    0.46    0.38
   2 -10   4   49.66    2.83
  -2  10  -4   53.93    2.37
   2 -10   5    2.36    0.58
   2 -10   6   12.35    1.02
  -2   9   9   83.62    2.85
  -2   9   9   64.69    2.57
  -2   9   8   50.77    2.54
  -2   9   8   53.17    2.54
  -2   9   8   46.34    2.14
  -2   9   8   53.91    2.50
  -2   9   7    1.21    0.53
  -2   9   7    1.79    0.57
  -2   9   7    0.68    0.36
  -2   9   6  100.31    4.49
  -2   9   6   90.83    3.76
  -2   9   6   89.73    3.90
  -2   9   6   98.91    4.45
  -2   9   5   90.25    4.31
  -2   9   5   89.90    4.42
  -2   9   5   91.89    4.48
  -2   9   5   80.32    3.54
  -2   9   5   79.57    3.79
   2  -9  -5   76.26    3.79
  -2   9   5   84.39    4.29
  -2   9   4   59.59    3.60
  -2   9   4   55.94    3.52
  -2   9   4   58.66    3.60
  -2   9   4   60.88    3.71
  -2   9   4   52.56    3.43
   2  -9  -4   51.74    3.26
  -2   9   4   58.04    3.20
  -2   9   4   55.80    3.34
  -2   9   3  118.80    5.54
  -2   9   3  121.78    5.62
  -2   9   3  124.85    5.76
  -2   9   3  116.72    5.46
   2  -9  -3  111.28    5.33
  -2   9   3  112.85    4.99
   2  -9  -2   33.69    2.76
  -2   9   2   30.94    2.77
  -2   9   2   29.21    2.72
  -2   9   2   35.35    2.86
  -2   9   2   33.48    2.76
  -2   9   2   34.23    2.78
  -2   9   1    4.11    0.94
  -2   9   1    2.34    0.75
  -2   9   1    1.77    0.79
  -2   9   1    1.86    0.86
   2  -9  -1    1.64    0.73
  -2   9   1    2.90    0.83
   2  -9   0   14.03    1.81
  -2   9   0   17.00    1.84
   2  -9   0   16.56    1.95
  -2   9   0   16.08    1.85
  -2   9   0   16.99    2.06
  -2   9   0   14.31    1.61
  -2   9   0   16.68    1.99
  -2   9  -1    8.39    1.37
   2  -9   1    9.05    1.50
  -2   9  -1    8.06    1.21
   2  -9   1    9.18    1.52
  -2   9  -1    9.17    1.55
   2  -9   1    9.66    1.52
  -2   9  -1    8.66    1.46
  -2   9  -2    0.30    0.56
   2  -9   2    1.21    0.73
   2  -9   2    1.30    0.75
  -2   9  -2    0.75    0.50
   2  -9   2    0.66    0.58
  -2   9  -2    1.56    0.77
   2  -9   3   59.99    4.10
  -2   9  -3   74.75    4.17
   2  -9   3   76.47    4.21
   2  -9   3   57.15    4.00
  -2   9  -4   26.27    2.29
  -2   9  -4   25.03    2.06
   2  -9   4   15.58    2.00
   2  -9   4   19.21    2.20
  -2   9  -4   22.88    2.21
  -2   9  -5   69.92    3.53
  -2   9  -5   64.22    3.46
   2  -9   5   50.50    3.67
   2  -9   5   52.69    3.70
  -2   9  -5   64.04    3.71
  -2   9  -6    3.59    0.80
   2  -9   6    2.40    0.80
   2  -9   6    2.95    0.90
  -2   9  -6    1.72    0.67
   2  -9   7  206.44    7.93
   2  -9   7  199.14    7.89
   2  -9   8   42.07    2.67
   2  -9   8   51.46    2.94
   2  -9   8   44.53    2.73
   2  -9   9  151.49    5.12
  -2   8  11   29.17    1.55
  -2   8  11   33.23    1.67
  -2   8  10  118.53    4.37
  -2   8  10  116.51    4.35
  -2   8   9   32.52    1.97
  -2   8   9   36.23    2.37
  -2   8   9   33.57    2.35
  -2   8   8  359.30   11.23
  -2   8   8  329.42   10.46
  -2   8   8  325.64   11.03
  -2   8   8  337.88   10.22
  -2   8   8  371.17   11.22
  -2   8   8  361.32   11.16
  -2   8   7   28.28    2.12
  -2   8   7   31.18    2.68
  -2   8   7   32.28    2.61
  -2   8   7   29.42    2.33
  -2   8   7   29.42    2.24
  -2   8   7   29.04    2.61
  -2   8   6   17.70    2.00
  -2   8   6   17.51    1.96
  -2   8   6   12.90    1.54
  -2   8   6   14.77    1.95
  -2   8   6   14.72    1.84
  -2   8   6   12.27    1.57
   2  -8  -6   13.13    1.61
  -2   8   6   14.37    1.94
  -2   8   6   14.12    1.62
  -2   8   5   50.30    3.30
  -2   8   5   51.28    3.86
  -2   8   5   56.85    3.90
  -2   8   5   50.67    3.68
  -2   8   5   47.81    3.69
  -2   8   5   44.88    3.19
  -2   8   5   54.18    3.65
   2  -8  -5   48.74    3.46
  -2   8   5   56.56    3.55
  -2   8   5   54.45    3.62
  -2   8   4   79.86    4.99
  -2   8   4   74.75    4.26
  -2   8   4   74.80    4.84
  -2   8   4   75.68    4.82
  -2   8   4   74.89    4.39
  -2   8   4   71.97    4.34
  -2   8   4   76.19    4.64
  -2   8   4   80.76    4.48
   2  -8  -4   77.05    4.65
  -2   8   3   36.88    3.40
  -2   8   3   39.62    3.46
  -2   8   3   37.35    2.97
  -2   8   3   36.88    3.41
  -2   8   3   35.90    3.21
   2  -8  -3   40.94    3.41
  -2   8   2  136.92    6.38
   2  -8  -2  145.72    7.07
  -2   8   2  146.43    7.29
  -2   8   2  141.82    7.02
   2  -8  -1   60.20    4.39
  -2   8   1   72.30    4.44
  -2   8   1   62.39    4.62
  -2   8   1   68.58    4.81
  -2   8   1   71.85    4.88
   2  -8  -1   64.49    4.49
  -2   8   0   12.17    1.92
   2  -8   0    8.43    1.71
  -2   8   0   10.07    1.71
  -2   8   0   14.03    2.16
  -2   8   0   12.08    2.00
  -2   8   0   10.90    1.89
   2  -8   0   10.63    1.88
  -2   8  -1   24.61    2.75
   2  -8   1   26.51    3.00
   2  -8   1   23.79    2.83
  -2   8  -1   24.46    2.87
  -2   8  -1   23.85    2.81
  -2   8  -1   30.29    2.56
  -2   8  -1   27.87    2.74
  -2   8  -1   26.93    2.77
   2  -8   2  105.08    6.41
   2  -8   2  106.01    6.46
  -2   8  -2  111.52    6.11
  -2   8  -2  116.17    6.48
  -2   8  -2  124.02    5.78
  -2   8  -2  106.67    6.28
   2  -8   2  124.11    6.41
  -2   8  -2  112.95    6.12
   2  -8   3  459.79   16.97
  -2   8  -3  523.54   16.51
  -2   8  -3  506.16   16.71
  -2   8  -3  520.00   15.74
   2  -8   3  536.74   16.60
   2  -8   3  453.87   16.87
   2  -8   4  210.18    9.95
   2  -8   4  202.97    9.82
  -2   8  -4  232.83    9.27
  -2   8  -4  237.82    9.04
   2  -8   4  249.18    9.44
  -2   8  -4  219.52    9.31
   2  -8   5  115.26    6.98
   2  -8   5  115.70    7.02
  -2   8  -5  143.59    6.54
  -2   8  -5  142.36    6.52
   2  -8   5  139.35    6.39
  -2   8  -5  138.26    6.75
   2  -8   6   53.24    4.48
  -2   8  -6   61.18    4.16
  -2   8  -6   66.85    4.16
  -2   8  -6   69.42    3.84
   2  -8   6   56.06    4.57
  -2   8  -6   70.65    4.02
  -2   8  -7    0.40    0.54
  -2   8  -7    0.65    0.53
  -2   8  -7    0.95    0.64
   2  -8   7    2.20    0.93
   2  -8   7    2.04    0.97
   2  -8   8   44.28    3.75
  -2   8  -8   56.98    3.26
   2  -8   8   51.50    3.98
  -2   8  -9   34.84    2.38
   2  -8   9   27.22    2.71
  -2   8  -9   32.81    2.49
   2  -8   9   26.40    2.67
   2  -8   9   32.41    2.86
  -2   8 -10   64.46    3.28
  -2   8 -10   64.65    3.11
  -2   8 -11  100.53    3.68
  -2   8 -11  106.00    3.84
  -2   7  12    4.92    0.66
  -2   7  12    4.86    0.73
  -2   7  11    4.54    0.84
  -2   7  11    4.63    0.87
  -2   7  11    3.57    0.80
  -2   7  11    3.18    0.67
  -2   7  10   14.06    1.72
  -2   7  10   14.14    1.35
  -2   7  10   14.56    1.52
  -2   7  10   14.37    1.68
  -2   7  10   14.12    1.64
  -2   7  10   14.01    1.71
  -2   7   9    4.15    1.06
  -2   7   9    5.15    1.17
  -2   7   9    4.16    1.10
  -2   7   9    4.32    1.01
  -2   7   9    2.51    0.74
  -2   7   9    5.10    1.14
  -2   7   9    5.73    1.06
  -2   7   9    3.63    0.89
  -2   7   9    4.73    1.01
  -2   7   8   27.30    2.60
  -2   7   8   28.70    2.72
  -2   7   8   32.31    2.96
  -2   7   8   26.30    2.68
  -2   7   8   28.18    2.36
  -2   7   8   25.66    2.35
  -2   7   8   25.60    2.39
  -2   7   8   25.10    2.39
  -2   7   7   79.06    4.51
  -2   7   7   77.62    4.45
  -2   7   7   85.65    5.17
  -2   7   7   73.83    4.87
  -2   7   7   80.75    4.45
  -2   7   7   72.87    4.35
  -2   7   7   77.66    4.57
  -2   7   7   73.84    4.47
  -2   7   7   75.97    4.70
   2  -7  -6  369.54   12.59
  -2   7   6  386.23   12.79
  -2   7   6  379.14   12.62
  -2   7   6  385.26   13.54
  -2   7   6  368.49   12.56
  -2   7   6  362.12   13.29
  -2   7   6  376.84   12.71
  -2   7   6  397.16   13.33
  -2   7   6  384.49   13.15
  -2   7   6  379.71   13.27
  -2   7   6  368.57   13.53
  -2   7   5   50.36    3.63
  -2   7   5   45.25    3.61
  -2   7   5   43.49    3.74
  -2   7   5   53.06    4.12
  -2   7   5   46.46    3.57
  -2   7   5   49.04    3.91
  -2   7   5   48.26    3.84
  -2   7   5   49.09    3.63
  -2   7   5   46.59    4.00
  -2   7   5   46.02    3.77
  -2   7   4  156.72    7.66
  -2   7   4  164.44    7.90
  -2   7   4  145.18   13.25
  -2   7   4  150.71    7.65
  -2   7   4  145.96    7.11
  -2   7   4  148.93    7.42
  -2   7   4  161.57    6.68
  -2   7   4  184.19   15.54
  -2   7   4  160.38   14.55
  -2   7   4  149.28    7.77
  -2   7   4  160.51    7.33
  -2   7   4  158.85    7.50
  -2   7   3   45.02    3.99
  -2   7   3   54.00    4.27
  -2   7   3   45.41    3.42
  -2   7   3   50.93    4.14
  -2   7   3   51.33    3.93
  -2   7   3   49.07    3.89
  -2   7   3   48.61    7.77
  -2   7   3   52.59    8.35
  -2   7   3   54.81    8.50
  -2   7   3   53.07    3.91
  -2   7   3   44.96    4.02
  -2   7   3   52.07    4.08
  -2   7   2  531.16   17.12
  -2   7   2  483.83   16.94
  -2   7   2  511.18   16.80
  -2   7   2  529.16   28.98
  -2   7   2  532.31   29.18
  -2   7   2  488.94   17.25
  -2   7   2  503.53   16.46
  -2   7   2  523.58   16.27
  -2   7   2  508.82   16.45
   2  -7  -1   91.54    5.65
  -2   7   1   84.51    5.47
   2  -7  -1   85.43    5.46
  -2   7   1   78.99    5.42
  -2   7   1   87.72    5.72
  -2   7   1   82.14    5.68
  -2   7   1   87.80    5.33
  -2   7   1   86.72    5.16
   2  -7   0  168.56    8.29
  -2   7   0  166.12    8.08
   2  -7   0  166.78    8.27
  -2   7   0  165.48    8.37
  -2   7   0  165.80    8.32
  -2   7   0  169.27    7.11
  -2   7   0  170.16   15.57
  -2   7   0  157.85   15.21
  -2   7   0  169.20    8.48
  -2   7   0  165.04    7.75
  -2   7  -1   84.54    5.35
   2  -7   1   87.63    5.79
  -2   7  -1   84.33    5.79
   2  -7   1   82.71    5.68
  -2   7  -1   82.66    5.70
  -2   7  -1   85.81    5.69
  -2   7  -1   91.49    5.02
  -2   7  -1   77.23   10.51
  -2   7  -1  100.09   11.75
  -2   7  -1   85.94    5.51
  -2   7  -1  106.43   10.49
  -2   7  -2   16.88    2.36
  -2   7  -2   17.76    2.36
   2  -7   2   15.86    2.50
  -2   7  -2   19.34    2.69
  -2   7  -2   22.91    5.65
  -2   7  -2   27.23    6.04
  -2   7  -2   21.40    4.73
  -2   7  -2   16.60    2.48
  -2   7  -2   13.81    2.26
  -2   7  -2   19.17    2.26
   2  -7   2   17.48    2.60
  -2   7  -2   15.62    2.17
  -2   7  -3   19.64    2.50
  -2   7  -3   19.82    2.11
  -2   7  -3   21.83    2.79
  -2   7  -3   21.25    2.43
  -2   7  -3   22.15    2.84
   2  -7   3   20.47    2.90
  -2   7  -3   23.50    4.92
  -2   7  -3   22.34    5.51
  -2   7  -3   21.59    5.34
   2  -7   3   19.29    2.80
  -2   7  -4  345.58   22.33
  -2   7  -4  345.20   22.30
   2  -7   4  337.01   13.76
  -2   7  -4  330.05   12.39
   2  -7   4  316.88   13.49
  -2   7  -4  320.96   12.53
  -2   7  -4  330.11   10.89
  -2   7  -4  372.43   20.52
  -2   7  -4  344.50   11.54
  -2   7  -4  322.33   12.65
  -2   7  -4  340.88   12.24
  -2   7  -5  157.11    7.45
   2  -7   5  143.85    8.27
  -2   7  -5  149.10    7.61
  -2   7  -5  151.48    6.42
  -2   7  -5  149.44    6.81
  -2   7  -5  151.51    7.34
   2  -7   5  141.57    8.26
   2  -7   6   56.25    4.99
  -2   7  -6   65.66    4.30
  -2   7  -6   61.71    4.54
  -2   7  -6   67.72    3.98
   2  -7   6   56.98    4.05
  -2   7  -6   64.03    4.19
  -2   7  -6   66.22    4.55
   2  -7   6   64.64    5.30
  -2   7  -7   42.66    3.32
   2  -7   7   38.35    3.99
  -2   7  -7   39.92    3.50
  -2   7  -7   37.91    2.96
   2  -7   7   36.87    3.91
  -2   7  -8   50.37    3.82
  -2   7  -8   51.91    3.66
   2  -7   8   44.12    4.24
  -2   7  -8   50.61    3.77
  -2   7  -8   47.05    3.29
   2  -7   8   43.69    4.18
  -2   7  -9   12.63    1.81
  -2   7  -9   11.10    1.62
   2  -7   9    8.37    1.83
  -2   7  -9    8.95    1.37
   2  -7   9    8.32    1.79
   2  -7  10   56.41    4.46
  -2   7 -10   78.06    4.21
  -2   7 -10   75.79    4.23
   2  -7  10   50.31    4.24
  -2   7 -11   54.72    3.26
   2  -7  11   42.40    3.36
  -2   7 -12  240.56    7.25
   2  -7  12  180.71    7.31
   2  -7  13   43.01    2.33
  -2   7 -13   57.51    2.49
  -2   6  14    9.35    0.74
  -2   6  13    5.69    0.85
  -2   6  13    7.25    0.91
  -2   6  13    8.18    1.00
  -2   6  13    6.85    0.92
  -2   6  12   72.50    3.02
  -2   6  12   73.69    3.28
  -2   6  12   82.76    4.06
  -2   6  12   81.14    4.08
  -2   6  12   80.61    4.11
  -2   6  11   79.32    4.49
  -2   6  11   75.25    4.29
  -2   6  11   76.47    4.20
  -2   6  11   72.66    4.29
  -2   6  11   72.41    3.43
  -2   6  10    2.43    0.74
  -2   6  10    3.02    0.97
  -2   6  10    3.10    0.99
  -2   6   9    1.29    0.76
  -2   6   9    0.41    0.67
  -2   6   9   -0.12    0.61
  -2   6   9    0.82    0.54
  -2   6   9    0.32    0.52
  -2   6   9    1.09    0.61
  -2   6   9    1.25    0.75
  -2   6   8    2.28    0.97
  -2   6   8   -0.15    0.58
  -2   6   8    0.66    0.65
  -2   6   8    0.93    0.70
  -2   6   8    1.57    0.83
  -2   6   8    1.00    0.59
  -2   6   8    0.11    0.53
  -2   6   8    1.88    0.73
  -2   6   7  232.41    8.68
  -2   6   7  238.37    9.75
  -2   6   7  244.20   10.28
  -2   6   7  239.77   10.05
  -2   6   7  215.82    9.38
  -2   6   7  223.14    8.60
  -2   6   7  228.72    9.12
  -2   6   7  243.95    9.43
  -2   6   7  234.33    9.27
  -2   6   6   29.99    2.63
  -2   6   6   27.95    5.52
  -2   6   6   18.05    4.54
  -2   6   6   30.14    2.77
  -2   6   6   25.14    2.71
  -2   6   6   28.14    3.14
  -2   6   6   25.05    2.83
  -2   6   6   27.73    2.88
  -2   6   6   25.65    2.74
  -2   6   6   30.77    2.83
  -2   6   5   57.12    8.25
  -2   6   5   63.41    8.74
  -2   6   5   49.86    3.87
  -2   6   5   61.11    4.24
  -2   6   5   62.19    4.67
  -2   6   5   65.51    4.45
  -2   6   5   64.88    4.58
  -2   6   5   60.24    4.38
  -2   6   5   61.28    3.94
  -2   6   5   63.78    8.20
  -2   6   5   64.82    4.62
  -2   6   5   65.99    4.68
  -2   6   5   61.25    4.13
  -2   6   4  811.31   24.08
  -2   6   4  747.01   23.53
  -2   6   4  783.73   22.66
  -2   6   4  778.89   34.53
  -2   6   4  824.17   23.50
  -2   6   4  824.98   24.12
  -2   6   4  764.05   23.94
  -2   6   4  888.69   37.83
  -2   6   4  820.95   36.76
  -2   6   4  822.78   23.67
  -2   6   4  812.61   24.07
  -2   6   4  814.70   23.65
  -2   6   3   11.24    1.84
  -2   6   3    9.54    1.79
  -2   6   3   10.68    1.82
  -2   6   3    8.58    1.71
  -2   6   3   10.95    1.91
  -2   6   3   12.87    1.78
  -2   6   3    6.51    2.89
  -2   6   3   15.52    2.23
  -2   6   3   11.25    1.86
  -2   6   3    8.35    3.39
  -2   6   3    5.94    3.16
  -2   6   3   11.14    2.00
  -2   6   3   10.46    1.98
  -2   6   3   10.66    1.66
  -2   6   2   82.19    5.17
  -2   6   2   87.17    5.39
  -2   6   2   79.81   10.40
  -2   6   2   92.26   11.03
  -2   6   2   86.55    5.37
  -2   6   2   83.90    5.37
  -2   6   2   91.69    5.44
  -2   6   2   84.81    4.95
  -2   6   2   86.09    5.55
  -2   6   2   84.92    5.48
  -2   6   2   78.12    5.49
  -2   6   2   91.62    5.10
  -2   6   2   81.43   10.08
  -2   6   1    1.80    1.90
  -2   6   1    5.68    1.43
  -2   6   1    4.57    1.31
  -2   6   1    4.64    1.29
  -2   6   1    4.44    1.34
  -2   6   1    4.98    1.24
   2  -6   0  169.91    7.93
  -2   6   0  143.74    7.10
   2  -6   0  158.45    7.70
  -2   6   0  145.62    7.90
  -2   6   0  146.85    7.45
  -2   6   0  149.45    7.40
  -2   6   0  143.74    7.62
  -2   6   0  134.69    7.36
  -2   6   0  155.65    6.68
  -2   6   0  163.94   15.01
  -2   6   0  149.38   14.40
  -2   6   0  159.92    7.83
  -2   6   0  137.77    7.31
  -2   6   0  186.18   13.63
   2  -6   1   15.56    2.31
  -2   6  -1   15.53    2.20
   2  -6   1   11.55    2.03
  -2   6  -1   13.35    2.21
  -2   6  -1   15.02    2.16
  -2   6  -1   12.38    2.12
  -2   6  -1   13.09    2.15
  -2   6  -1   13.17    1.81
  -2   6  -1   17.63    4.96
  -2   6  -1   13.31    4.21
  -2   6  -1   12.58    2.10
  -2   6  -1   15.90    3.82
  -2   6  -2    0.61    1.22
  -2   6  -2    0.61    1.49
  -2   6  -2    0.46    0.73
  -2   6  -2    1.50    0.84
   2  -6   2    4.72    1.38
  -2   6  -2    2.22    1.03
  -2   6  -2    0.81    0.64
  -2   6  -2    2.30    0.89
  -2   6  -2    0.76    0.65
  -2   6  -2    0.44    1.08
   2  -6   2    4.59    1.37
   2  -6   3  601.89   19.22
  -2   6  -3  639.14   27.33
  -2   6  -3  543.00   17.84
  -2   6  -3  621.52   28.60
  -2   6  -3  553.89   29.42
  -2   6  -3  592.77   30.25
   2  -6   3  594.30   19.20
  -2   6  -3  524.86   18.10
  -2   6  -3  537.30   16.74
  -2   6  -3  517.35   18.01
  -2   6  -3  536.29   17.39
  -2   6  -4  148.31    6.89
  -2   6  -4  133.21    7.32
  -2   6  -4  155.01    7.42
  -2   6  -4  146.88    7.61
   2  -6   4  156.68    8.41
  -2   6  -4  176.11   13.35
  -2   6  -4  156.41    7.51
  -2   6  -4  148.03    7.54
  -2   6  -4  151.46    6.50
  -2   6  -4  179.71   15.32
  -2   6  -4  153.82   14.26
  -2   6  -4  159.86   13.73
   2  -6   4  156.05    8.39
  -2   6  -5    7.60    1.60
  -2   6  -5    6.77    1.52
  -2   6  -5    8.12    1.53
   2  -6   5   10.97    2.11
  -2   6  -5   15.61    4.02
   2  -6   5    8.07    1.87
  -2   6  -5    5.60    2.76
  -2   6  -5    6.77    2.89
  -2   6  -5    8.04    3.23
  -2   6  -5    5.99    1.47
  -2   6  -5    7.44    1.34
  -2   6  -5    6.59    1.44
   2  -6   6   36.78    3.92
  -2   6  -6   34.30    3.10
  -2   6  -6   43.99    7.23
  -2   6  -6   31.42    3.23
  -2   6  -6   33.41    2.91
  -2   6  -6   32.02    3.05
  -2   6  -6   34.40    3.30
   2  -6   6   32.17    3.74
   2  -6   7  802.35   25.66
  -2   6  -7  801.66   22.89
  -2   6  -7  771.64   23.77
  -2   6  -7  823.71   23.54
   2  -6   7  801.76   25.68
   2  -6   7  775.21   25.74
   2  -6   8    4.30    1.44
   2  -6   8    2.55    1.19
  -2   6  -8    4.05    1.17
  -2   6  -8    3.67    1.07
  -2   6  -8    5.85    1.43
  -2   6  -8    3.86    1.10
   2  -6   9  458.54   17.60
  -2   6  -9  520.72   15.81
   2  -6   9  435.07   17.31
  -2   6  -9  483.52   15.73
  -2   6  -9  488.44   15.50
  -2   6  -9  507.29   16.09
  -2   6  -9  481.98   16.09
   2  -6  10  126.79    7.70
   2  -6  10  126.71    7.73
  -2   6 -10  146.88    6.64
  -2   6 -10  143.84    6.92
   2  -6  11    2.93    1.16
  -2   6 -11    6.89    1.28
  -2   6 -11    5.68    1.22
   2  -6  11    3.23    1.17
  -2   6 -12   17.42    1.92
  -2   6 -12   17.69    1.86
  -2   6 -12   14.99    1.75
  -2   6 -13  184.17    6.60
  -2   6 -13  190.88    6.54
  -2   6 -14   55.66    2.63
  -2   6 -14   57.40    2.70
  -2   5  15   54.79    2.18
  -2   5  14  280.67    8.23
  -2   5  14  286.23    8.27
  -2   5  13    0.29    0.47
  -2   5  13    0.08    0.45
  -2   5  13    0.59    0.53
  -2   5  13    0.52    0.39
  -2   5  13    0.70    0.53
  -2   5  13    0.35    0.30
  -2   5  12    4.76    1.07
  -2   5  12    4.76    1.15
  -2   5  12    4.98    1.13
  -2   5  12    3.97    0.96
  -2   5  12    5.86    1.00
  -2   5  12    3.78    1.04
  -2   5  12    5.13    0.94
  -2   5  11    1.10    0.65
  -2   5  11    1.48    0.71
  -2   5  11    2.33    0.89
  -2   5  11    1.25    0.75
  -2   5  11    2.14    0.76
  -2   5  11    1.01    0.59
  -2   5  11    1.68    0.86
  -2   5  11    1.71    0.64
  -2   5  10  507.28   16.26
  -2   5  10  506.89   15.78
  -2   5  10  506.74   16.87
  -2   5  10  460.41   15.01
  -2   5  10  494.03   15.80
  -2   5  10  512.31   16.08
  -2   5  10  528.49   17.03
  -2   5  10  527.82   16.66
  -2   5  10  499.51   15.24
  -2   5   9  102.54    5.65
  -2   5   9  109.90    5.71
  -2   5   9  104.82    6.26
  -2   5   9  104.93    5.31
  -2   5   9  101.82    5.78
  -2   5   9  105.33    5.75
  -2   5   9  103.07    5.95
  -2   5   9  106.46    5.38
  -2   5   8  436.83   14.55
  -2   5   8  446.85   14.47
  -2   5   8  412.04   15.17
  -2   5   8  440.83   15.15
  -2   5   8  428.19   14.53
  -2   5   8  462.71   14.31
  -2   5   8  453.64   15.27
  -2   5   7  156.80    6.88
  -2   5   7  154.40    7.06
  -2   5   7  154.95    6.99
  -2   5   7  151.24    6.89
  -2   5   7  143.09    6.88
  -2   5   7  144.79    7.46
  -2   5   6   18.00    2.34
  -2   5   6   18.09    2.08
  -2   5   6   18.42    2.35
  -2   5   6   16.49    2.09
  -2   5   6   16.19    4.01
  -2   5   6   17.19    4.19
  -2   5   6   27.68    2.72
  -2   5   6   24.31    2.53
  -2   5   6   17.65    2.12
  -2   5   6   20.64    2.24
  -2   5   5  112.15    5.99
  -2   5   5  111.13    6.05
  -2   5   5  108.69   10.25
  -2   5   5  120.58    6.43
  -2   5   5  123.85    5.97
  -2   5   5  121.26   11.62
  -2   5   5  121.17   11.59
  -2   5   5  121.01    5.84
  -2   5   5  127.52    6.48
  -2   5   5  104.19    5.95
  -2   5   5  111.57    5.80
  -2   5   4  573.42   17.14
  -2   5   4  586.28   26.95
  -2   5   4  646.86   18.30
  -2   5   4  552.14   17.62
  -2   5   4  546.40   17.68
  -2   5   4  580.15   18.12
  -2   5   4  615.14   28.83
  -2   5   4  579.04   28.09
  -2   5   4  556.86   17.37
  -2   5   4  492.01   17.02
  -2   5   3  167.61    6.68
  -2   5   3  143.55    7.17
  -2   5   3  136.61   12.09
  -2   5   3  160.25    7.24
  -2   5   3  138.54    6.98
  -2   5   3  144.82    7.16
  -2   5   3  143.42   13.08
  -2   5   3  141.87   13.07
  -2   5   3  144.83    7.22
  -2   5   3  139.14    6.78
  -2   5   2  737.92   20.39
  -2   5   2  667.20   31.09
  -2   5   2  723.44   32.87
  -2   5   2  637.87   31.39
  -2   5   1   61.77    8.39
  -2   5   1   80.53    8.35
  -2   5   0   38.23    6.62
  -2   5   0   33.61    5.32
  -2   5   0   37.21    2.90
  -2   5   0   35.51    6.48
  -2   5   0   38.32    6.67
  -2   5  -1    8.64    2.77
  -2   5  -1   14.35    4.06
  -2   5  -1    6.40    2.74
  -2   5  -1    8.53    1.40
  -2   5  -2 1127.31   38.58
  -2   5  -2 1025.47   42.01
  -2   5  -2 1109.63   29.08
  -2   5  -2 1071.21   40.13
  -2   5  -3   19.76    4.10
  -2   5  -3   20.36    2.16
  -2   5  -3   16.33    4.31
  -2   5  -3   16.77    4.35
  -2   5  -3   18.54    4.33
  -2   5  -4  314.76   12.29
  -2   5  -4  343.66   11.93
  -2   5  -4  322.71   12.38
  -2   5  -4  336.54   12.24
  -2   5  -4  341.57   12.52
   2  -5   4  390.47   13.75
  -2   5  -4  330.76   12.15
  -2   5  -4  399.46   19.98
  -2   5  -4  435.04   12.65
  -2   5  -4  370.64   21.58
  -2   5  -4  342.05   20.83
   2  -5   4  371.90   13.62
  -2   5  -4  385.27   21.21
  -2   5  -5   56.56    4.18
  -2   5  -5   48.01    3.45
   2  -5   5   67.74    4.98
   2  -5   5   60.66    4.73
  -2   5  -5   56.94    7.76
  -2   5  -5   64.31    8.27
  -2   5  -5   51.37    3.76
  -2   5  -5   52.50    3.78
  -2   5  -5   43.66    3.67
  -2   5  -5   60.35    4.17
  -2   5  -5   57.91    7.35
  -2   5  -5   55.63    7.82
  -2   5  -6   32.32    2.90
  -2   5  -6   39.66    3.50
   2  -5   6   43.08    4.07
   2  -5   6   42.91    4.06
  -2   5  -6   35.25    5.99
  -2   5  -6   42.61    6.57
  -2   5  -6   39.44    3.36
   2  -5   7   49.39    4.52
   2  -5   7   47.98    4.47
   2  -5   7   45.23    4.37
  -2   5  -7   43.61    7.20
  -2   5  -7   39.69    3.55
  -2   5  -7   43.07    3.43
  -2   5  -7   43.78    3.60
  -2   5  -7   44.19    3.73
   2  -5   8  746.58   24.01
   2  -5   8  725.80   23.75
   2  -5   8  726.10   23.85
  -2   5  -8  840.12   33.79
  -2   5  -8  772.69   34.28
  -2   5  -8  667.91   21.52
  -2   5  -8  695.88   21.26
  -2   5  -8  757.40   22.07
  -2   5  -8  713.90   22.00
  -2   5  -9   77.48   10.32
   2  -5   9   77.67    6.01
   2  -5   9   84.30    6.15
   2  -5   9   87.75    6.36
  -2   5  -9   87.57    9.76
  -2   5  -9   80.19    5.06
  -2   5  -9   76.42    4.87
  -2   5  -9   99.31   10.99
  -2   5  -9   89.53    5.35
  -2   5  -9   86.88    5.44
   2  -5  10  341.98   14.80
   2  -5  10  371.29   15.19
  -2   5 -10  374.64   13.47
   2  -5  11    6.76    1.78
   2  -5  11    8.37    1.95
  -2   5 -11    7.36    1.46
  -2   5 -11    9.36    1.64
  -2   5 -11   10.48    1.71
  -2   5 -12   15.49    1.94
  -2   5 -12   14.94    1.95
  -2   5 -12   17.64    2.14
  -2   5 -13   33.98    2.77
  -2   5 -13   33.67    2.76
  -2   5 -14  325.40   10.32
   2  -5  15  116.18    4.86
  -2   5 -15  135.27    4.62
  -2   4  15  152.71    4.97
  -2   4  15  140.51    4.80
  -2   4  15  148.72    4.74
  -2   4  14   78.67    3.82
  -2   4  14   83.17    4.00
  -2   4  14   71.18    3.07
  -2   4  14   84.61    3.72
  -2   4  14   78.65    4.16
  -2   4  14   75.08    3.68
  -2   4  13  114.27    5.38
  -2   4  13  130.64    5.75
  -2   4  13  125.95    5.81
  -2   4  13  118.60    4.82
  -2   4  13  120.54    5.79
  -2   4  13  128.21    5.40
  -2   4  13  125.65    5.33
  -2   4  12  156.73    6.58
  -2   4  12  155.26    6.97
  -2   4  12  152.89    6.80
  -2   4  12  163.74    7.28
  -2   4  12  148.88    6.03
  -2   4  12  160.11    7.24
  -2   4  12  161.34    7.20
  -2   4  12  154.36    6.58
  -2   4  12  139.68    6.54
  -2   4  11   40.92    3.13
  -2   4  11   32.34    3.05
  -2   4  11   31.43    2.92
  -2   4  11   34.95    3.21
  -2   4  11   31.33    2.55
  -2   4  11   37.82    3.41
  -2   4  11   34.16    2.92
  -2   4  11   32.84    3.13
  -2   4  11   37.91    3.60
  -2   4  11   42.80    3.35
  -2   4  10  104.38    5.46
  -2   4  10  101.68    5.82
  -2   4  10   96.50    5.50
  -2   4  10   98.40    5.81
  -2   4  10   98.78    4.98
  -2   4  10  102.50    6.10
  -2   4  10  100.62    5.84
  -2   4  10   97.65    5.47
  -2   4  10  102.22    5.49
  -2   4  10  110.23    6.44
  -2   4  10   97.68    5.49
  -2   4   9  233.29    9.15
  -2   4   9  235.42    9.81
  -2   4   9  241.93    9.47
  -2   4   9  240.71    9.45
  -2   4   9  243.70    9.86
  -2   4   9  224.00    8.55
  -2   4   9  238.81   10.35
  -2   4   9  213.39    9.02
  -2   4   9  229.95    9.69
  -2   4   9  211.21    9.25
  -2   4   9  237.43    9.29
  -2   4   8  171.92    8.02
  -2   4   8  167.56    7.82
  -2   4   8  160.20    7.75
  -2   4   8  178.85    7.72
  -2   4   8  177.01    7.69
  -2   4   8  182.57    7.73
  -2   4   8  176.48    7.58
  -2   4   8  173.17    8.41
  -2   4   8  162.71    7.46
  -2   4   8  171.88    7.94
  -2   4   7  346.18   12.05
  -2   4   7  325.46   12.00
  -2   4   7  344.49   11.62
  -2   4   7  313.69   12.16
  -2   4   7  295.50   11.10
  -2   4   7  319.96   11.39
  -2   4   7  319.56   17.40
  -2   4   7  297.10   16.91
  -2   4   7  301.25   11.73
  -2   4   7  309.97   11.57
  -2   4   7  357.54   11.79
  -2   4   6  172.15    7.37
  -2   4   6  160.82   11.51
  -2   4   6  169.55    7.48
  -2   4   6  187.60    7.67
  -2   4   6  173.69    7.99
  -2   4   6  179.44    7.53
  -2   4   6  174.44    7.91
  -2   4   6  168.64   12.64
  -2   4   6  171.87   12.72
  -2   4   5    6.15    1.04
  -2   4   5    3.63    0.95
  -2   4   5    6.43    2.38
  -2   4   5    4.56    2.04
  -2   4   5    5.00    2.22
  -2   4   4   20.02    1.87
  -2   4   4   22.53    4.22
  -2   4   4   18.73    4.16
  -2   4   4   19.67    4.27
  -2   4   3  143.24    5.87
  -2   4   3  134.92   11.02
  -2   4   3  159.06    9.68
  -2   4   3  136.27   11.65
  -2   4   3  138.11   11.71
  -2   4   2   84.62    4.24
  -2   4   2  107.30    8.78
  -2   4   2   94.68    9.05
  -2   4   2   72.34    8.35
  -2   4   2   82.53    8.96
  -2   4   2   96.80    7.17
  -2   4   1  383.81   12.02
  -2   4   1  390.57   20.18
  -2   4   1  379.61   16.11
  -2   4   0  154.79    6.09
  -2   4   0  159.57   10.82
  -2   4   0  152.39   11.94
  -2   4   0  137.73    8.72
  -2   4   0  114.67   11.01
  -2   4   0  124.79   11.41
  -2   4  -1  105.52    9.94
  -2   4  -1  110.19    4.99
  -2   4  -1  107.50    9.12
  -2   4  -1  111.75    8.89
  -2   4  -1  112.77    7.89
  -2   4  -1   95.17    9.77
  -2   4  -1   99.20    9.90
  -2   4  -2  333.34   10.60
  -2   4  -2  336.33   17.81
  -2   4  -2  326.40   16.31
  -2   4  -2  291.94   17.94
  -2   4  -2  318.61   15.13
  -2   4  -2  302.14   18.38
  -2   4  -3   87.08    4.40
  -2   4  -3   83.97    8.72
  -2   4  -3   84.98    7.98
  -2   4  -3   81.84    8.77
  -2   4  -3   85.71    9.02
  -2   4  -4   24.70    2.18
  -2   4  -4   17.32    4.06
  -2   4  -4   22.32    4.14
  -2   4  -4   23.32    4.61
  -2   4  -4   24.86    4.81
  -2   4  -5  534.92   24.55
  -2   4  -5  576.88   26.05
  -2   4  -5  562.85   25.96
  -2   4  -5  616.84   17.22
  -2   4  -6   68.52    7.75
  -2   4  -6   63.80    7.49
  -2   4  -6   81.82    4.26
  -2   4  -6   69.04    8.47
   2  -4   7  250.88   10.64
   2  -4   7  271.51   10.98
  -2   4  -7  215.40    9.09
  -2   4  -7  214.85    9.18
   2  -4   7  265.51   10.82
  -2   4  -7  230.07   16.40
  -2   4  -7  208.32    9.02
  -2   4  -7  206.92    8.69
   2  -4   8  128.45    7.38
   2  -4   8  134.00    7.68
  -2   4  -8  117.84   11.18
  -2   4  -8  112.58    6.29
  -2   4  -8  116.47   12.25
   2  -4   8  137.74    7.69
  -2   4  -8  118.15   11.72
  -2   4  -8  112.45    6.12
  -2   4  -8  114.62    6.02
  -2   4  -9   23.97    5.60
  -2   4  -9   18.85    2.42
   2  -4   9   24.42    3.23
   2  -4   9   18.18    2.71
  -2   4  -9   15.53    4.17
  -2   4  -9   20.59    4.94
   2  -4   9   19.35    2.87
  -2   4 -10   59.24    8.90
   2  -4  10   59.79    5.19
   2  -4  10   61.36    5.08
   2  -4  10   57.92    5.11
  -2   4 -10   64.61    8.59
  -2   4 -10   53.28    4.05
  -2   4 -10   59.51    4.41
  -2   4 -10   56.65    4.28
  -2   4 -10   64.00    4.55
   2  -4  11  349.88   14.02
  -2   4 -11  318.12   12.07
   2  -4  11  339.11   14.20
   2  -4  11  343.62   14.35
  -2   4 -11  343.92   12.60
  -2   4 -11  319.52   12.25
  -2   4 -11  375.70   13.02
  -2   4 -12   13.48    1.93
  -2   4 -12   10.40    1.76
  -2   4 -12   12.23    1.76
  -2   4 -12   11.22    1.70
  -2   4 -13  369.67   12.39
  -2   4 -13  379.49   12.28
  -2   4 -13  383.92   12.31
  -2   4 -14  128.81    6.03
  -2   4 -14  119.72    5.75
  -2   4 -14  142.37    6.01
  -2   4 -14  137.00    5.76
  -2   4 -14  141.08    5.80
  -2   4 -15   28.76    2.16
  -2   4 -15   29.57    2.30
  -2   4 -15   33.68    2.32
  -2   4 -16    2.79    0.60
  -2   3  16   44.04    2.03
  -2   3  16   48.05    2.26
  -2   3  15   18.81    1.58
  -2   3  15   15.91    1.57
  -2   3  15   16.38    1.48
  -2   3  15   15.24    1.32
  -2   3  15   14.94    1.48
  -2   3  15   16.14    1.51
  -2   3  14  102.99    4.73
  -2   3  14   98.12    5.05
  -2   3  14   95.65    4.84
  -2   3  14   94.92    4.51
  -2   3  14   92.99    4.29
  -2   3  14   96.23    4.68
  -2   3  14   98.59    4.69
  -2   3  14   97.55    4.85
  -2   3  13    1.79    0.76
  -2   3  13    1.17    0.68
  -2   3  13    1.11    0.68
  -2   3  13    2.34    0.84
  -2   3  13    1.13    0.67
  -2   3  13    1.08    0.60
  -2   3  13    1.67    0.75
  -2   3  13    1.52    0.69
  -2   3  13    0.89    0.63
  -2   3  12  338.10   12.06
  -2   3  12  344.81   12.55
  -2   3  12  350.75   12.08
  -2   3  12  350.00   12.44
  -2   3  12  345.39   12.07
  -2   3  12  352.21   12.98
  -2   3  12  316.60   12.09
  -2   3  12  346.60   11.86
  -2   3  12  344.21   11.73
  -2   3  12  340.83   12.12
  -2   3  12  343.25   12.54
  -2   3  11   39.66    3.49
  -2   3  11   38.00    3.28
  -2   3  11   39.67    3.73
  -2   3  11   35.31    3.29
  -2   3  11   41.43    3.34
  -2   3  11   41.17    3.27
  -2   3  11   37.11    2.94
  -2   3  11   38.04    3.35
  -2   3  11   39.08    3.55
  -2   3  11   39.38    3.47
  -2   3  11   38.06    3.29
  -2   3  10  171.58    7.75
  -2   3  10  182.75    8.44
  -2   3  10  190.55    8.18
  -2   3  10  182.17    8.34
  -2   3  10  183.56    8.09
  -2   3  10  166.40    8.01
  -2   3  10  179.16    7.87
  -2   3  10  177.56    7.75
  -2   3  10  176.28    7.32
  -2   3  10  184.11    8.11
  -2   3  10  188.00    8.42
  -2   3   9    4.35    1.13
  -2   3   9    6.09    1.32
  -2   3   9    4.86    1.26
  -2   3   9    7.21    1.50
  -2   3   9    8.26    1.54
  -2   3   9    3.91    1.25
  -2   3   9    4.61    1.18
  -2   3   9    4.40    1.13
  -2   3   9    3.76    1.07
  -2   3   9    4.35    1.14
  -2   3   9    6.10    1.13
  -2   3   9    4.82    1.20
  -2   3   9    5.19    1.33
  -2   3   9    6.55    1.42
  -2   3   8   25.14    2.67
  -2   3   8   17.56    2.21
  -2   3   8   25.73    2.60
  -2   3   8   23.56    2.75
  -2   3   8   22.58    2.50
  -2   3   8   27.58    2.64
  -2   3   8   26.43    2.75
  -2   3   8   27.69    2.70
  -2   3   8   25.22    2.44
  -2   3   8   22.66    2.48
  -2   3   8   23.78    2.58
  -2   3   8   28.24    2.66
  -2   3   8   26.20    2.55
  -2   3   7  263.16    9.80
  -2   3   7  247.57    9.49
  -2   3   7  278.10   10.34
  -2   3   7  238.82    9.17
  -2   3   7  255.51    9.29
  -2   3   7  211.76   12.93
  -2   3   7  238.35   13.54
  -2   3   7  242.93    9.98
  -2   3   6 1139.81   27.60
  -2   3   6 1099.74   34.97
  -2   3   6 1062.00   28.67
  -2   3   6  991.79   35.97
  -2   3   6  972.82   35.86
  -2   3   5  257.97    8.20
  -2   3   5  278.21   13.90
  -2   3   5  246.40    8.72
  -2   3   5  233.82   14.15
  -2   3   5  247.63   14.53
  -2   3   4 1404.48   41.78
  -2   3   4 1334.40   33.10
  -2   3   4 1207.30   42.56
  -2   3   4 1258.92   42.85
  -2   3   4 1376.96   42.29
  -2   3   3   83.90    7.26
  -2   3   3   82.36    3.81
  -2   3   3   86.68    8.08
  -2   3   3   79.28    7.75
  -2   3   3   91.17    7.41
  -2   3   2  329.59   10.08
  -2   3   2  321.09   15.76
  -2   3   2  371.22   15.90
  -2   3   2  310.57   17.02
  -2   3   2  348.84   15.35
  -2   3   2  335.70   17.33
  -2   3   1   17.82    1.62
  -2   3   1   16.32    3.17
  -2   3   1   20.57    3.34
  -2   3   1   14.17    2.68
  -2   3   0 3223.29   77.19
  -2   3   0 3161.97   88.26
  -2   3   0 3166.43   88.39
  -2   3   0 3319.05   84.71
  -2   3   0 3446.21   87.64
  -2   3   0 3281.73   85.05
  -2   3  -1   33.45    4.49
  -2   3  -1   36.85    2.38
  -2   3  -1   45.34    4.96
  -2   3  -1   44.82    4.89
  -2   3  -1   35.76    5.11
  -2   3  -1   38.89    5.28
  -2   3  -2   27.84    4.28
  -2   3  -2   30.82    2.16
  -2   3  -2   27.15    3.88
  -2   3  -2   29.53    4.64
  -2   3  -2   26.32    4.41
  -2   3  -3   16.89    3.48
  -2   3  -3   20.10    1.77
   2  -3   3   23.86    3.15
  -2   3  -3   18.31    3.25
  -2   3  -3   18.66    3.72
  -2   3  -3   24.61    4.22
   2  -3   4  317.99   14.20
  -2   3  -4  302.43    9.41
  -2   3  -4  267.42   14.39
  -2   3  -4  275.31   15.49
  -2   3  -4  281.56   15.57
  -2   3  -5  156.80   12.07
  -2   3  -5  178.24    6.52
   2  -3   5  193.06   11.40
  -2   3  -5  160.63   10.99
  -2   3  -5  166.36   11.43
  -2   3  -5  165.89   11.40
  -2   3  -6  992.69   34.00
  -2   3  -6  977.49   34.01
  -2   3  -6  969.30   36.94
  -2   3  -7  174.70   13.33
   2  -3   8  748.91   21.97
   2  -3   8  751.32   22.27
  -2   3  -8  651.31   29.76
  -2   3  -8  597.29   19.96
  -2   3  -8  570.07   29.82
   2  -3   8  738.25   22.20
  -2   3  -9    3.76    1.05
   2  -3   9    4.87    1.42
   2  -3   9    7.52    1.69
  -2   3  -9    4.46    1.16
  -2   3  -9    1.50    1.58
  -2   3  -9    3.22    1.05
  -2   3  -9    4.44    1.17
   2  -3   9    4.84    1.47
  -2   3  -9    4.62    2.46
  -2   3 -10    7.76    1.53
   2  -3  10    8.54    1.92
  -2   3 -10   12.07    3.93
   2  -3  10    9.17    2.01
   2  -3  10   15.30    2.46
  -2   3 -10    8.92    1.71
  -2   3 -10    5.30    1.32
  -2   3 -10    7.41    1.52
  -2   3 -11    0.65    0.66
   2  -3  11    1.95    1.00
   2  -3  11    0.72    0.81
  -2   3 -11    0.61    0.86
   2  -3  11    1.74    1.03
  -2   3 -11    2.64    0.92
  -2   3 -11    2.24    0.91
  -2   3 -12  738.82   22.29
   2  -3  12  732.11   23.78
  -2   3 -12  667.54   21.46
  -2   3 -13    7.86    1.51
  -2   3 -13    6.73    1.46
  -2   3 -13    9.09    1.62
  -2   3 -13    9.82    1.67
   2  -3  13   10.66    2.05
  -2   3 -14  203.48    8.59
  -2   3 -14  196.73    8.22
  -2   3 -14  227.20    8.60
  -2   3 -14  230.62    8.83
  -2   3 -14  230.18    8.67
   2  -3  14  192.20    9.08
  -2   3 -15  137.71    6.15
  -2   3 -15  129.25    5.72
  -2   3 -15  155.89    6.36
  -2   3 -15  146.08    6.08
  -2   3 -15  151.78    6.13
  -2   3 -16  195.76    6.90
  -2   3 -16  216.05    6.87
  -2   3 -16  202.21    6.91
  -2   3 -16  206.67    6.78
  -2   3 -17    0.33    0.23
  -2   3 -17    0.83    0.29
  -2   3 -17    0.64    0.26
  -2   3 -17    0.61    0.26
  -2   2  16  156.58    5.29
  -2   2  16  168.74    5.84
  -2   2  16  167.32    5.51
  -2   2  16  171.44    5.53
  -2   2  16  168.43    5.58
  -2   2  15   28.31    2.18
  -2   2  15   29.06    2.40
  -2   2  15   28.37    2.20
  -2   2  15   30.08    2.27
  -2   2  15   30.39    2.30
  -2   2  15   31.04    2.35
  -2   2  14   13.76    1.80
  -2   2  14   15.13    1.98
  -2   2  14   13.20    1.78
  -2   2  14   12.90    1.80
  -2   2  14   15.29    1.82
  -2   2  14   12.02    1.72
  -2   2  14   15.36    1.81
  -2   2  14   12.60    1.61
  -2   2  14   13.30    1.73
  -2   2  14   13.27    1.70
  -2   2  13   21.90    2.37
  -2   2  13   21.79    2.47
  -2   2  13   22.09    2.40
  -2   2  13   20.22    2.43
  -2   2  13   25.60    2.72
  -2   2  13   21.30    2.34
  -2   2  13   21.44    2.34
  -2   2  13   20.34    2.43
  -2   2  13   24.28    2.30
  -2   2  13   23.21    2.58
  -2   2  13   22.98    2.62
  -2   2  12   10.06    1.67
  -2   2  12    5.91    1.40
  -2   2  12    9.51    1.65
  -2   2  12    9.68    1.77
  -2   2  12    6.66    1.47
  -2   2  12    7.98    1.53
  -2   2  12    6.78    1.42
  -2   2  12    6.19    1.22
  -2   2  12    7.25    1.59
  -2   2  12    5.84    1.41
  -2   2  11  627.12   19.26
  -2   2  11  637.29   18.68
  -2   2  11  642.60   19.87
  -2   2  11  592.16   19.16
  -2   2  11  623.81   20.04
  -2   2  11  597.84   19.62
  -2   2  11  624.44   19.39
  -2   2  11  589.45   18.90
  -2   2  11  627.91   19.37
  -2   2  11  671.70   20.70
  -2   2  11  614.82   18.64
  -2   2  11  648.17   19.65
  -2   2  11  658.47   20.07
  -2   2  11  676.19   20.23
  -2   2  10   47.53    3.50
  -2   2  10   44.44    3.57
  -2   2  10   57.24    4.24
  -2   2  10   43.98    3.61
  -2   2  10   40.89    3.62
  -2   2  10   48.82    4.11
  -2   2  10   48.84    3.83
  -2   2  10   49.98    4.20
  -2   2  10   48.04    3.46
  -2   2  10   58.13    4.14
  -2   2  10   51.27    4.00
  -2   2   9  361.22   12.81
  -2   2   9  379.99   12.67
  -2   2   9  423.67   14.23
  -2   2   9  360.36   13.05
  -2   2   9  362.59   12.95
  -2   2   9  411.98   13.70
  -2   2   9  418.81   13.64
  -2   2   9  364.55   13.19
  -2   2   9  391.72   13.91
  -2   2   9  359.85   12.87
  -2   2   9  370.06   13.35
  -2   2   9  408.85   13.66
  -2   2   9  390.85   12.54
  -2   2   9  404.02   13.28
  -2   2   8   76.45    4.66
  -2   2   8   92.83    5.34
  -2   2   8   74.26    4.48
  -2   2   8   78.75    4.56
  -2   2   8   97.44    5.24
  -2   2   8   91.11    5.03
  -2   2   8   79.71    4.82
  -2   2   8   74.25    4.67
  -2   2   7  309.09   10.51
  -2   2   7  327.02   10.57
  -2   2   6   72.07    6.35
  -2   2   6   66.42    6.17
  -2   2   6   76.22    3.99
  -2   2   6   81.49    4.01
  -2   2   5  736.67   26.21
  -2   2   5  732.08   26.25
  -2   2   5  723.88   20.17
  -2   2   4  955.26   27.75
  -2   2   4  820.34   28.95
  -2   2   4  955.51   31.69
  -2   2   4  819.34   29.00
  -2   2   3   23.12    3.02
  -2   2   3   17.80    3.14
  -2   2   3   18.41    3.17
  -2   2   3   24.11    3.71
  -2   2   2 1329.06   37.12
  -2   2   2 1283.97   39.02
  -2   2   2 1209.17   38.67
  -2   2   2 1243.39   38.98
  -2   2   2 1343.46   37.04
  -2   2   1    1.37    0.83
  -2   2   1    2.82    1.33
  -2   2   1    4.33    1.33
   2  -2   0  218.62    7.32
  -2   2   0  238.15   11.32
  -2   2   0  214.42   10.20
  -2   2   0  206.16   11.37
  -2   2   0  206.63   11.44
  -2   2   0  204.43   11.00
  -2   2  -1  159.78    8.77
  -2   2  -1  180.68   10.36
  -2   2  -1  175.18   10.24
   2  -2   1  175.78    7.34
  -2   2  -2 1076.83   33.81
  -2   2  -2 1177.99   36.44
  -2   2  -2 1214.69   36.64
   2  -2   2 1246.26   32.86
  -2   2  -2 1092.16   35.32
  -2   2  -3  375.66   16.49
  -2   2  -3  374.97   16.48
   2  -2   3  393.99   15.17
  -2   2  -4   75.17    6.48
  -2   2  -4   74.72    6.47
   2  -2   4   77.33    6.29
  -2   2  -4   69.85    6.70
  -2   2  -5  419.76   17.61
  -2   2  -5  433.30   17.84
   2  -2   5  439.50   18.61
  -2   2  -5  401.88   18.76
  -2   2  -6  179.53   10.26
  -2   2  -6  185.25   10.36
   2  -2   6  190.17   12.24
  -2   2  -6  160.64   11.49
   2  -2   7  329.36   17.88
  -2   2  -7  307.57   17.15
  -2   2  -7  302.04   17.78
   2  -2   8  554.31   16.20
  -2   2  -8  607.22   27.95
  -2   2  -8  613.77   26.65
  -2   2  -9  335.61   12.26
  -2   2  -9  350.61   21.27
   2  -2   9  386.64   14.11
   2  -2   9  340.94   11.42
  -2   2  -9  363.41   12.68
  -2   2  -9  337.32   12.30
   2  -2   9  410.87   22.68
  -2   2  -9  358.88   20.30
   2  -2   9  410.88   14.39
   2  -2   9  410.98   14.05
   2  -2  10  122.67    7.21
  -2   2 -10  123.73   12.37
   2  -2  10  123.95    7.33
   2  -2  10  126.63    7.11
  -2   2 -10  108.78    6.07
  -2   2 -10  109.01    5.95
   2  -2  10  106.45    5.33
  -2   2 -10  100.38    5.73
  -2   2 -11    7.67    3.14
   2  -2  11    8.67    1.85
  -2   2 -11    8.15    1.53
   2  -2  11    9.98    1.54
  -2   2 -11    6.97    1.52
  -2   2 -11    6.31    1.41
  -2   2 -11   10.02    1.70
  -2   2 -12  283.39   19.83
   2  -2  12  292.20   10.57
  -2   2 -12  304.23   11.79
  -2   2 -12  297.55   11.42
  -2   2 -12  264.68   10.65
  -2   2 -13   89.08    5.49
  -2   2 -13   74.03    4.90
  -2   2 -13   91.65    5.48
  -2   2 -13   90.01    5.49
   2  -2  13   80.78    5.80
   2  -2  13   88.04    5.50
  -2   2 -14  183.24    8.23
  -2   2 -14  166.95    7.65
  -2   2 -14  200.36    8.37
  -2   2 -14  191.25    8.36
  -2   2 -14  204.34    8.46
   2  -2  14  203.57    8.33
   2  -2  14  194.32    9.10
  -2   2 -15   57.70    3.88
  -2   2 -15   58.35    3.62
  -2   2 -15   74.46    4.27
   2  -2  15   63.82    4.46
  -2   2 -15   72.31    4.23
  -2   2 -16   21.55    1.98
  -2   2 -16   20.57    1.66
   2  -2  16   22.74    2.26
   2  -2  17   93.90    3.63
  -2   2 -17   82.76    3.52
  -2   1  17   47.08    2.04
  -2   1  17   45.29    2.00
  -2   1  17   45.01    2.04
  -2   1  16   38.39    2.34
  -2   1  16   40.01    2.42
  -2   1  16   41.88    2.47
  -2   1  16   41.67    2.47
  -2   1  16   36.39    2.16
  -2   1  15  169.91    6.75
  -2   1  15  161.70    6.51
  -2   1  15  168.17    6.64
  -2   1  15  167.65    6.59
  -2   1  15  167.25    7.08
  -2   1  15  156.80    6.54
  -2   1  14  644.06   19.39
  -2   1  14  641.74   19.06
  -2   1  14  607.66   18.44
  -2   1  14  653.42   19.25
  -2   1  14  669.37   19.14
  -2   1  14  629.40   19.04
  -2   1  14  665.64   19.90
  -2   1  14  678.06   19.80
  -2   1  14  653.70   19.30
  -2   1  14  670.39   18.39
  -2   1  13    1.96    0.80
  -2   1  13    2.01    0.82
  -2   1  13    1.05    0.77
  -2   1  13    0.60    0.59
  -2   1  13    0.53    0.50
  -2   1  13    0.62    0.58
  -2   1  13   -0.14    0.59
  -2   1  13    0.27    0.58
  -2   1  13    0.85    0.65
  -2   1  13    1.35    0.74
  -2   1  12   45.36    3.73
  -2   1  12   44.46    3.47
  -2   1  12   44.62    3.84
  -2   1  12   47.81    3.80
  -2   1  12   50.73    3.70
  -2   1  12   46.49    3.86
  -2   1  12   48.65    3.88
  -2   1  12   57.30    4.49
  -2   1  12   43.52    3.89
  -2   1  12   55.26    4.31
  -2   1  12   50.02    4.08
  -2   1  12   45.23    3.77
  -2   1  12   42.02    3.74
  -2   1  11   31.71    3.20
  -2   1  11   28.67    3.02
  -2   1  11   29.16    3.01
  -2   1  11   25.68    2.59
  -2   1  11   28.97    2.98
  -2   1  11   31.59    3.31
  -2   1  11   32.25    3.11
  -2   1  11   27.41    3.03
  -2   1  11   23.79    2.78
  -2   1  11   27.97    2.99
  -2   1  11   24.08    2.68
  -2   1  10  685.08   20.46
  -2   1  10  615.50   19.86
  -2   1  10  632.27   20.05
  -2   1  10  654.31   19.19
  -2   1  10  696.76   19.96
  -2   1  10  686.97   20.81
  -2   1  10  610.45   19.75
  -2   1  10  640.50   19.15
  -2   1  10  623.58   19.79
  -2   1  10  657.05   20.20
  -2   1  10  674.30   20.44
  -2   1  10  692.85   20.44
  -2   1  10  628.87   19.71
  -2   1   9  329.95   12.07
  -2   1   9  321.86   12.17
  -2   1   9  381.71   13.07
  -2   1   9  373.60   12.76
  -2   1   9  406.63   13.22
  -2   1   9  352.08   12.68
  -2   1   9  345.15   12.49
  -2   1   9  357.35   12.10
  -2   1   9  350.51   11.66
  -2   1   9  376.09   12.68
  -2   1   9  351.66   12.56
  -2   1   9  345.85   12.38
  -2   1   8  159.69    6.66
  -2   1   8  155.57    6.31
  -2   1   7    0.54    0.41
  -2   1   7    2.38    0.69
  -2   1   6   80.35    5.95
  -2   1   6   71.06    5.65
  -2   1   6   81.99    3.88
  -2   1   6   92.22    4.07
  -2   1   5  769.96   20.38
  -2   1   5  697.48   23.72
  -2   1   5  699.91   23.74
  -2   1   4   28.00    2.35
  -2   1   4   26.34    3.28
  -2   1   4   28.58    3.42
  -2   1   4   25.06    4.04
  -2   1   3  567.30   22.15
  -2   1   3  518.74   19.16
  -2   1   3  523.79   19.28
   2  -1  -2 1563.86   39.96
  -2   1   2 1783.00   44.63
  -2   1   2 1736.20   41.95
  -2   1   2 1544.45   46.85
  -2   1   2 1546.47   44.70
  -2   1   2 1597.87   44.90
   2  -1  -1  264.38    8.73
  -2   1   1  284.80   10.28
  -2   1   1  301.03   11.97
  -2   1   1  265.73    8.75
  -2   1   1  249.91   11.59
  -2   1   1  243.50   11.57
  -2   1   1  283.85   13.31
   2  -1   0 1193.16   32.18
  -2   1   0 1261.48   33.81
  -2   1   0 1310.75   33.09
  -2   1   0 1250.69   36.22
  -2   1   0 1280.39   36.51
  -2   1   0 1226.38   36.52
  -2   1  -1  100.86    5.77
  -2   1  -1  116.61    6.82
   2  -1   1  106.86    5.64
  -2   1  -1  111.31    7.07
  -2   1  -1  111.66    7.05
  -2   1  -2 1115.90   31.25
  -2   1  -2 1066.43   31.60
  -2   1  -2 1027.74   31.46
   2  -1   2  999.60   29.82
  -2   1  -3  393.37   16.12
  -2   1  -3  425.47   16.10
  -2   1  -3  433.93   16.33
   2  -1   3  406.82   16.04
   2  -1   4 1474.90   43.25
  -2   1  -4 1591.16   41.94
  -2   1  -4 1393.94   42.53
  -2   1  -4 1518.52   41.76
  -2   1  -4 1569.23   41.97
  -2   1  -4 1358.57   42.23
  -2   1  -5   41.83    4.09
  -2   1  -5   44.63    4.22
   2  -1   5   44.42    5.19
  -2   1  -5   46.26    4.96
   2  -1   6   82.64    7.77
  -2   1  -6   87.55    7.29
  -2   1  -6   84.12    7.65
  -2   1  -6   85.34    5.90
  -2   1  -6   92.08    6.13
  -2   1  -7   46.51    5.90
   2  -1   7   47.04    6.35
  -2   1  -7   33.60    4.71
   2  -1   7   40.37    2.52
  -2   1  -8  183.03   12.85
   2  -1   8  161.42    6.41
   2  -1   8  193.93   14.04
  -2   1  -9   60.97    7.73
   2  -1   9   68.95    3.95
   2  -1   9   72.23    9.03
   2  -1  10  176.06    8.37
   2  -1  10  190.57   15.55
   2  -1  10  153.44    6.79
  -2   1 -10  145.81    6.98
  -2   1 -10  161.44    7.41
  -2   1 -10  144.94   12.81
  -2   1 -10  146.06    6.83
   2  -1  11  611.17   18.39
  -2   1 -11  619.62   19.21
  -2   1 -11  604.74   18.75
  -2   1 -11  571.08   28.78
  -2   1 -11  551.33   18.03
  -2   1 -12  349.01   13.07
  -2   1 -12  339.28   12.60
   2  -1  12  353.01   12.49
  -2   1 -12  328.29   21.14
   2  -1  12  378.46   14.38
  -2   1 -13   79.37    5.24
  -2   1 -13   83.83    5.14
   2  -1  13   83.50    5.01
   2  -1  13   79.47    5.17
   2  -1  13   91.53    6.09
   2  -1  14   25.23    2.80
   2  -1  14   19.74    2.65
   2  -1  14   18.97    2.21
   2  -1  14   19.70    2.30
  -2   1 -14   15.51    2.03
  -2   1 -14   17.81    2.29
  -2   1 -14   20.48    2.49
   2  -1  15   74.73    4.52
   2  -1  15   67.34    4.72
  -2   1 -15   64.64    4.17
  -2   1 -15   61.00    4.07
  -2   1 -15   57.48    3.67
  -2   1 -15   70.98    4.46
  -2   1 -15   69.61    4.32
   2  -1  16  276.64   10.06
   2  -1  16  297.32    9.50
  -2   1 -16  277.65    9.41
  -2   1 -16  256.49    9.32
  -2   1 -16  243.69    9.03
  -2   1 -16  268.68    9.32
  -2   1 -17  354.05   10.47
  -2   1 -17  362.05   10.43
  -2   1 -17  358.07   10.39
  -2   1 -17  329.00   10.03
  -2   0  17    9.34    0.92
  -2   0  17   10.13    0.95
  -2   0  17    7.61    0.86
  -2   0  16    8.91    1.19
  -2   0  16    8.07    1.11
  -2   0  16    6.57    1.02
  -2   0  16    6.41    0.97
  -2   0  16    5.52    0.86
  -2   0  15  317.50   11.11
  -2   0  15  337.62   10.99
  -2   0  15  333.25   11.55
  -2   0  15  341.90   11.57
  -2   0  15  329.92   10.44
  -2   0  15  336.11   11.17
  -2   0  15  335.68   11.04
  -2   0  15  337.07   11.13
  -2   0  14  194.98    8.36
  -2   0  14  190.47    8.02
  -2   0  14  188.22    7.75
  -2   0  14  196.53    8.61
  -2   0  14  206.99    8.81
  -2   0  14  198.82    8.32
  -2   0  14  202.30    7.85
  -2   0  14  196.34    7.83
  -2   0  14  195.80    8.34
  -2   0  13  107.08    5.66
  -2   0  13  120.45    6.41
  -2   0  13  111.79    5.83
  -2   0  13  120.24    6.62
  -2   0  13  125.01    6.74
  -2   0  13  118.15    6.74
  -2   0  13  118.79    6.34
  -2   0  13  114.16    6.54
  -2   0  13  112.60    5.90
  -2   0  13  124.48    6.64
  -2   0  12  124.38    6.78
  -2   0  12  116.42    6.48
  -2   0  12  118.12    6.13
  -2   0  12  124.56    6.22
  -2   0  12  129.42    7.02
  -2   0  12  116.90    6.39
  -2   0  12  142.57    7.22
  -2   0  12  127.14    7.01
  -2   0  12  117.99    6.72
  -2   0  12  115.42    6.18
  -2   0  11  120.24    6.59
  -2   0  11  115.03    6.32
  -2   0  11  111.82    5.99
  -2   0  11  113.09    5.81
  -2   0  11  122.27    6.68
  -2   0  11  110.70    6.17
  -2   0  11  119.84    6.58
  -2   0  11  112.66    6.44
  -2   0  11  113.55    6.08
  -2   0  10  559.46   17.85
  -2   0  10  620.21   18.91
  -2   0  10  598.42   18.70
  -2   0  10  598.07   18.93
  -2   0  10  552.36   18.05
  -2   0  10  579.16   17.92
  -2   0  10  642.72   19.21
  -2   0  10  589.42   17.49
  -2   0  10  532.56   17.82
  -2   0  10  580.18   18.47
  -2   0  10  604.71   18.24
  -2   0   9   87.62    5.21
  -2   0   9   82.73    5.02
  -2   0   9   73.73    4.55
  -2   0   9   75.37    4.65
  -2   0   9   81.70    4.90
  -2   0   9   88.39    5.09
  -2   0   9   80.59    4.36
  -2   0   9   78.23    4.51
  -2   0   9   92.06    5.30
  -2   0   8   26.91    2.33
  -2   0   8   27.04    2.22
  -2   0   7  274.63    8.88
  -2   0   7  282.78    9.19
   2   0  -6 1990.09   56.13
  -2   0   6 2100.93   54.44
  -2   0   6 2096.29   54.46
   2   0  -5  609.16   22.63
  -2   0   5  647.52   21.01
  -2   0   5  651.02   21.10
  -2   0   5  689.49   20.32
  -2   0   4  160.16    8.11
  -2   0   4  157.74    8.05
  -2   0   4  172.07    7.92
  -2   0   3  618.20   20.02
  -2   0   3  596.79   19.86
  -2   0   3  664.17   19.86
  -2   0   2 1576.32   42.46
  -2   0   2 1543.53   42.36
  -2   0   2 1633.16   42.26
  -2   0   1  752.57   20.11
  -2   0   1  868.72   24.28
  -2   0   1  786.92   21.02
  -2   0   1  846.74   24.38
  -2   0   1  836.83   24.17
  -2   0   0 3819.43   92.43
   2   0   0 3946.41   94.27
  -2   0  -1  799.72   23.17
  -2   0  -1  879.23   24.87
  -2   0  -1  852.55   24.74
  -2   0  -1  849.46   24.77
  -2   0  -2    7.25    1.52
  -2   0  -2    5.92    1.36
  -2   0  -2    7.72    1.62
  -2   0  -2    8.49    1.64
   2   0   2    4.50    1.25
  -2   0  -3   75.80    5.16
  -2   0  -3   79.67    5.46
  -2   0  -3   74.06    5.04
  -2   0  -3   75.94    5.09
   2   0   3   61.69    5.11
  -2   0  -4  420.42   14.91
  -2   0  -4  423.62   14.83
  -2   0  -4  431.59   14.96
  -2   0  -5   39.77    3.68
  -2   0  -5   38.47    4.39
  -2   0  -5   42.76    3.75
  -2   0  -5   40.90    3.71
   2   0   5   34.27    4.52
  -2   0  -6 1157.20   33.24
   2   0   6 1131.78   38.94
  -2   0  -6 1229.46   33.46
  -2   0  -6 1199.50   33.30
  -2   0  -6 1165.95   37.21
  -2   0  -7  235.45   13.38
   2   0   7  232.51   14.83
  -2   0  -8  203.95   13.04
   2   0   8  194.43   14.39
  -2   0  -9   79.28    8.36
   2   0  10  959.60   27.09
  -2   0 -10  969.90   37.47
   2   0  10 1050.40   28.88
  -2   0 -10  952.17   26.83
  -2   0 -10 1000.00   27.36
   2   0  11  143.68    7.03
   2   0  11  159.68    8.14
  -2   0 -11  137.54   12.28
  -2   0 -11  145.96    7.11
  -2   0 -11  147.72    6.90
  -2   0 -12 1236.39   48.17
  -2   0 -12 1424.15   37.74
   2   0  12 1472.91   38.97
  -2   0 -12 1383.41   37.14
  -2   0 -12 1286.89   36.31
  -2   0 -12 1381.50   37.52
  -2   0 -12 1406.13   37.70
   2   0  12 1388.94   37.16
   2   0  12 1341.16   37.26
   2   0  13    1.11    0.76
  -2   0 -13    2.87    0.93
  -2   0 -13    0.41    0.51
   2   0  13    1.24    0.75
  -2   0 -13    0.59    0.62
  -2   0 -13    0.57    0.61
   2   0  13    2.74    1.11
  -2   0 -13    0.57    0.76
  -2   0 -13    2.57    1.79
   2   0  14   18.63    2.32
   2   0  14   13.92    2.20
   2   0  14   12.98    2.23
  -2   0 -14   14.41    2.08
   2   0  14   14.01    1.99
  -2   0 -14   16.04    2.18
  -2   0 -14   17.14    2.24
  -2   0 -14   11.45    1.70
   2   0  15   41.57    3.49
   2   0  15   39.07    3.59
   2   0  15   34.60    3.01
  -2   0 -15   35.87    3.13
  -2   0 -15   40.33    3.22
  -2   0 -15   37.14    3.10
  -2   0 -15   31.98    2.60
  -2   0 -15   29.74    2.84
   2   0  16  517.23   15.78
   2   0  16  548.28   15.50
   2   0  16  497.51   14.79
  -2   0 -16  489.56   14.71
  -2   0 -16  486.95   14.71
  -2   0 -16  468.11   14.74
  -2   0 -16  446.92   14.38
  -2   0 -17   14.37    1.35
   2   0  17   18.38    1.66
   2   0  17   17.73    1.63
  -2   0 -17   15.60    1.54
  -2   0 -17   14.32    1.45
  -2   0 -17   15.14    1.47
  -2   0 -18  225.78    6.52
  -2   0 -18  223.53    6.52
  -2  -1  17   96.00    3.57
  -2  -1  17   93.49    3.48
  -2  -1  16    3.25    0.67
  -2  -1  16    2.51    0.65
  -2  -1  16    3.37    0.77
  -2  -1  16    2.17    0.58
  -2  -1  16    3.00    0.80
  -2  -1  16    2.59    0.73
  -2  -1  16    4.66    0.92
  -2  -1  15   30.19    2.55
  -2  -1  15   31.82    2.56
  -2  -1  15   32.93    2.53
  -2  -1  15   31.00    2.63
  -2  -1  15   34.19    2.76
  -2  -1  15   31.75    2.87
  -2  -1  15   30.24    2.78
  -2  -1  14   14.36    1.99
  -2  -1  14   11.96    1.94
  -2  -1  14   13.28    2.03
  -2  -1  14   14.73    1.92
  -2  -1  14   16.16    2.15
  -2  -1  13  347.45   12.94
  -2  -1  13  369.56   13.80
  -2  -1  13  329.65   12.92
  -2  -1  13  348.22   13.05
  -2  -1  13  352.20   13.32
  -2  -1  13  341.36   12.63
  -2  -1  13  347.80   12.86
  -2  -1  13  346.94   12.09
  -2  -1  13  336.48   12.32
  -2  -1  13  329.33   11.49
  -2  -1  12   35.55    3.46
  -2  -1  12   34.50    3.45
  -2  -1  12   40.40    3.63
  -2  -1  12   33.74    3.03
  -2  -1  12   29.73    3.01
  -2  -1  12   32.42    2.87
  -2  -1  11 1043.63   30.13
  -2  -1  11 1159.09   31.41
  -2  -1  11 1120.70   31.19
  -2  -1  11 1123.54   31.28
  -2  -1  11 1114.38   31.10
  -2  -1  11 1128.89   31.12
  -2  -1  11 1102.54   29.79
  -2  -1  11 1035.05   30.36
  -2  -1  11 1093.76   30.26
  -2  -1  11 1054.69   29.12
  -2  -1  11 1085.60   29.54
  -2  -1  10  624.02   19.52
  -2  -1  10  690.92   20.67
  -2  -1  10  697.23   20.69
  -2  -1  10  641.63   19.05
  -2  -1  10  626.91   19.48
  -2  -1  10  609.65   19.58
  -2  -1  10  649.57   18.89
  -2  -1  10  655.68   20.09
  -2  -1  10  679.21   20.54
  -2  -1  10  678.87   20.49
  -2  -1  10  690.81   20.49
  -2  -1  10  663.85   19.19
  -2  -1   9   49.28    3.25
  -2  -1   9   49.02    3.77
  -2  -1   9   49.71    3.77
  -2  -1   8    1.64    0.58
  -2  -1   7 1585.46   38.66
   2   1  -7 1448.55   46.66
  -2  -1   6    2.07    0.72
   2   1  -6    2.07    1.26
  -2  -1   5 1381.90   35.47
   2   1  -5 1182.13   40.35
  -2  -1   4    4.34    1.12
   2   1  -4    3.14    0.45
  -2  -1   3  280.27   11.02
  -2  -1   3  285.43   11.73
  -2  -1   3  281.32   14.30
  -2  -1   3  277.89   11.63
  -2  -1   2   21.47    2.63
  -2  -1   2   24.25    2.82
  -2  -1   2   27.06    2.97
  -2  -1   2   26.26    3.85
  -2  -1   1   71.93    4.72
  -2  -1   1   66.12    4.61
  -2  -1   0  490.70   17.56
  -2  -1   0  529.45   16.45
  -2  -1  -1 5860.80  137.39
   2   1   1 5658.48  138.43
  -2  -1  -1 5917.67  136.97
  -2  -1  -1 5896.69  136.92
  -2  -1  -2  802.01   24.30
   2   1   2  739.40   24.94
  -2  -1  -2  836.74   24.07
  -2  -1  -2  851.45   24.15
  -2  -1  -2  737.66   23.34
  -2  -1  -3  159.49    8.18
  -2  -1  -3  176.09    8.26
  -2  -1  -3  175.84    8.30
   2   1   4  186.13   10.57
  -2  -1  -4  230.02    9.94
  -2  -1  -5   85.52    5.63
  -2  -1  -5   85.24    6.47
  -2  -1  -6    7.49    1.55
  -2  -1  -6    5.98    1.81
  -2  -1  -7  798.07   28.59
  -2  -1  -8   11.55    2.86
   2   1   8   11.79    1.58
   2   1   8   11.19    3.37
  -2  -1  -9   11.63    3.06
   2   1   9    7.53    1.39
  -2  -1 -10   49.86    3.66
  -2  -1 -10   49.13    3.65
   2   1  10   56.47    4.32
  -2  -1 -10   50.51    6.80
  -2  -1 -10   50.83    3.71
   2   1  10   52.59    3.91
   2   1  10   49.19    3.81
  -2  -1 -10   49.28    3.55
  -2  -1 -11  123.90    6.25
  -2  -1 -11  109.27    5.96
  -2  -1 -11  104.46   10.41
  -2  -1 -11  108.90    5.96
   2   1  11  115.44    6.75
   2   1  11  110.09    6.25
  -2  -1 -11  113.56    5.89
  -2  -1 -11  112.39    5.66
   2   1  11  105.77    6.09
   2   1  11  129.98   12.91
  -2  -1 -12    3.89    1.14
  -2  -1 -12    1.71    0.86
  -2  -1 -12    4.79    1.21
   2   1  12    1.92    0.89
   2   1  12    1.49    0.85
  -2  -1 -12    0.79    0.64
   2   1  12    1.54    0.87
  -2  -1 -12    1.93    1.53
  -2  -1 -12    2.89    0.99
  -2  -1 -13    4.38    1.15
  -2  -1 -13    2.30    0.85
   2   1  13    2.41    1.03
   2   1  13    3.87    1.29
  -2  -1 -13    4.13    1.19
  -2  -1 -13    4.00    1.14
  -2  -1 -13    2.23    0.76
   2   1  13    4.03    1.17
  -2  -1 -14    6.05    1.34
   2   1  14    6.39    1.59
   2   1  14   10.96    1.78
  -2  -1 -14    7.85    1.54
  -2  -1 -14    6.71    1.40
  -2  -1 -14    6.95    1.29
  -2  -1 -14    4.50    1.17
   2   1  14    8.31    1.66
   2   1  15  291.75   10.96
  -2  -1 -15  284.86   10.56
  -2  -1 -15  287.27   10.44
   2   1  15  295.88   11.42
  -2  -1 -15  290.87   10.47
  -2  -1 -15  267.69   10.14
   2   1  16   27.36    2.49
  -2  -1 -16   30.44    2.52
  -2  -1 -16   27.77    2.36
  -2  -1 -16   29.84    2.43
  -2  -1 -16   23.75    2.16
   2   1  17  109.34    4.10
  -2  -1 -17   98.05    4.29
  -2  -1 -17   99.30    4.19
  -2  -1 -17  101.11    4.22
   2   1  17  106.72    4.15
   2   1  17  109.13    4.65
  -2  -1 -17   84.75    3.61
   2   1  17  116.82    4.58
  -2  -1 -18   33.73    1.80
   2   1  18   38.21    1.76
  -2  -1 -18   31.98    1.77
  -2  -2  17   14.02    1.04
   2   2 -16  335.99   10.24
   2   2 -16  330.27   10.21
  -2  -2  16  392.35   10.97
  -2  -2  16  369.37   11.32
  -2  -2  16  375.30   11.13
  -2  -2  16  358.22   10.63
  -2  -2  16  413.79   11.12
  -2  -2  15   42.62    3.09
  -2  -2  15   46.36    3.38
  -2  -2  15   42.71    3.33
  -2  -2  15   45.73    3.15
  -2  -2  15   43.70    3.04
   2   2 -15   42.39    2.72
  -2  -2  14  219.20    9.09
  -2  -2  14  226.30    8.50
  -2  -2  14  236.10   10.01
  -2  -2  14  225.18    8.89
  -2  -2  14  217.23    8.66
  -2  -2  14  222.95    9.59
  -2  -2  14  206.07    9.17
  -2  -2  14  215.25    9.20
  -2  -2  14  216.99    8.69
  -2  -2  13    2.70    0.89
  -2  -2  13    1.16    0.85
  -2  -2  13    0.79    0.64
  -2  -2  13    1.33    0.64
  -2  -2  13    1.02    0.75
  -2  -2  13    1.01    0.79
  -2  -2  12  104.49    6.36
  -2  -2  12  110.13    5.73
  -2  -2  12   97.79    5.72
  -2  -2  12  105.89    6.64
  -2  -2  12  104.87    6.06
  -2  -2  12  102.52    5.76
  -2  -2  12  110.14    6.41
  -2  -2  12  106.44    6.35
  -2  -2  12  101.53    4.95
  -2  -2  11   32.53    2.63
  -2  -2  11   41.95    3.78
  -2  -2  11   38.54    3.60
  -2  -2  11   39.61    3.84
  -2  -2  11   41.62    3.61
  -2  -2  11   35.38    3.16
  -2  -2  11   34.50    3.05
  -2  -2  11   33.62    3.15
  -2  -2  11   38.64    3.57
  -2  -2  11   37.23    3.59
  -2  -2  11   42.79    3.33
  -2  -2  10  125.59    6.80
  -2  -2  10  132.08    6.98
  -2  -2  10  136.77    6.95
  -2  -2  10  135.66    7.14
  -2  -2  10  137.00    6.86
  -2  -2  10  125.80    6.11
  -2  -2  10  131.25    6.11
  -2  -2  10  121.19    6.15
  -2  -2   9    8.13    1.44
   2   2  -9   11.15    2.98
  -2  -2   9   10.51    1.80
  -2  -2   9    8.87    1.60
  -2  -2   9   16.55    2.20
  -2  -2   9   14.82    1.98
  -2  -2   9   10.80    1.76
  -2  -2   9   13.21    1.65
   2   2  -8  159.36   11.93
  -2  -2   8  178.56    6.82
   2   2  -7    5.39    2.18
  -2  -2   7    1.62    0.56
  -2  -2   6  557.49   15.18
  -2  -2   6  560.62   17.35
   2   2  -5    6.35    2.35
   2   2  -5    3.08    0.79
  -2  -2   5    3.81    1.14
  -2  -2   4  211.79    9.21
   2   2  -4  211.87   12.70
  -2  -2   3    2.17    1.28
  -2  -2   3    1.30    0.73
   2   2  -3    1.68    0.42
  -2  -2   2 2568.49   70.53
   2   2  -2 2610.67   63.61
  -2  -2   2 2738.88   67.64
  -2  -2   1    4.98    1.47
  -2  -2   1    1.99    0.91
  -2  -2   0 1125.55   32.01
  -2  -2  -1   48.64    4.32
  -2  -2  -2 9999.00  236.84
  -2  -2  -3   19.95    2.84
  -2  -2  -4 1593.68   45.29
  -2  -2  -4 1690.05   46.25
   2   2   5    4.27    1.65
  -2  -2  -5    5.22    1.51
  -2  -2  -5    5.12    1.65
   2   2   6    3.76    1.66
  -2  -2  -6    3.42    1.21
  -2  -2  -6    6.02    1.82
   2   2   7    1.85    0.62
   2   2   7    2.58    1.57
  -2  -2  -7    2.85    1.09
  -2  -2  -7    0.30    0.59
  -2  -2  -8  857.70   30.33
   2   2   8  901.19   33.47
  -2  -2  -9   38.50    5.54
   2   2   9   31.66    2.96
   2   2   9   32.61    5.73
  -2  -2 -10 1196.30   31.61
  -2  -2 -10 1186.53   31.45
   2   2  10 1244.91   45.18
   2   2  10 1135.29   32.44
  -2  -2 -10 1188.07   31.43
  -2  -2 -10 1190.03   41.97
   2   2  10 1244.18   33.32
  -2  -2 -10 1174.83   31.43
   2   2  10 1114.20   31.97
  -2  -2 -11   63.93    4.24
  -2  -2 -11   57.87    4.01
  -2  -2 -11   58.47    4.03
  -2  -2 -11   57.68    7.58
   2   2  11   66.32    8.80
   2   2  11   60.86    4.64
   2   2  11   64.94    4.94
  -2  -2 -11   61.92    4.13
  -2  -2 -11   63.23    4.00
   2   2  11   54.37    4.19
  -2  -2 -12    2.01    0.82
  -2  -2 -12    3.48    1.05
  -2  -2 -12    4.31    2.35
  -2  -2 -12    4.91    1.15
   2   2  12    3.40    1.97
  -2  -2 -12    4.47    1.13
   2   2  12    4.96    1.43
  -2  -2 -12    2.07    0.82
   2   2  12    2.78    1.06
   2   2  12    1.63    0.90
   2   2  13   24.40    2.96
   2   2  13   26.40    3.15
   2   2  13   27.57    3.13
   2   2  13   24.49    2.76
  -2  -2 -13   24.75    2.61
  -2  -2 -13   25.67    2.71
  -2  -2 -13   24.70    2.59
  -2  -2 -13   24.36    2.56
   2   2  14  923.88   26.81
   2   2  14  944.79   26.63
   2   2  14  889.71   26.20
   2   2  14  932.75   25.59
  -2  -2 -14  870.16   24.87
  -2  -2 -14  834.32   24.64
  -2  -2 -14  877.93   25.09
  -2  -2 -14  847.40   24.69
   2   2  15    0.89    0.68
   2   2  15    1.31    0.81
  -2  -2 -15    1.06    0.61
  -2  -2 -15    2.14    0.79
  -2  -2 -15    1.24    0.62
  -2  -2 -15    2.15    0.78
   2   2  16  860.57   24.01
   2   2  16 1003.03   24.81
   2   2  16  977.24   23.86
  -2  -2 -16  795.90   22.59
  -2  -2 -16  856.32   23.11
  -2  -2 -16  853.14   23.32
  -2  -2 -16  848.44   23.11
  -2  -2 -17    6.42    0.87
   2   2  17    8.56    0.94
   2   2  17    7.93    1.13
  -2  -2 -17    6.83    0.91
   2   2  17    7.42    0.96
   2   2  17    5.88    0.96
   2   2  17    7.38    0.79
  -2  -2 -18   13.93    1.06
  -2  -2 -18   13.67    1.05
  -2  -3  17   43.64    1.90
   2   3 -16   27.66    1.90
  -2  -3  16   30.04    2.18
  -2  -3  16   26.99    1.90
   2   3 -16   26.46    1.68
   2   3 -16   28.14    1.93
  -2  -3  15  710.98   18.78
  -2  -3  15  627.45   19.24
  -2  -3  15  664.41   19.21
  -2  -3  15  717.59   18.65
  -2  -3  15  635.45   18.81
  -2  -3  14    4.00    1.14
  -2  -3  14    4.28    1.04
  -2  -3  14    1.33    0.73
  -2  -3  14    2.96    0.98
  -2  -3  14    1.77    0.67
  -2  -3  14    2.80    1.11
  -2  -3  13  357.59   13.26
  -2  -3  13  358.11   13.33
  -2  -3  13  334.40   12.96
  -2  -3  13  357.54   11.57
  -2  -3  13  364.78   13.91
  -2  -3  13  349.51   11.96
  -2  -3  12    1.81    0.79
  -2  -3  12    4.46    1.01
  -2  -3  12    0.79    0.71
  -2  -3  12    1.60    0.78
  -2  -3  12    1.24    0.79
  -2  -3  12    1.74    0.93
  -2  -3  11    4.14    1.07
  -2  -3  11    5.47    1.12
  -2  -3  11    6.96    1.52
  -2  -3  11    4.84    1.38
  -2  -3  11    4.53    1.25
  -2  -3  11    5.33    1.59
  -2  -3  11    6.31    1.50
  -2  -3  11    5.50    1.41
  -2  -3  11    4.19    1.29
  -2  -3  10  163.96    7.77
  -2  -3  10  167.38    8.43
  -2  -3  10  157.87    6.65
  -2  -3  10  159.07    8.01
  -2  -3  10  160.49    7.97
  -2  -3  10  155.37    7.86
  -2  -3  10  157.05    6.93
  -2  -3  10  170.41    8.36
  -2  -3  10  152.28    7.60
  -2  -3   9  939.18   26.48
  -2  -3   9  886.44   25.14
   2   3  -9  849.08   35.62
  -2  -3   9  877.51   26.45
  -2  -3   9  955.24   27.08
  -2  -3   9  957.32   26.83
  -2  -3   9  949.03   26.89
  -2  -3   9  988.67   26.82
   2   3  -8    9.32    3.03
   2   3  -7 1856.31   60.13
  -2  -3   6    4.24    1.28
   2   3  -6    2.70    1.92
   2   3  -5   76.89    5.11
  -2  -3   5   95.54    6.37
   2   3  -5   93.79    9.31
  -2  -3   4  244.55   11.11
   2   3  -4  255.62   15.29
  -2  -3   3 2758.87   67.27
   2   3  -3 2880.24   74.06
   2   3  -3 2485.63   64.49
   2   3  -3 2381.28   62.88
  -2  -3   2  531.02   19.22
   2   3  -2  499.40   16.28
   2   3  -2  486.38   18.43
  -2  -3   2  580.07   20.16
   2   3  -2  545.97   22.29
  -2  -3   1  443.19   16.96
  -2  -3   1  487.16   17.23
  -2  -3   0  390.27   14.20
  -2  -3  -1   15.60    2.76
  -2  -3  -1   19.24    2.33
  -2  -3  -2  282.71   13.00
   2   3   3  156.55    9.70
  -2  -3  -3  119.16    8.02
  -2  -3  -4   18.40    3.01
   2   3   4   26.40    3.84
   2   3   5  294.90   14.51
  -2  -3  -5  298.66   14.44
   2   3   6  256.05   14.10
  -2  -3  -6  277.31   14.42
   2   3   7  403.79   19.00
  -2  -3  -7  335.55   15.31
   2   3   7  332.16   11.16
  -2  -3  -7  394.64   18.46
   2   3   8   56.14    6.94
  -2  -3  -8   57.64    6.75
   2   3   9  453.64   22.38
   2   3   9  414.73   14.60
  -2  -3 -10  422.36   13.50
   2   3  10  453.90   15.39
   2   3  10  460.70   23.30
   2   3  10  399.74   14.27
   2   3  10  440.27   15.40
  -2  -3 -10  420.47   13.76
  -2  -3 -10  415.78   13.44
  -2  -3 -10  443.24   14.02
  -2  -3 -11  447.51   14.31
   2   3  11  482.27   16.46
   2   3  11  491.00   24.79
   2   3  11  441.00   15.29
   2   3  11  467.42   16.51
  -2  -3 -11  444.06   14.63
  -2  -3 -11  430.12   14.23
  -2  -3 -11  467.15   14.83
  -2  -3 -12  613.34   18.38
   2   3  12  658.57   20.83
   2   3  12  623.76   29.18
  -2  -3 -12  613.92   18.72
  -2  -3 -12  593.13   18.32
  -2  -3 -12  613.27   18.75
   2   3  12  618.48   19.46
   2   3  12  611.23   20.59
   2   3  13   45.72    3.96
  -2  -3 -13   45.72    3.36
   2   3  13   48.26    4.30
  -2  -3 -13   40.02    3.30
  -2  -3 -13   43.83    3.31
  -2  -3 -13   45.02    3.48
   2   3  14   81.61    5.22
  -2  -3 -14   76.08    4.34
   2   3  14   76.02    5.09
  -2  -3 -14   74.62    4.48
  -2  -3 -14   79.75    4.42
  -2  -3 -14   78.41    4.52
  -2  -3 -15   39.86    2.78
  -2  -3 -15   41.47    2.94
  -2  -3 -15   41.23    2.81
   2   3  15   41.50    2.84
   2   3  15   40.45    3.33
   2   3  15   38.00    3.25
  -2  -3 -15   32.35    2.47
   2   3  15   39.38    2.57
  -2  -3 -16   93.70    4.02
  -2  -3 -16   86.17    3.90
   2   3  16   91.63    3.99
   2   3  16  101.53    4.88
  -2  -3 -16   89.47    4.40
   2   3  16   96.30    4.81
   2   3  16   92.92    4.09
  -2  -3 -16   96.96    4.52
  -2  -3 -17   29.80    1.61
   2   3  17   34.03    1.69
   2   3  17   36.70    1.76
  -2  -3 -17   35.58    2.19
  -2  -3 -17   36.52    2.23
   2   4 -16   60.33    2.67
  -2  -4  16   62.02    3.01
  -2  -4  15   21.23    1.92
  -2  -4  15   30.33    2.66
  -2  -4  15   26.61    2.21
  -2  -4  15   25.07    2.28
  -2  -4  14   20.43    2.26
  -2  -4  14   19.13    2.18
  -2  -4  14   18.65    2.21
  -2  -4  14   18.10    2.36
   2   4 -13  126.47    5.86
  -2  -4  13  146.67    7.36
  -2  -4  13  138.78    7.09
  -2  -4  13  135.57    7.05
  -2  -4  13  150.81    6.14
  -2  -4  13  144.34    7.70
  -2  -4  12  273.49   11.46
  -2  -4  12  266.61    9.56
  -2  -4  12  274.65   11.30
  -2  -4  12  260.50   10.95
  -2  -4  12  271.60   11.77
  -2  -4  11  100.58    5.75
  -2  -4  11   96.21    6.48
  -2  -4  11   95.27    5.57
  -2  -4  11   96.18    6.22
  -2  -4  11   93.98    4.87
  -2  -4  11   87.50    5.76
  -2  -4  11   94.65    5.99
  -2  -4  11   92.01    6.05
  -2  -4  10  119.28    5.60
   2   4 -10  117.76   11.49
  -2  -4  10  113.21    6.26
  -2  -4  10  139.09    7.44
  -2  -4  10  139.20    6.96
  -2  -4  10  124.03    7.08
  -2  -4  10  119.04    6.76
  -2  -4  10  122.80    6.88
  -2  -4   9  188.44    7.36
  -2  -4   9  190.64    8.36
  -2  -4   9  201.91    9.26
  -2  -4   9  191.57    8.81
  -2  -4   9  198.50    8.96
  -2  -4   9  213.85    9.00
   2   4  -9  198.00   15.54
   2   4  -8  336.33   21.12
  -2  -4   8  351.56   12.61
  -2  -4   8  333.46   12.25
  -2  -4   8  313.28   12.15
   2   4  -7  384.20   22.60
  -2  -4   6  337.88   14.75
   2   4  -6  374.25   21.57
   2   4  -5    6.76    2.65
  -2  -4   5    3.10    1.39
   2   4  -5    3.09    1.17
   2   4  -4   54.35    7.24
  -2  -4   4   56.92    5.64
   2   4  -4   60.12    5.13
   2   4  -3    1.61    1.40
   2   4  -3    0.94    0.76
  -2  -4   3   -0.26    0.37
   2   4  -2   69.87    5.53
   2   4  -2   64.30    6.65
  -2  -4   2   73.54    6.54
   2   4  -1   30.59    3.62
   2   4  -1   28.44    4.49
   2   4  -1   24.77    4.32
  -2  -4   1   26.59    3.89
   2   4   0 1444.55   44.36
  -2  -4   0 1492.41   37.87
  -2  -4  -1  704.79   20.04
   2   4   1  697.60   25.52
  -2  -4  -1  693.66   25.09
  -2  -4  -2 1558.15   40.34
  -2  -4  -2 1628.81   47.20
   2   4   2 1688.95   46.89
   2   4   3    2.22    1.36
  -2  -4  -3    3.54    1.45
   2   4   3    2.19    1.12
   2   4   4   43.65    4.33
  -2  -4  -4   36.91    4.79
   2   4   4   42.34    5.03
   2   4   5  819.61   24.48
   2   4   5  821.13   28.29
  -2  -4  -6 1160.39   38.38
   2   4   6 1190.36   31.46
  -2  -4  -7   55.52    6.02
   2   4   7   62.22    3.97
   2   4   8 1000.75   34.63
   2   4   8  885.73   25.55
   2   4   9  254.95   10.32
  -2  -4  -9  281.90   10.13
   2   4   9  283.75   16.53
  -2  -4  -9  283.21    9.87
   2   4   9  271.75   10.63
  -2  -4 -10   42.47    3.07
   2   4  10   36.27    5.75
   2   4  10   39.98    3.50
  -2  -4 -10   45.09    3.44
  -2  -4 -10   45.07    3.31
  -2  -4 -10   39.83    2.98
   2   4  10   42.02    3.94
   2   4  11    5.98    1.41
   2   4  11    9.92    2.00
   2   4  11    6.85    2.51
  -2  -4 -11    9.61    1.44
  -2  -4 -11    7.80    1.40
  -2  -4 -11    6.58    1.25
   2   4  12  549.76   16.34
   2   4  12  535.35   18.37
  -2  -4 -12  532.21   16.39
  -2  -4 -12  513.68   15.85
   2   4  12  543.49   17.51
  -2  -4 -12  515.50   15.86
  -2  -4 -12  519.17   16.32
   2   4  13   42.77    3.18
   2   4  13   45.27    4.06
  -2  -4 -13   43.40    3.08
   2   4  13   46.28    3.78
  -2  -4 -13   43.85    3.07
  -2  -4 -13   42.55    3.15
  -2  -4 -14  215.68    7.97
  -2  -4 -14  227.09    8.11
   2   4  14  241.46    8.39
   2   4  14  238.73    9.89
  -2  -4 -14  229.42    8.15
   2   4  14  254.69    9.61
   2   4  14  224.63    8.11
  -2  -4 -15  131.28    5.76
   2   4  15  129.76    4.98
   2   4  15  129.53    5.16
   2   4  15  129.81    6.21
  -2  -4 -15  130.77    5.05
  -2  -4 -15  124.76    5.15
   2   4  15  140.83    6.13
  -2  -4 -15  129.56    5.04
  -2  -4 -15  128.35    5.74
   2   4  16   17.17    1.79
   2   4  16   17.17    1.67
  -2  -4 -16   17.19    1.64
   2   4  16   16.19    1.29
  -2  -4 -16   18.84    1.71
  -2  -4 -16   17.56    1.27
  -2  -4 -17    1.22    0.41
  -2  -4 -17    0.93    0.35
   2   4  17    2.14    0.47
   2   4  17    1.34    0.43
   2   5 -16  100.17    3.78
   2   5 -16  102.33    3.81
  -2  -5  15  298.40    9.94
  -2  -5  14   25.93    2.36
  -2  -5  14   30.21    2.84
   2   5 -14   30.15    2.06
  -2  -5  14   26.84    2.40
  -2  -5  13   83.66    5.03
  -2  -5  13   80.82    4.79
  -2  -5  13   79.19    5.34
   2   5 -13   79.18    4.25
  -2  -5  13   83.10    5.08
  -2  -5  12  194.76    9.53
   2   5 -12  195.63    7.63
  -2  -5  12  203.56    9.19
  -2  -5  12  209.43    8.90
  -2  -5  12  200.50    9.16
  -2  -5  11  471.34   16.68
  -2  -5  11  460.02   16.20
  -2  -5  11  480.65   16.28
  -2  -5  11  498.45   17.09
  -2  -5  10   64.96    5.07
  -2  -5  10   66.59    4.82
  -2  -5  10   66.76    4.81
  -2  -5  10   59.50    4.46
   2   5 -10   55.80    3.85
   2   5 -10   63.85    8.62
  -2  -5  10   65.50    4.64
  -2  -5   9  694.65   20.87
  -2  -5   9  721.01   21.09
  -2  -5   9  666.66   20.91
  -2  -5   9  633.12   20.45
   2   5  -9  692.74   32.81
  -2  -5   9  713.08   21.01
  -2  -5   8   40.98    3.53
   2   5  -8   26.74    5.88
  -2  -5   8   25.88    2.55
  -2  -5   8   36.84    3.38
  -2  -5   8   21.78    2.37
  -2  -5   8   26.27    2.87
  -2  -5   8   30.10    3.18
  -2  -5   8   29.40    3.09
  -2  -5   8   35.30    3.35
  -2  -5   7   53.61    4.10
  -2  -5   7   76.12    4.99
  -2  -5   7   57.00    4.27
   2   5  -7   66.81    9.32
  -2  -5   7   61.96    4.61
  -2  -5   6   64.93    6.37
   2   5  -6   68.26    9.17
  -2  -5   5  818.56   29.54
   2   5  -5  746.90   27.28
  -2  -5   5  835.94   22.15
   2   5  -5  863.15   36.45
  -2  -5   4  365.08   17.67
  -2  -5   4  379.37   11.55
   2   5  -4  336.85   15.73
   2   5  -4  378.28   21.46
  -2  -5   3  198.44   12.38
  -2  -5   3  192.25    7.19
   2   5  -3  176.25   10.82
  -2  -5   2  318.79   16.01
  -2  -5   2  304.47    9.94
   2   5  -2  299.40   14.65
   2   5  -2  286.86   17.24
   2   5  -1   66.14    8.01
  -2  -5   1   70.05    7.02
  -2  -5   1   68.38    3.83
   2   5  -1   86.46    7.19
   2   5  -1   74.20    8.01
   2   5   0  175.73   13.85
   2   5   0  185.63   12.41
   2   5   1  819.86   34.68
   2   5   1  913.91   31.84
  -2  -5  -1  902.55   31.62
  -2  -5  -1  880.62   23.65
   2   5   2 1232.88   38.53
  -2  -5  -2 1242.15   39.65
  -2  -5  -2 1172.56   30.85
   2   5   3  236.41   12.24
  -2  -5  -3  216.21   13.19
   2   5   3  247.49   13.38
  -2  -5  -3  213.61    8.01
   2   5   4   52.91    4.97
   2   5   4   48.48    5.48
  -2  -5  -4   51.42    6.18
  -2  -5  -4   49.13    3.24
  -2  -5  -5  123.20   10.08
  -2  -5  -5  129.80    5.86
   2   5   5  129.02    5.81
  -2  -5  -6   28.56    4.69
   2   5   6   30.50    4.50
  -2  -5  -6   32.07    2.65
   2   5   6   31.97    2.71
  -2  -5  -7   53.74    6.37
   2   5   7   61.14    6.58
   2   5   7   52.11    3.67
   2   5   8  163.30   11.26
  -2  -5  -8  157.64    6.62
   2   5   8  145.14    7.09
  -2  -5  -8  163.56    6.99
  -2  -5  -8  151.97    6.68
  -2  -5  -8  170.16    7.11
   2   5   8  147.71    7.08
   2   5   9   44.28    5.83
  -2  -5  -9   55.83    3.80
  -2  -5  -9   49.22    3.44
   2   5   9   52.93    4.00
  -2  -5  -9   54.99    3.55
   2   5   9   43.91    3.55
  -2  -5  -9   49.71    3.59
  -2  -5 -10  743.35   21.53
  -2  -5 -10  782.30   22.19
   2   5  10  820.76   24.07
   2   5  10  709.66   21.88
  -2  -5 -10  753.02   21.47
   2   5  10  732.33   21.88
  -2  -5 -10  808.40   22.26
   2   5  11   19.66    2.12
   2   5  11   24.97    2.61
  -2  -5 -11   21.88    2.43
   2   5  11   26.16    3.12
  -2  -5 -11   24.05    2.35
  -2  -5 -11   18.33    2.24
  -2  -5 -11   18.81    2.08
   2   5  12   25.42    2.27
   2   5  12   21.22    2.37
  -2  -5 -12   18.79    2.23
   2   5  12   20.21    2.69
  -2  -5 -12   22.30    2.19
  -2  -5 -12   18.93    2.00
  -2  -5 -12   21.08    2.35
   2   5  13   53.52    3.21
   2   5  13   47.89    3.50
  -2  -5 -13   43.42    3.34
   2   5  13   53.06    4.17
  -2  -5 -13   47.62    3.07
  -2  -5 -13   47.72    3.49
   2   5  14  930.84   24.14
   2   5  14  983.79   25.31
  -2  -5 -14  942.40   25.30
   2   5  14  940.71   26.31
  -2  -5 -14  880.22   23.87
  -2  -5 -14  954.67   25.34
   2   5  15   17.02    1.61
   2   5  15   13.82    1.24
   2   5  15   13.74    1.70
  -2  -5 -15   15.00    1.59
  -2  -5 -15   16.80    1.68
   2   5  16  179.07    5.57
   2   5  16  166.73    6.25
  -2  -5 -16  172.02    5.86
  -2  -5 -16  173.77    5.86
   2   5  17   12.36    0.89
  -2  -6  15   46.70    2.39
  -2  -6  14   51.74    2.90
  -2  -6  14   57.54    3.58
   2   6 -14   59.07    2.76
   2   6 -13  148.38    5.87
  -2  -6  13  126.47    5.99
   2   6 -13  146.03    5.38
  -2  -6  13  132.82    6.69
  -2  -6  13  132.95    6.27
  -2  -6  12   28.49    2.59
  -2  -6  12   31.51    3.01
   2   6 -12   30.42    2.51
  -2  -6  12   33.43    3.13
  -2  -6  12   33.76    3.38
  -2  -6  11    0.30    0.67
  -2  -6  11    0.30    0.53
  -2  -6  11    1.71    0.79
   2   6 -11    0.58    0.52
  -2  -6  10   28.57    3.02
  -2  -6  10   23.80    2.76
  -2  -6  10   26.40    3.16
  -2  -6  10   28.46    2.94
  -2  -6  10   23.51    2.68
   2   6 -10   22.55    2.44
  -2  -6   9 1137.00   31.39
  -2  -6   9 1123.52   31.28
   2   6  -9 1067.91   30.21
  -2  -6   9 1094.91   30.91
  -2  -6   9 1008.53   30.25
  -2  -6   8   19.56    2.59
   2   6  -8   26.31    5.90
  -2  -6   8   19.11    2.58
  -2  -6   8   19.79    2.60
  -2  -6   8   18.76    2.38
  -2  -6   8   21.66    2.69
   2   6  -7  495.24   16.86
  -2  -6   7  542.44   18.27
  -2  -6   7  603.49   18.67
  -2  -6   7  502.87   17.09
  -2  -6   7  559.44   18.27
   2   6  -7  628.10   31.09
  -2  -6   7  582.53   18.52
  -2  -6   7  555.97   18.24
   2   6  -6    4.78    2.68
  -2  -6   6    5.00    1.26
   2   6  -6    4.01    1.15
  -2  -6   6    5.43    1.23
  -2  -6   6    4.86    1.19
  -2  -6   6    5.30    1.36
  -2  -6   6    9.90    2.70
  -2  -6   6    4.84    1.29
  -2  -6   6    5.47    1.39
  -2  -6   6    3.75    1.17
  -2  -6   5  800.77   29.86
   2   6  -5  759.14   34.02
   2   6  -5  717.20   27.06
  -2  -6   5  785.38   20.47
  -2  -6   5  643.86   20.49
  -2  -6   5  637.82   20.47
  -2  -6   5  713.77   22.35
  -2  -6   5  703.13   22.34
  -2  -6   4   11.95    1.70
   2   6  -4   13.20    3.11
   2   6  -4    8.90    3.06
  -2  -6   4   13.65    3.42
  -2  -6   3 1618.54   49.85
   2   6  -3 1547.41   53.03
  -2  -6   3 1540.35   38.72
   2   6  -3 1498.61   47.23
  -2  -6   2  448.81   21.48
   2   6  -2  448.58   23.42
  -2  -6   2  445.30   14.03
   2   6  -2  470.35   21.20
  -2  -6   1    8.78    2.71
   2   6  -1   12.22    3.40
   2   6  -1   15.26    4.25
  -2  -6   1    9.08    1.46
   2   6   0  336.16   18.12
   2   6   0  260.10   18.90
   2   6   1   41.72    7.16
  -2  -6  -1   51.49    6.50
   2   6   1   50.47    6.30
  -2  -6  -1   51.39    3.50
   2   6   2   80.13   10.00
   2   6   2   76.46    7.25
  -2  -6  -2   75.15    7.92
   2   6   2   71.26    7.09
  -2  -6  -2   79.21    4.45
   2   6   3  831.48   29.11
  -2  -6  -3  819.16   31.24
   2   6   3  767.10   27.42
  -2  -6  -3  785.25   22.03
  -2  -6  -4  522.66   15.86
   2   6   4  452.59   26.85
  -2  -6  -4  559.94   24.57
   2   6   4  494.41   20.88
  -2  -6  -5  385.66   12.66
   2   6   5  370.46   17.14
  -2  -6  -5  354.44   19.43
  -2  -6  -6   98.04    5.13
  -2  -6  -6  102.09    5.21
  -2  -6  -6   92.51    9.18
   2   6   6   94.36    7.77
  -2  -6  -6   96.03    5.19
   2   6   6  102.86    5.32
   2   6   6   82.41    5.28
  -2  -6  -7   93.48    4.62
  -2  -6  -7   90.12    4.89
  -2  -6  -7   95.98    5.08
  -2  -6  -7   98.39    5.15
  -2  -6  -7   84.19    4.77
   2   6   7   96.82    5.29
   2   6   7   87.82    5.38
  -2  -6  -8   29.18    2.71
  -2  -6  -8   31.15    2.82
  -2  -6  -8   27.23    2.50
   2   6   8   29.31    2.85
  -2  -6  -8   27.76    2.38
   2   6   8   27.57    2.91
  -2  -6  -9  737.52   21.09
  -2  -6  -9  704.41   20.29
   2   6   9  691.28   21.21
  -2  -6  -9  737.74   21.11
   2   6   9  682.07   21.22
  -2  -6 -10  123.20    6.12
   2   6  10  108.59    6.05
  -2  -6 -10  123.79    6.12
   2   6  10  107.35    5.86
  -2  -6 -11    6.40    1.33
   2   6  11    7.52    1.67
  -2  -6 -11    5.19    1.19
   2   6  12   10.94    1.90
  -2  -6 -12    9.68    1.52
  -2  -6 -12   10.15    1.55
   2   6  13   91.90    5.28
  -2  -6 -13   88.44    4.61
  -2  -6 -13   92.13    4.69
   2   6  14    5.07    1.11
  -2  -6 -14    5.93    1.04
  -2  -6 -14    5.47    0.99
   2   6  15   12.26    1.38
  -2  -6 -15   10.91    1.17
  -2  -6 -15   12.73    1.26
   2   6  16   67.15    2.73
   2   6  16   63.83    2.62
   2   6  16   51.43    2.23
  -2  -6 -16   48.44    2.16
  -2  -6 -16   51.41    2.20
  -2  -7  14   47.02    2.55
   2   7 -13   18.74    1.62
  -2  -7  13   15.43    1.80
  -2  -7  13   15.36    1.57
  -2  -7  12  169.43    7.39
  -2  -7  12  174.37    7.88
  -2  -7  12  162.58    7.02
   2   7 -12  206.04    7.02
   2   7 -12  194.46    6.53
  -2  -7  11   49.71    3.85
  -2  -7  11   51.22    3.96
   2   7 -11   61.61    3.75
   2   7 -11   55.55    3.44
  -2  -7  10   56.84    4.27
   2   7 -10   66.80    4.18
  -2  -7  10   60.25    4.34
  -2  -7  10   57.19    4.47
   2   7  -9    3.12    1.00
  -2  -7   9    2.54    1.04
  -2  -7   9    2.86    1.09
   2   7  -8  273.98   10.46
  -2  -7   8  281.34   11.65
  -2  -7   8  273.59   11.55
  -2  -7   7  337.78   13.07
   2   7  -7  335.24   12.58
  -2  -7   7  344.62   13.63
  -2  -7   7  364.68   13.82
  -2  -7   6  174.66    8.79
  -2  -7   6  176.53    8.85
   2   7  -6  170.70    8.26
  -2  -7   6  178.21    7.27
  -2  -7   6  166.94    8.44
  -2  -7   5   18.59    2.63
   2   7  -5   13.05    2.14
   2   7  -5   17.95    2.31
  -2  -7   5   14.52    2.37
  -2  -7   5   14.86    2.27
  -2  -7   5   15.78    1.99
  -2  -7   5   15.00    3.81
  -2  -7   4   66.28    5.05
  -2  -7   4   61.12    4.31
  -2  -7   4   61.43    4.34
  -2  -7   4   67.03    5.07
  -2  -7   4   65.89    4.88
   2   7  -4   72.69    5.23
  -2  -7   4   75.79    4.61
   2   7  -4   75.12    7.86
  -2  -7   4   74.05    8.54
  -2  -7   3  245.12   15.81
  -2  -7   3  202.80    9.39
   2   7  -3  192.05   16.18
  -2  -7   3  215.01    9.29
   2   7  -3  202.89   15.81
  -2  -7   3  164.88    7.87
  -2  -7   3  177.94    9.07
  -2  -7   3  181.79    9.18
  -2  -7   3  207.70    9.47
  -2  -7   3  175.83    8.03
  -2  -7   3  215.41    8.54
   2   7  -3  229.47   14.51
  -2  -7   2   16.38    2.04
  -2  -7   2   18.10    2.47
   2   7  -2   17.61    4.90
  -2  -7   2   18.69    2.22
  -2  -7   2   15.03    1.98
  -2  -7   2   16.34    3.99
  -2  -7   2   15.06    2.35
  -2  -7   2   17.62    2.52
  -2  -7   2   18.87    2.57
  -2  -7   1   27.60    2.70
  -2  -7   1   24.43    2.50
  -2  -7   1   22.77    2.39
  -2  -7   1   20.48    2.69
  -2  -7   1   23.07    2.82
  -2  -7   1   24.69    2.93
  -2  -7   1   27.39    5.16
   2   7  -1   29.71    5.41
  -2  -7   1   21.61    2.71
   2   7  -1   23.30    5.77
  -2  -7   0  373.58   13.62
  -2  -7   0  373.51   13.60
   2   7   0  396.03   20.47
   2   7   0  384.74   24.51
   2   7   1   49.65    8.36
  -2  -7  -1   46.39    3.75
  -2  -7  -1   48.47    3.81
  -2  -7  -1   53.85    7.20
   2   7   1   48.20    6.23
  -2  -7  -1   50.49    3.69
  -2  -7  -2  211.39    8.49
   2   7   2  179.35   11.79
  -2  -7  -2  225.53   15.18
   2   7   2  189.60   16.83
   2   7   2  183.40    8.64
  -2  -7  -2  198.43    8.42
  -2  -7  -2  204.75    8.50
   2   7   2  208.47   12.63
  -2  -7  -3    6.16    1.31
   2   7   3    5.19    1.83
  -2  -7  -3    3.62    2.03
   2   7   3    4.05    1.23
  -2  -7  -3    4.11    1.09
  -2  -7  -3    5.88    1.22
  -2  -7  -3    5.36    1.24
   2   7   3    4.01    2.51
  -2  -7  -4  380.28   12.87
   2   7   4  363.56   24.34
   2   7   4  332.23   13.09
  -2  -7  -4  382.25   12.65
  -2  -7  -4  367.23   12.58
  -2  -7  -4  369.73   20.60
  -2  -7  -4  381.62   12.53
   2   7   5   42.94    7.99
  -2  -7  -5   44.02    3.41
  -2  -7  -5   42.58    3.33
  -2  -7  -5   52.01    7.29
  -2  -7  -5   47.01    3.40
  -2  -7  -5   48.49    3.68
  -2  -7  -6  497.71   16.51
   2   7   6  548.44   16.73
   2   7   6  475.41   28.92
  -2  -7  -6  515.69   25.29
  -2  -7  -6  548.88   16.55
  -2  -7  -6  543.41   16.54
   2   7   6  498.20   17.22
  -2  -7  -6  534.67   16.21
   2   7   7   64.03    4.09
   2   7   7   46.81    7.43
   2   7   7   54.81    8.02
  -2  -7  -7   59.52    4.05
   2   7   7   68.68    4.39
  -2  -7  -7   67.26    4.25
  -2  -7  -7   62.52    4.10
   2   7   7   63.02    4.59
  -2  -7  -8  158.48    6.97
  -2  -7  -8  149.19    6.89
   2   7   8  136.51    7.20
   2   7   8  152.33    7.13
   2   7   8  170.81   16.16
  -2  -7  -9    5.07    1.21
  -2  -7  -9    4.53    1.16
   2   7   9    4.53    1.18
   2   7   9    6.20    3.09
   2   7   9    6.31    1.39
   2   7  10  115.86    5.94
   2   7  10  115.86    5.89
  -2  -7 -10  114.35    5.73
  -2  -7 -10  112.83    5.68
  -2  -7 -11  347.76   11.65
  -2  -7 -11  338.09   11.57
   2   7  11  367.78   12.88
  -2  -7 -12  280.64    9.54
  -2  -7 -12  273.61    9.45
   2   7  12  275.63   10.35
  -2  -7 -13    6.72    0.99
   2   7  13    5.86    1.15
  -2  -7 -13    7.26    1.12
  -2  -7 -13    6.70    1.07
   2   7  13    6.93    1.07
  -2  -7 -14  195.65    6.07
   2   7  14  220.49    7.00
   2   7  14  201.48    7.16
   2   7  14  204.68    6.54
  -2  -7 -14  201.68    6.66
  -2  -7 -14  206.62    6.69
  -2  -7 -15    2.34    0.44
  -2  -7 -15    2.15    0.44
   2   7  15    2.74    0.44
   2   7  15    1.94    0.43
  -2  -8  13   39.51    2.21
   2   8 -13   48.07    2.09
   2   8 -12   57.52    2.99
   2   8 -12   58.52    2.82
  -2  -8  12   45.29    3.07
  -2  -8  12   42.76    2.71
   2   8 -12   55.03    2.46
  -2  -8  11  309.04   11.70
  -2  -8  11  341.99   11.44
  -2  -8  11  341.05   12.42
   2   8 -11  427.57   11.58
   2   8 -10   25.64    2.31
  -2  -8  10   18.89    2.23
  -2  -8   9   77.47    5.06
  -2  -8   9   79.28    5.11
   2   8  -9   90.23    4.59
  -2  -8   9   78.73    5.20
   2   8  -8   71.97    4.75
   2   8  -8   68.37    4.31
  -2  -8   8   68.00    4.95
  -2  -8   8   68.61    4.98
   2   8  -7  286.34   10.75
  -2  -8   7  258.42   11.31
  -2  -8   7  256.04   11.29
  -2  -8   6   74.56    5.56
   2   8  -6   77.58    5.19
   2   8  -6   82.13    9.95
   2   8  -6   78.42    4.79
  -2  -8   6   66.26    5.27
  -2  -8   5 1271.91   36.54
   2   8  -5 1365.36   36.11
   2   8  -5 1328.38   35.24
  -2  -8   5 1205.01   36.21
  -2  -8   5 1155.72   34.45
   2   8  -5 1367.53   34.79
   2   8  -5 1361.52   49.48
  -2  -8   5 1192.62   44.45
  -2  -8   5 1269.32   34.02
   2   8  -4   59.05    4.69
   2   8  -4   65.15    4.73
  -2  -8   4   57.12    4.88
  -2  -8   4   63.81    8.18
   2   8  -4   54.33    4.20
   2   8  -4   52.96    8.86
   2   8  -4   52.11    8.65
   2   8  -4   54.64    7.96
  -2  -8   4   55.31    4.04
  -2  -8   4   49.53    4.72
  -2  -8   4   43.12    4.47
  -2  -8   4   51.37    4.70
   2   8  -3  234.96   10.38
  -2  -8   3  241.78   16.76
   2   8  -3  226.94   10.07
  -2  -8   3  196.38   10.19
  -2  -8   3  194.76   10.21
  -2  -8   3  225.91   10.49
   2   8  -3  233.87   16.65
  -2  -8   3  238.06    9.41
  -2  -8   3  210.20   10.17
   2   8  -3  228.02   18.33
  -2  -8   2   37.65    3.32
  -2  -8   2   41.13    4.03
   2   8  -2   35.42    7.28
   2   8  -2   40.75    3.84
  -2  -8   2   40.67    6.58
   2   8  -2   37.32    6.35
  -2  -8   2   30.70    3.63
  -2  -8   2   32.34    3.73
  -2  -8   2   36.88    3.87
  -2  -8   1  370.45   12.98
  -2  -8   1  380.13   14.33
   2   8  -1  343.17   24.01
   2   8  -1  370.27   13.37
  -2  -8   1  385.87   21.69
  -2  -8   1  337.89   13.94
  -2  -8   1  342.70   13.96
  -2  -8   1  369.70   14.27
   2   8  -1  379.61   20.63
   2   8   0  186.58    8.82
   2   8   0  198.13   13.74
  -2  -8   0  205.17    9.61
  -2  -8   0  188.40    9.28
  -2  -8   0  194.05    9.35
  -2  -8   0  213.00    9.67
   2   8   0  182.15   17.09
  -2  -8  -1  898.40   25.41
   2   8   1  845.13   40.86
  -2  -8  -1  936.95   26.67
   2   8   1  816.37   25.76
  -2  -8  -1  927.55   36.95
   2   8   1  826.86   31.85
  -2  -8  -1  932.17   26.67
  -2  -8  -1  853.20   26.00
  -2  -8  -1  871.18   26.07
  -2  -8  -2   73.14    4.77
   2   8   2   79.22   11.13
   2   8   2   76.66    5.29
  -2  -8  -2   74.97    9.02
  -2  -8  -2   72.18    4.78
  -2  -8  -2   82.43    5.43
  -2  -8  -2   73.53    5.02
  -2  -8  -2   72.37    5.01
  -2  -8  -3   35.83    3.24
  -2  -8  -3   29.27    5.63
  -2  -8  -3   34.25    3.12
   2   8   3   24.68    2.94
  -2  -8  -3   30.74    3.09
  -2  -8  -3   28.77    3.00
   2   8   3   33.90    7.26
   2   8   4    0.72    1.77
  -2  -8  -4    1.52    0.92
  -2  -8  -4    1.50    0.77
  -2  -8  -4    2.52    1.89
   2   8   4    1.22    0.89
  -2  -8  -4    1.55    0.82
  -2  -8  -4    1.01    0.74
   2   8   5  446.16   27.55
  -2  -8  -5  396.02   22.43
   2   8   5  393.94   13.71
  -2  -8  -5  407.05   13.75
  -2  -8  -5  409.95   13.71
   2   8   5  341.23   22.92
   2   8   5  319.90   22.57
  -2  -8  -5  410.15   13.34
  -2  -8  -5  396.45   13.83
   2   8   6    8.46    1.52
   2   8   6    6.41    3.20
   2   8   6    3.82    1.13
  -2  -8  -6   10.03    3.32
  -2  -8  -6    6.26    1.34
   2   8   6    6.74    2.98
   2   8   6    5.58    2.74
  -2  -8  -6    5.68    1.26
  -2  -8  -6    5.92    1.24
  -2  -8  -6    4.64    1.23
   2   8   6    6.04    1.47
   2   8   7  269.23    9.70
   2   8   7  267.10   10.70
  -2  -8  -7  228.03    9.48
   2   8   7  277.15   10.15
  -2  -8  -7  263.50    9.58
  -2  -8  -7  259.54    9.93
  -2  -8  -7  269.64   10.01
   2   8   8    0.52    0.62
   2   8   8    2.24    0.86
  -2  -8  -8    1.04    0.60
  -2  -8  -8    1.63    0.80
  -2  -8  -8    0.87    0.62
   2   8   9   45.82    3.54
   2   8   9   49.07    3.49
  -2  -8  -9   43.87    3.05
  -2  -8  -9   47.96    3.42
  -2  -8  -9   44.15    3.27
  -2  -8 -10    1.29    0.69
  -2  -8 -10    0.84    0.52
  -2  -8 -10    1.38    0.72
   2   8  10    1.40    0.59
   2   8  10    0.88    0.59
   2   8  10    2.15    0.78
   2   8  11  127.42    5.11
   2   8  11  134.24    5.34
  -2  -8 -11  130.23    5.56
  -2  -8 -11  130.78    5.58
  -2  -8 -11  124.90    5.05
   2   8  11  140.25    6.29
   2   8  12   37.82    2.22
   2   8  12   36.67    2.25
  -2  -8 -12   37.13    2.46
  -2  -8 -12   41.05    2.56
   2   8  12   36.09    2.71
   2   8  13   91.00    3.37
   2   8  13   93.19    3.49
   2   8  13   99.70    4.30
  -2  -8 -13   97.94    3.87
  -2  -8 -13  103.82    3.96
  -2  -8 -14   41.88    1.88
  -2  -8 -14   44.75    1.92
   2   9 -12   24.79    1.33
   2   9 -11    0.36    0.28
  -2  -9  11    1.28    0.55
  -2  -9  11    0.40    0.33
   2   9 -11    1.07    0.46
   2   9 -10   78.80    3.59
  -2  -9  10   53.07    3.43
   2   9 -10   84.69    3.74
  -2  -9  10   57.00    3.05
   2   9  -9  158.87    6.23
   2   9  -9  152.08    5.63
  -2  -9   8   30.84    2.98
  -2  -9   8   27.54    2.83
   2   9  -8   38.93    3.01
   2   9  -8   37.84    2.79
  -2  -9   7    7.21    1.59
  -2  -9   7    5.46    1.42
   2   9  -7    7.90    1.47
   2   9  -7    8.96    1.49
   2   9  -6   33.68    3.10
   2   9  -6   31.72    2.75
  -2  -9   6   28.16    3.21
  -2  -9   6   28.39    3.23
  -2  -9   5   17.70    2.66
  -2  -9   5   18.10    2.70
   2   9  -5   18.93    2.16
   2   9  -5   16.24    2.27
  -2  -9   5   18.43    2.09
   2   9  -5   17.41    2.21
  -2  -9   4  198.03    9.93
  -2  -9   4  204.23   10.05
   2   9  -4  214.83    8.91
   2   9  -4  222.30    9.56
  -2  -9   4  199.91    8.49
   2   9  -4  220.10    9.27
  -2  -9   3   28.19    3.46
   2   9  -3   34.69    3.28
  -2  -9   3   34.53    3.82
  -2  -9   3   24.03    3.31
  -2  -9   3   35.18    3.81
   2   9  -3   35.40    3.47
  -2  -9   3   35.86    3.19
   2   9  -3   31.57    3.22
   2   9  -2  190.26   13.83
   2   9  -2  169.06   16.13
   2   9  -2  159.64   15.71
   2   9  -2  196.73    8.91
  -2  -9   2  182.34    9.35
   2   9  -2  177.04   16.25
  -2  -9   2  172.67   14.21
  -2  -9   2  160.02    8.91
  -2  -9   2  152.16    8.84
  -2  -9   2  189.95    9.50
   2   9  -2  200.41    9.05
   2   9  -2  183.90    8.08
   2   9  -2  186.68    8.50
  -2  -9   2  193.81    8.40
   2   9  -1   11.67    2.02
  -2  -9   1   15.33    2.50
   2   9  -1   12.31    4.34
   2   9  -1   12.53    2.03
  -2  -9   1   12.42    3.75
  -2  -9   1   10.70    2.14
  -2  -9   1   20.25    2.83
   2   9  -1    6.17    3.24
   2   9  -1    4.08    2.74
  -2  -9   1   10.31    1.79
  -2  -9   1   11.06    2.10
   2   9  -1   11.83    1.92
   2   9   0    6.31    1.51
  -2  -9   0    6.75    2.85
  -2  -9   0    2.92    1.27
  -2  -9   0    2.68    1.11
   2   9   0    5.52    3.10
   2   9   0    3.43    2.57
  -2  -9   0    2.34    1.19
  -2  -9   0    2.89    1.18
   2   9   0    4.25    1.29
   2   9   1   79.09    5.29
  -2  -9  -1   81.78    9.66
  -2  -9  -1   82.77    5.70
  -2  -9  -1   75.68    5.38
  -2  -9  -1   78.06    5.51
  -2  -9  -1   80.50    5.64
   2   9   1   83.77   11.26
  -2  -9  -1   86.64    5.24
   2   9   1   71.27   10.35
   2   9   1   73.19   10.56
   2   9   1   77.86    5.20
  -2  -9  -2   43.12    3.99
  -2  -9  -2   49.29    4.09
  -2  -9  -2   50.22    4.14
   2   9   2   44.85    8.20
  -2  -9  -2   45.08    4.04
  -2  -9  -2   42.78    3.62
   2   9   2   43.62    3.89
  -2  -9  -2   49.11    7.41
   2   9   3   64.53    4.72
  -2  -9  -3   68.86    8.83
  -2  -9  -3   63.00    4.58
  -2  -9  -3   60.74    4.49
   2   9   3   60.56    4.39
  -2  -9  -3   62.50    4.39
   2   9   3   51.07    8.65
   2   9   3   45.75    8.34
   2   9   3   64.31    9.81
   2   9   4   98.27    5.60
   2   9   4  105.56    6.15
  -2  -9  -4  101.10    5.76
  -2  -9  -4  104.91    5.90
  -2  -9  -4  102.23    5.85
   2   9   5  195.60    8.20
  -2  -9  -5  199.38    8.45
  -2  -9  -5  189.87    8.31
   2   9   5  188.70    8.71
  -2  -9  -5  182.22    8.18
   2   9   5  201.08    8.09
  -2  -9  -6    0.90    0.73
  -2  -9  -6    0.23    0.52
  -2  -9  -6    1.04    0.63
   2   9   6    0.82    0.62
  -2  -9  -6    0.46    0.57
   2   9   7  263.14   10.27
  -2  -9  -7  275.44    9.93
  -2  -9  -7  278.92    9.98
   2   9   7  284.12    9.77
  -2  -9  -7  261.48    9.11
   2   9   8   47.04    3.23
   2   9   8   52.87    3.70
  -2  -9  -8   44.19    3.23
  -2  -9  -8   46.18    3.31
   2   9   9  113.67    5.17
   2   9   9  119.51    5.53
  -2  -9  -9  117.51    5.32
  -2  -9  -9  111.59    5.22
   2   9  10  333.44   10.91
  -2  -9 -10  327.84   10.38
  -2  -9 -10  332.84   10.42
   2   9  11   45.36    2.82
  -2  -9 -11   41.92    2.48
  -2  -9 -11   43.72    2.54
   2   9  12  122.62    4.35
  -2  -9 -12  129.51    4.69
  -2  -9 -12  110.88    4.07
  -2  -9 -12  109.37    4.06
  -2  -9 -12  131.16    4.69
  -2  -9 -13   18.81    1.16
  -2  -9 -13   20.52    1.20
   2  10 -10   70.00    2.58
   2  10 -10   63.19    2.69
   2  10  -9  137.71    4.38
  -2 -10   9  131.73    5.20
  -2 -10   8   21.07    1.71
   2  10  -8   26.90    2.02
   2  10  -8   27.63    1.89
   2  10  -7  737.58   18.90
   2  10  -7  707.44   18.55
  -2 -10   7  607.18   18.99
  -2 -10   7  613.06   19.06
   2  10  -6    1.86    0.64
   2  10  -6    3.29    0.92
   2  10  -6    3.17    0.88
  -2 -10   6    0.85    0.77
  -2 -10   6    2.19    0.98
   2  10  -5    0.38    0.44
  -2 -10   5    2.88    1.08
   2  10  -5    0.80    0.52
   2  10  -5    0.10    0.46
  -2 -10   5    3.71    1.17
   2  10  -4    6.13    1.21
  -2 -10   4    4.34    1.01
   2  10  -4    6.60    1.28
  -2 -10   4    6.26    1.56
   2  10  -4    6.13    1.30
  -2 -10   4    6.24    1.49
   2  10  -3  273.63   10.26
  -2 -10   3  252.47   10.94
   2  10  -3  285.03   10.00
   2  10  -3  276.94   10.18
  -2 -10   3  244.28    9.46
  -2 -10   3  258.08   11.02
  -2 -10   2    4.58    1.44
   2  10  -2    2.94    0.99
  -2 -10   2    3.05    0.96
  -2 -10   2    3.55    1.26
   2  10  -2    3.31    1.16
   2  10  -2    6.33    1.22
  -2 -10   2    4.13    1.37
  -2 -10   2    4.32    1.39
   2  10  -2    4.47    1.19
   2  10  -2    5.23    1.13
   2  10  -1  353.57   11.93
   2  10  -1  364.02   12.35
   2  10  -1  360.82   12.51
  -2 -10   1  345.84   13.22
  -2 -10   1  329.80   11.82
  -2 -10   1  306.24   12.65
  -2 -10   1  316.92   12.79
  -2 -10   1  351.73   13.37
   2  10   0    1.56    0.78
   2  10   0    3.54    1.11
  -2 -10   0    0.46    0.76
  -2 -10   0    0.89    0.84
  -2 -10   0    0.31    0.66
  -2 -10   0    1.63    0.99
   2  10   0    1.72    0.85
   2  10   0    0.58    0.66
   2  10   1   14.64    2.04
   2  10   1   15.72    2.09
  -2 -10  -1   15.72    2.32
   2  10   1   16.49    2.22
  -2 -10  -1   13.52    2.14
  -2 -10  -1   16.53    2.31
  -2 -10  -1   14.80    2.25
   2  10   1   15.42    2.07
  -2 -10  -1   14.21    1.98
  -2 -10  -2   38.52    3.28
   2  10   2   43.53    3.44
   2  10   2   46.64    3.66
  -2 -10  -2   40.86    3.58
  -2 -10  -2   40.93    3.59
  -2 -10  -3   50.29    3.88
  -2 -10  -3   46.57    3.75
   2  10   3   50.85    3.74
  -2 -10  -3   48.44    3.63
   2  10   3   53.72    3.76
   2  10   3   55.03    3.72
   2  10   3   52.05    3.88
  -2 -10  -4  122.61    6.29
  -2 -10  -4  128.36    6.38
   2  10   4  130.35    6.21
  -2 -10  -4  119.80    6.03
   2  10   4  132.07    5.80
   2  10   4  131.27    6.09
   2  10   4  133.41    5.99
   2  10   4  130.61    6.45
   2  10   5  271.80   10.15
  -2 -10  -5  284.53   10.50
   2  10   5  272.73    9.66
  -2 -10  -5  240.26    9.40
   2  10   5  268.75    9.30
   2  10   5  271.94    9.50
  -2 -10  -5  288.92   10.56
  -2 -10  -5  269.72    9.99
  -2 -10  -5  266.83    9.94
  -2 -10  -6   63.81    4.11
   2  10   6   59.69    3.44
   2  10   6   59.42    3.46
  -2 -10  -6   56.50    3.51
   2  10   6   63.36    3.58
  -2 -10  -6   59.60    4.02
  -2 -10  -6   59.07    3.76
  -2 -10  -6   58.37    3.73
  -2 -10  -7    2.99    0.95
  -2 -10  -7    3.66    0.90
   2  10   7    2.68    0.74
  -2 -10  -7    2.92    0.94
  -2 -10  -7    3.73    0.93
  -2 -10  -7    2.02    0.64
   2  10   7    3.12    0.93
   2  10   8    8.99    1.16
  -2 -10  -8    9.30    1.42
  -2 -10  -8    8.15    1.21
  -2 -10  -8    9.43    1.27
  -2 -10  -8   10.09    1.45
   2  10   8    9.29    1.33
   2  10   9  209.18    7.30
  -2 -10  -9  220.12    7.57
  -2 -10  -9  198.14    6.89
  -2 -10  -9  207.90    6.95
  -2 -10  -9  216.23    7.52
   2  10   9  219.16    7.15
  -2 -10 -10    0.64    0.34
  -2 -10 -10    0.68    0.45
  -2 -10 -10    0.51    0.42
  -2 -10 -10    0.68    0.36
  -2 -10 -11   38.29    1.87
  -2 -10 -11   38.50    1.86
   2  10  11   32.80    1.50
   2  11  -8   87.53    2.89
   2  11  -7   14.19    1.17
   2  11  -7   16.36    1.13
   2  11  -6   15.51    1.32
  -2 -11   6   10.11    0.95
  -2 -11   5  148.89    6.25
  -2 -11   5  156.76    6.35
   2  11  -5  170.76    5.54
   2  11  -5  165.66    5.87
   2  11  -5  170.30    5.99
  -2 -11   4    4.32    1.04
   2  11  -4    3.90    0.73
  -2 -11   4    3.11    0.93
   2  11  -4    4.74    0.85
   2  11  -4    3.71    0.81
   2  11  -4    3.79    0.79
  -2 -11   3    1.25    0.77
   2  11  -3    1.20    0.51
  -2 -11   3    0.94    0.65
   2  11  -3    0.38    0.45
   2  11  -3    0.75    0.46
   2  11  -3    0.88    0.52
  -2 -11   2   26.14    2.59
   2  11  -2   30.27    2.32
  -2 -11   2   26.25    2.59
  -2 -11   2   24.31    2.10
   2  11  -2   29.80    2.38
   2  11  -1  143.44    6.00
  -2 -11   1  133.35    6.46
   2  11  -1  147.03    5.98
  -2 -11   1  139.39    6.58
   2  11  -1  143.26    5.45
   2  11  -1  138.89    5.85
   2  11  -1  138.23    5.37
  -2 -11   1  125.77    5.64
   2  11   0  177.76    6.90
  -2 -11   0  172.75    7.51
   2  11   0  186.07    6.93
  -2 -11   0  149.64    6.95
  -2 -11   0  177.19    7.59
   2  11   0  167.58    6.45
   2  11   0  164.92    6.59
   2  11   0  172.63    6.59
  -2 -11   0  152.73    6.49
   2  11   1   28.29    2.37
   2  11   1   23.50    2.16
   2  11   1   27.89    2.29
   2  11   1   26.74    2.30
  -2 -11  -1   29.56    2.62
  -2 -11  -1   27.97    2.57
   2  11   2   93.62    4.39
   2  11   2   97.34    4.73
   2  11   2  105.57    4.95
  -2 -11  -2   91.23    4.85
  -2 -11  -2   93.34    4.89
   2  11   2   93.21    4.60
  -2 -11  -2   88.88    4.54
   2  11   2  100.03    4.29
   2  11   3    0.50    0.49
  -2 -11  -3    0.97    0.64
   2  11   3    0.38    0.44
  -2 -11  -3    1.21    0.59
   2  11   3    1.11    0.49
  -2 -11  -3    0.97    0.64
   2  11   3    0.23    0.42
   2  11   4   13.21    1.57
  -2 -11  -4   12.94    1.56
  -2 -11  -4   13.42    1.58
  -2 -11  -4   14.45    1.78
   2  11   4   12.76    1.43
  -2 -11  -4   11.05    1.39
   2  11   4   12.70    1.32
  -2 -11  -4   14.61    1.78
   2  11   4   14.05    1.50
  -2 -11  -5   81.71    3.97
  -2 -11  -5   80.98    3.96
  -2 -11  -5   88.97    4.45
   2  11   5   89.53    3.81
   2  11   5   85.13    4.14
  -2 -11  -5   90.70    4.49
   2  11   5   82.06    3.57
  -2 -11  -5   74.06    3.71
  -2 -11  -6   37.79    2.58
  -2 -11  -6   30.70    2.13
  -2 -11  -6   31.97    2.15
  -2 -11  -6   37.57    2.58
   2  11   7   70.00    3.22
   2  11   7   69.98    3.24
  -2 -11  -7   73.22    3.44
  -2 -11  -7   62.65    2.84
  -2 -11  -7   58.22    2.79
  -2 -11  -7   72.35    3.45
  -2 -11  -8    0.24    0.35
   2  11   8    0.47    0.34
   2  11   8    0.80    0.37
  -2 -11  -8    0.29    0.35
  -2 -11  -9    4.05    0.55
  -2 -11  -9    2.93    0.48
   2  12  -4  116.97    3.67
   2  12  -3  199.23    5.62
  -2 -12   3  200.09    6.12
  -2 -12   3  192.46    6.08
  -2 -12   2    4.00    0.72
   2  12  -2    3.32    0.56
  -2 -12   2    2.69    0.61
   2  12  -2    2.68    0.49
   2  12  -1    4.32    0.66
  -2 -12   1    3.28    0.71
   2  12  -1    5.03    0.74
  -2 -12   1    3.35    0.70
   2  12  -1    4.14    0.65
   2  12   0   24.53    1.53
  -2 -12   0   26.95    1.95
   2  12   0   26.66    1.71
   2  12   0   28.14    1.73
  -2 -12   0   26.68    1.95
   2  12   1   57.14    2.35
   2  12   1   54.08    2.29
   2  12   2    5.22    0.72
   2  12   2    5.22    0.69
   2  12   2    4.78    0.66
   2  12   3    2.23    0.48
  -2 -12  -3    2.24    0.58
   2  12   3    2.42    0.49
   2  12   3    1.70    0.45
  -2 -12  -3    2.51    0.61
   2  12   3    2.16    0.48
  -2 -12  -4    3.69    0.66
   2  12   4    3.76    0.57
   2  12   4    3.59    0.56
  -2 -12  -4    3.31    0.64
  -2 -12  -5   23.89    1.48
   2  12   5   27.93    1.46
   2  12   5   26.07    1.40
  -2 -12  -5   23.88    1.48
  -3   9   6  151.60    4.57
  -3   9   6  130.01    4.31
  -3   9   5    7.39    0.89
  -3   9   5    6.11    0.78
  -3   9   5    8.18    0.94
  -3   9   4   80.59    3.48
  -3   9   4   86.93    3.65
  -3   9   3    3.01    0.66
  -3   9   3    3.39    0.73
  -3   9   3    4.03    0.76
  -3   9   3    3.63    0.74
  -3   9   2    3.73    0.69
   3  -9  -2    4.71    0.86
  -3   9   2    5.66    0.90
  -3   9   2    4.17    0.79
  -3   9   2    5.65    0.94
   3  -9  -1    2.19    0.65
  -3   9   1    1.49    0.53
  -3   9   1    2.07    0.58
  -3   9   0    1.33    0.45
  -3   9   0    1.24    0.43
  -3   9   0    1.15    0.54
  -3   9  -1    7.06    1.11
   3  -9   1    6.20    1.04
  -3   9  -2  222.66    7.32
   3  -9   2  187.56    6.91
  -3   9  -3    7.50    1.06
   3  -9   3    6.68    1.18
   3  -9   4   32.07    2.46
  -3   9  -4   36.84    2.11
  -3   9  -4   29.86    1.85
   3  -9   5   14.69    1.55
   3  -9   6   65.23    3.18
   3  -9   7   46.21    2.21
  -3   8   9    0.79    0.26
  -3   8   9    0.25    0.22
  -3   8   8   15.10    1.33
  -3   8   8   15.32    1.31
  -3   8   8   16.38    1.33
  -3   8   8   14.44    1.22
  -3   8   7    3.47    0.76
  -3   8   7    5.60    0.95
  -3   8   7    3.92    0.72
  -3   8   6    2.48    0.78
  -3   8   6    1.55    0.54
   3  -8  -5    4.51    0.88
  -3   8   5    3.10    0.93
  -3   8   5    4.23    1.00
  -3   8   5    4.94    0.90
  -3   8   5    5.03    1.06
  -3   8   4    0.78    0.63
  -3   8   4    0.14    0.40
   3  -8  -4    0.50    0.50
  -3   8   4    0.49    0.65
  -3   8   4   -0.08    0.47
  -3   8   3   75.99    4.51
  -3   8   3   74.51    3.75
  -3   8   3   77.53    4.46
  -3   8   3   77.50    4.46
   3  -8  -3   76.56    4.31
  -3   8   3   77.88    4.43
  -3   8   3   78.02    4.37
  -3   8   2   55.60    3.71
  -3   8   2   55.86    3.87
  -3   8   2   53.49    3.60
   3  -8  -2   57.40    3.76
  -3   8   2   50.16    3.57
  -3   8   2   57.49    3.80
  -3   8   1   96.74    5.08
  -3   8   1  102.06    5.29
  -3   8   1  108.72    5.37
  -3   8   0    4.92    1.08
  -3   8   0    2.68    0.91
  -3   8   0    2.99    0.87
  -3   8   0    2.97    0.89
  -3   8   0    5.01    1.11
  -3   8  -1    1.49    0.65
  -3   8  -1    0.18    0.49
  -3   8  -1    0.45    0.65
  -3   8  -1    1.15    0.67
  -3   8  -1    0.74    0.53
   3  -8   2  137.35    6.32
  -3   8  -2  126.29    6.13
  -3   8  -2  126.51    5.95
   3  -8   3  259.42    9.36
  -3   8  -3  239.86    9.10
  -3   8  -3  249.23    9.31
   3  -8   4   20.72    2.13
  -3   8  -4   25.27    2.35
   3  -8   4   20.77    2.56
  -3   8  -5   55.76    3.60
   3  -8   5   54.28    4.13
  -3   8  -5   64.46    3.61
  -3   8  -6   58.88    2.84
  -3   8  -6   61.23    3.08
  -3   8  -6   60.61    3.25
   3  -8   6   45.71    2.94
   3  -8   6   52.39    3.86
   3  -8   6   41.19    2.84
  -3   8  -7    0.07    0.36
   3  -8   7    0.38    0.38
   3  -8   7    1.05    0.63
   3  -8   7    0.25    0.36
   3  -8   8    6.08    1.16
  -3   8  -8    4.89    0.86
  -3   8  -9    6.87    0.86
   3  -8   9    6.06    1.01
   3  -8  10    2.29    0.48
  -3   7  10    8.57    1.03
  -3   7  10    7.79    0.91
  -3   7  10    7.49    0.77
  -3   7   9    8.99    1.23
  -3   7   9    7.39    1.09
  -3   7   9    9.79    1.18
  -3   7   9    8.66    1.19
  -3   7   9    7.98    1.00
  -3   7   8   62.69    3.65
  -3   7   8   56.34    3.48
  -3   7   8   59.06    3.55
  -3   7   8   61.62    3.40
  -3   7   8   61.54    3.32
  -3   7   8   58.16    3.51
  -3   7   8   60.40    3.53
  -3   7   7   26.99    2.47
  -3   7   7   31.39    2.71
  -3   7   7   25.63    2.30
  -3   7   7   26.90    2.52
  -3   7   7   28.59    2.37
  -3   7   7   25.81    2.42
  -3   7   7   25.43    2.43
   3  -7  -6  110.55    5.17
  -3   7   6  118.58    5.66
  -3   7   6  118.37    5.78
  -3   7   6  113.93    5.73
  -3   7   6  124.25    5.71
  -3   7   5   15.47    1.96
  -3   7   5   16.15    2.00
  -3   7   5   14.80    2.08
  -3   7   5   16.83    1.98
  -3   7   5   16.41    2.18
  -3   7   5   14.77    1.97
  -3   7   5   14.49    1.98
  -3   7   5   13.40    1.97
  -3   7   5   16.67    2.07
  -3   7   4    4.50    1.19
  -3   7   4    3.32    1.05
  -3   7   4    3.38    1.09
  -3   7   4    2.78    1.10
  -3   7   4    3.18    1.11
  -3   7   4    3.77    1.07
  -3   7   4    3.94    0.97
  -3   7   4    3.12    1.05
  -3   7   4    3.60    1.06
  -3   7   4    3.11    1.05
  -3   7   3  316.04   12.17
  -3   7   3  325.67   11.80
  -3   7   3  315.87   11.46
  -3   7   3  335.21   12.30
  -3   7   3  305.91   11.80
  -3   7   3  346.18   12.11
  -3   7   3  312.04   11.68
  -3   7   3  325.66   11.92
  -3   7   3  318.99   12.05
  -3   7   3  334.89   10.96
  -3   7   2  267.34   10.66
  -3   7   2  269.45   10.06
  -3   7   2  254.69   10.49
  -3   7   2  257.18   10.80
  -3   7   2  270.03   10.59
  -3   7   2  275.98   10.78
  -3   7   2  264.28   10.66
  -3   7   1   40.98    3.21
  -3   7   1   34.12    3.45
  -3   7   1   39.27    3.52
  -3   7   1   41.41    3.72
  -3   7   1   40.70    3.51
  -3   7   0  224.10    9.60
  -3   7   0  245.06    9.74
  -3   7   0  235.14    9.29
  -3   7   0  239.42   10.29
  -3   7   0  223.48    9.83
  -3   7   0  232.97    9.82
  -3   7  -1    4.43    1.22
  -3   7  -1    4.97    1.21
  -3   7  -1    4.79    1.25
  -3   7  -1    3.11    1.01
  -3   7  -1    3.53    1.24
  -3   7  -1    6.80    1.54
  -3   7  -2    6.52    1.25
  -3   7  -2    7.21    1.30
  -3   7  -2    6.11    1.35
  -3   7  -2    6.69    1.35
  -3   7  -2    8.89    1.40
  -3   7  -2    6.01    1.33
  -3   7  -2    6.58    1.40
  -3   7  -2    6.95    1.51
  -3   7  -3  171.25    7.92
  -3   7  -3  171.15    7.15
  -3   7  -3  164.11    7.71
  -3   7  -3  171.44    7.13
  -3   7  -3  170.25    7.13
  -3   7  -4  138.16    6.17
   3  -7   4  117.60    6.36
  -3   7  -4  133.75    6.61
  -3   7  -5    4.19    1.17
  -3   7  -5    4.81    1.24
  -3   7  -5    6.15    1.26
   3  -7   5    5.01    1.27
   3  -7   5    5.24    1.31
  -3   7  -6   98.76    5.05
  -3   7  -6   85.98    5.15
   3  -7   6   95.49    6.16
   3  -7   6   77.08    5.08
  -3   7  -6  100.38    5.16
   3  -7   6   85.31    5.27
   3  -7   7  196.37    9.05
   3  -7   7  176.07    8.02
  -3   7  -7  198.85    7.75
   3  -7   7  173.58    7.97
   3  -7   8    6.99    1.36
   3  -7   8    4.72    1.31
  -3   7  -8    9.32    1.44
   3  -7   8    7.83    1.45
   3  -7   9   10.75    1.73
  -3   7 -10   77.41    3.54
  -3   7 -10   75.90    3.77
   3  -7  10   65.37    4.05
   3  -7  11  198.59    7.46
  -3   7 -11  237.94    6.93
   3  -7  12  104.34    3.73
  -3   6  12  128.92    4.36
  -3   6  12  131.92    4.51
  -3   6  12  141.29    4.38
  -3   6  11   48.41    2.31
  -3   6  11   51.65    2.93
  -3   6  11   56.27    3.03
  -3   6  11   48.69    2.55
  -3   6  11   50.65    2.73
  -3   6  10  198.10    7.04
  -3   6  10  186.12    6.80
  -3   6  10  194.01    6.99
  -3   6  10  186.16    6.45
  -3   6   9    4.13    0.87
  -3   6   9    2.88    0.92
  -3   6   9    4.78    1.09
  -3   6   9    5.19    1.09
  -3   6   9    3.32    0.99
  -3   6   9    4.24    0.96
  -3   6   9    5.38    1.07
  -3   6   9    4.19    0.97
  -3   6   8  120.74    5.42
  -3   6   8  113.08    5.84
  -3   6   8  121.44    6.07
  -3   6   8  119.88    6.14
  -3   6   8  125.53    6.09
  -3   6   8  115.07    5.63
  -3   6   8  119.00    5.91
  -3   6   8  118.90    5.73
  -3   6   7   17.55    2.22
  -3   6   7   17.58    2.27
  -3   6   7   22.16    2.39
  -3   6   7   18.42    2.32
  -3   6   7   22.25    2.22
  -3   6   7   17.51    1.90
  -3   6   7   22.60    2.40
  -3   6   7   23.04    2.60
  -3   6   7   25.12    2.71
  -3   6   6  213.66    8.62
  -3   6   6  217.55    8.95
  -3   6   6  221.43    9.21
  -3   6   6  213.32    9.26
  -3   6   6  206.87    9.13
  -3   6   6  214.41    8.88
  -3   6   6  212.58    8.14
  -3   6   6  216.37    8.52
  -3   6   6  221.20    8.49
  -3   6   5  101.31    5.45
  -3   6   5   95.67    5.64
  -3   6   5  101.10    5.86
  -3   6   5   99.46    5.53
  -3   6   5   98.70    6.03
  -3   6   5   90.99    5.66
  -3   6   5  106.85    5.21
  -3   6   5   98.81    5.64
  -3   6   5   91.81    5.46
  -3   6   5   98.28    5.61
  -3   6   4  129.60    6.50
  -3   6   4  138.55    7.00
  -3   6   4  131.52    6.90
  -3   6   4  127.09    6.66
  -3   6   4  131.08    7.17
  -3   6   4  117.76    6.64
  -3   6   4  137.85    6.15
  -3   6   4  135.73    6.92
  -3   6   4  147.43   13.80
  -3   6   4  127.57   12.83
  -3   6   4  124.84    6.69
  -3   6   4  120.98    6.60
  -3   6   3   13.48    2.10
  -3   6   3   10.87    1.91
  -3   6   3   14.21    2.24
  -3   6   3   10.79    1.87
  -3   6   3   12.44    2.11
  -3   6   3   10.41    1.89
  -3   6   3   12.43    2.00
  -3   6   3   11.48    3.93
  -3   6   3    9.61    3.72
  -3   6   3    7.89    1.65
  -3   6   3   11.17    1.89
  -3   6   2   42.13    3.82
  -3   6   2   37.18    3.45
  -3   6   2   40.39    3.59
  -3   6   2   34.54    3.51
  -3   6   2   34.72    3.57
  -3   6   2   40.42    3.63
  -3   6   2   35.93    3.01
  -3   6   2   36.78    7.01
  -3   6   2   40.11    7.38
  -3   6   2   37.13    3.54
  -3   6   2   33.80    3.36
  -3   6   1   30.63    2.90
  -3   6   1   34.13    3.28
  -3   6   1   35.89    3.58
  -3   6   1   32.98    3.33
  -3   6   1   33.18    2.85
  -3   6   1   31.54    3.43
  -3   6   1   35.51    3.56
  -3   6   1   31.59    3.12
  -3   6   1   27.11    2.62
  -3   6   0  118.20    6.22
  -3   6   0  133.82    7.34
  -3   6   0  119.17    6.69
  -3   6   0  120.87    5.98
  -3   6   0  119.07    7.07
  -3   6   0  108.80    6.58
  -3   6   0  101.12    6.34
  -3   6   0  116.47    6.58
  -3   6   0  133.53   13.81
  -3   6   0  103.57   12.12
  -3   6   0  117.87    5.91
  -3   6  -1  121.13   13.13
  -3   6  -1  117.36   12.95
  -3   6  -1  132.49    7.09
  -3   6  -1  144.70   12.04
  -3   6  -1  120.48    6.51
  -3   6  -1  135.89    7.18
  -3   6  -1  153.96    8.08
  -3   6  -1  131.49    6.42
  -3   6  -1  133.68    6.44
  -3   6  -1  123.19    7.07
  -3   6  -1  130.38    6.03
  -3   6  -1  133.23    7.63
  -3   6  -2  419.41   14.62
  -3   6  -2  412.30   14.63
  -3   6  -2  420.13   14.83
  -3   6  -2  367.48   14.66
  -3   6  -2  432.64   13.75
  -3   6  -2  456.41   26.38
  -3   6  -2  417.24   25.33
  -3   6  -2  501.50   23.82
  -3   6  -2  413.13   14.51
  -3   6  -3   56.96    4.17
  -3   6  -3   53.37    4.14
  -3   6  -3   57.65    7.56
  -3   6  -3   58.68    4.03
  -3   6  -3   61.07    4.48
  -3   6  -3   56.18    8.63
  -3   6  -3   71.43    9.77
  -3   6  -3   54.19    4.31
  -3   6  -4  105.01   10.21
  -3   6  -4   93.56   11.04
  -3   6  -4   80.44   10.20
  -3   6  -4   88.32    4.68
  -3   6  -4   88.09    5.17
   3  -6   4   84.39    5.60
   3  -6   4   84.74    5.58
  -3   6  -4  104.76   10.72
  -3   6  -4   85.47    5.42
  -3   6  -5   32.16    3.14
   3  -6   5   33.12    3.43
  -3   6  -5   37.21    3.24
  -3   6  -5   35.03    2.89
  -3   6  -5   33.25    3.30
   3  -6   5   32.48    3.40
  -3   6  -6  585.61   18.26
  -3   6  -6  622.61   18.02
  -3   6  -6  606.02   18.66
   3  -6   6  603.71   20.50
   3  -6   6  565.07   19.41
  -3   6  -6  584.15   18.89
   3  -6   6  589.61   19.57
  -3   6  -7   35.01    3.18
  -3   6  -7   36.08    3.00
  -3   6  -7   35.58    3.31
   3  -6   7   32.53    3.64
   3  -6   7   35.53    3.58
   3  -6   7   36.22    3.59
   3  -6   8   76.01    5.49
   3  -6   8   63.28    4.86
  -3   6  -8   78.68    4.53
   3  -6   8   67.81    4.96
   3  -6   9   60.19    4.73
   3  -6   9   58.22    4.47
   3  -6   9   59.45    4.50
  -3   6  -9   74.56    4.25
  -3   6 -10   59.04    3.81
   3  -6  10   53.08    4.15
  -3   6 -10   61.07    3.72
  -3   6 -11    6.95    1.19
   3  -6  11    6.19    1.35
  -3   6 -11    9.42    1.33
  -3   6 -12  125.12    4.86
   3  -6  12   97.48    4.98
   3  -6  13   69.78    3.30
  -3   5  13   87.51    3.32
  -3   5  13   93.92    3.74
  -3   5  13   95.72    3.62
  -3   5  12   10.04    1.24
  -3   5  12    8.13    1.02
  -3   5  12    9.49    1.23
  -3   5  12    8.91    1.24
  -3   5  12    9.45    1.17
  -3   5  11  143.19    5.66
  -3   5  11  143.65    6.20
  -3   5  11  140.32    6.15
  -3   5  11  140.63    5.90
  -3   5  10  284.04    9.71
  -3   5  10  289.22   10.56
  -3   5  10  285.92   10.09
  -3   5  10  278.72    9.85
  -3   5   9   11.73    1.73
  -3   5   9   14.24    1.90
  -3   5   9   11.58    1.85
  -3   5   9   12.98    1.74
  -3   5   9   12.22    1.84
  -3   5   9   12.91    1.79
  -3   5   8  131.48    6.66
  -3   5   8  155.91    7.27
  -3   5   8  123.57    5.90
  -3   5   8  146.76    6.59
  -3   5   8  147.20    7.16
  -3   5   8  128.26    6.75
  -3   5   8  129.00    6.63
  -3   5   8  135.35    6.71
  -3   5   7   18.97    2.38
  -3   5   7   13.81    2.04
  -3   5   7   16.90    2.27
  -3   5   7   15.34    1.85
  -3   5   7   17.98    2.18
  -3   5   7   14.94    2.23
  -3   5   7   11.40    1.97
  -3   5   7   13.56    2.05
  -3   5   6   28.49    2.72
  -3   5   6   24.91    2.57
  -3   5   6   23.34    2.57
  -3   5   6   28.96    3.00
  -3   5   6   28.40    2.95
  -3   5   6   24.24    2.77
  -3   5   6   25.47    5.17
  -3   5   6   23.02    4.88
  -3   5   6   26.97    2.48
  -3   5   6   21.24    2.54
  -3   5   6   23.98    2.48
  -3   5   6   24.53    2.85
  -3   5   6   24.79    2.91
  -3   5   5    3.12    1.07
  -3   5   5    2.21    0.82
  -3   5   5    3.11    1.94
  -3   5   5    0.52    1.04
  -3   5   5    1.89    0.99
  -3   5   5    2.26    0.89
  -3   5   5    2.03    0.95
  -3   5   5    1.35    0.77
  -3   5   5    2.20    0.92
  -3   5   5    2.80    1.07
  -3   5   5    2.12    0.96
  -3   5   4   77.39    9.67
  -3   5   4   70.59    9.36
  -3   5   4   76.41    4.32
  -3   5   4   68.73    4.69
  -3   5   4   57.96    4.37
  -3   5   4   79.95    4.98
  -3   5   4   72.62    4.83
  -3   5   4   68.68    4.63
  -3   5   4   74.55    4.95
  -3   5   4   70.75    4.25
  -3   5   4   63.35    4.84
  -3   5   4   65.97    4.82
  -3   5   4   62.49    4.75
  -3   5   3  406.29   14.73
  -3   5   3  393.60   14.60
  -3   5   3  450.69   15.05
  -3   5   3  460.98   15.17
  -3   5   3  460.66   15.54
  -3   5   3  419.61   14.77
  -3   5   3  444.00   15.24
  -3   5   3  487.77   14.45
  -3   5   3  407.71   14.94
  -3   5   3  438.33   25.33
  -3   5   3  416.86   24.79
  -3   5   2  114.86    6.45
  -3   5   2  110.11    6.59
  -3   5   2  113.69   12.21
  -3   5   2  111.27   12.09
  -3   5   2   99.97    6.12
  -3   5   2  108.16    6.26
  -3   5   2  109.64    5.57
  -3   5   2  115.70    6.62
  -3   5   2  114.85    6.24
  -3   5   2  114.12    6.33
  -3   5   2  113.02    6.52
  -3   5   2  111.44    5.71
  -3   5   2  120.76    5.93
  -3   5   2  117.71    5.82
  -3   5   2  114.87    6.36
  -3   5   1    0.42    0.63
  -3   5   1    1.84    1.04
  -3   5   1    0.64    0.68
  -3   5   1    2.17    0.92
  -3   5   1    2.20    1.06
  -3   5   1    0.68    0.63
  -3   5   1   -0.31    0.66
  -3   5   1    0.39    0.52
  -3   5   1    2.72    0.90
  -3   5   1    2.95    0.95
  -3   5   1    0.56    0.63
  -3   5   1   -0.14    0.56
  -3   5   0   21.08    5.20
  -3   5   0   16.35    4.55
  -3   5   0   19.27    2.20
  -3   5   0    9.56    1.93
  -3   5   0    3.60    1.05
  -3   5   0    3.37    1.01
  -3   5   0   18.00    2.17
  -3   5   0   10.90    2.02
  -3   5   0    4.21    1.23
  -3   5   0    7.83    1.70
  -3   5   0    7.01    2.55
  -3   5   0   13.81    2.09
  -3   5   0    4.17    1.19
  -3   5  -1  134.21    6.84
  -3   5  -1  142.30    7.22
  -3   5  -1  158.40    8.29
  -3   5  -1  136.67    7.56
  -3   5  -1  145.23    8.09
  -3   5  -1  157.72   12.10
  -3   5  -1  124.00    7.06
  -3   5  -1  141.00    7.42
  -3   5  -1  144.66    6.39
  -3   5  -1  132.46   13.39
  -3   5  -1  139.21   13.72
  -3   5  -1  146.30    7.35
  -3   5  -1  167.34    7.20
  -3   5  -2   17.43    2.30
  -3   5  -2   25.08    3.19
  -3   5  -2   17.18    2.29
  -3   5  -2   18.42    2.38
  -3   5  -2   17.29    2.56
  -3   5  -2   23.64    4.66
  -3   5  -2   19.02    2.51
  -3   5  -2   17.68    2.10
  -3   5  -2   16.88    4.70
  -3   5  -2   24.55    5.58
  -3   5  -2   16.88    2.32
  -3   5  -2   26.05    2.60
  -3   5  -3  343.04   12.82
  -3   5  -3  350.38   12.62
  -3   5  -3  332.05   12.52
  -3   5  -3  407.77   20.62
  -3   5  -3  363.19   22.70
  -3   5  -3  369.28   22.76
  -3   5  -3  326.34   12.95
  -3   5  -3  352.30   12.33
  -3   5  -3  334.32   12.75
  -3   5  -3  426.72   13.17
  -3   5  -4  663.31   19.36
  -3   5  -4  602.76   29.79
  -3   5  -4  796.67   20.94
  -3   5  -4  759.11   30.65
  -3   5  -4  663.35   19.69
  -3   5  -4  674.59   20.49
  -3   5  -4  702.83   32.81
  -3   5  -4  669.15   32.09
  -3   5  -4  630.41   20.55
  -3   5  -5    0.54    1.34
  -3   5  -5    0.54    0.77
  -3   5  -5    2.96    1.00
  -3   5  -5    2.56    0.87
   3  -5   5    3.68    1.23
  -3   5  -5    3.18    1.84
  -3   5  -5    2.49    0.88
  -3   5  -5    1.36    1.44
  -3   5  -5    2.71    1.01
  -3   5  -5    4.90    1.10
  -3   5  -5    5.24    1.31
   3  -5   5    2.62    1.07
  -3   5  -6    1.29    0.79
  -3   5  -6    1.62    0.75
   3  -5   6    1.78    0.89
  -3   5  -6    3.89    2.23
  -3   5  -6    1.24    0.72
   3  -5   6    0.49    0.73
  -3   5  -6    0.93    1.14
  -3   5  -6    0.67    0.66
  -3   5  -6    0.94    0.62
   3  -5   7    6.21    1.58
  -3   5  -7    5.74    2.82
  -3   5  -7    3.95    1.18
  -3   5  -7    6.50    1.39
   3  -5   7    5.07    1.42
   3  -5   7    3.47    1.30
  -3   5  -7    0.96    1.18
  -3   5  -7    3.70    1.16
  -3   5  -7    2.68    0.89
  -3   5  -7    5.38    1.18
   3  -5   8   29.67    3.45
  -3   5  -8   45.10    3.34
   3  -5   8   36.15    3.84
   3  -5   8   34.68    3.67
  -3   5  -8   37.41    3.28
   3  -5   9   22.52    2.92
  -3   5  -9   25.12    2.51
  -3   5  -9   23.62    2.56
   3  -5   9   26.97    3.31
   3  -5   9   22.53    2.94
  -3   5  -9   23.20    2.62
   3  -5  10   28.92    3.26
  -3   5 -10   33.64    2.83
  -3   5 -10   33.07    3.00
   3  -5  10   32.66    3.48
   3  -5  10   26.74    3.17
  -3   5 -10   38.38    3.27
  -3   5 -11  247.96    9.53
  -3   5 -11  241.27    9.39
   3  -5  11  236.80   10.35
  -3   5 -12   44.39    2.98
   3  -5  12   43.80    3.56
  -3   5 -13   14.39    1.47
  -3   5 -13   15.91    1.66
  -3   5 -14    5.53    0.86
   3  -5  14    5.39    0.92
  -3   4  14  127.48    4.56
  -3   4  14  120.91    4.14
  -3   4  13  138.51    5.56
  -3   4  13  129.65    4.99
  -3   4  12  121.73    4.81
  -3   4  12  135.13    5.46
  -3   4  12  133.14    5.54
  -3   4  12  133.92    5.96
  -3   4  12  129.71    5.63
  -3   4  12  120.19    5.27
  -3   4  11   10.73    1.35
  -3   4  11   11.03    1.52
  -3   4  11   12.60    1.67
  -3   4  11   10.63    1.70
  -3   4  11    9.98    1.60
  -3   4  11   10.79    1.74
  -3   4  11    9.59    1.44
  -3   4  10    2.26    0.72
  -3   4  10    3.47    0.99
  -3   4  10    0.78    0.61
  -3   4  10    2.05    0.79
  -3   4  10    2.62    1.03
  -3   4  10    1.02    0.67
  -3   4  10    2.44    1.00
  -3   4  10    4.94    1.12
  -3   4   9   99.32    4.99
  -3   4   9  103.68    5.48
  -3   4   9  106.88    5.69
  -3   4   9  102.78    5.69
  -3   4   9   93.90    5.25
  -3   4   9  109.25    5.97
  -3   4   9  107.61    6.13
  -3   4   9   99.65    5.98
  -3   4   9   97.24    5.43
  -3   4   8  300.07   11.99
  -3   4   8  294.57   11.17
  -3   4   8  314.04   11.73
  -3   4   8  323.25   11.78
  -3   4   8  335.41   11.61
  -3   4   8  310.95   10.89
  -3   4   8  334.50   11.00
  -3   4   8  323.82   12.05
  -3   4   8  311.78   11.60
  -3   4   8  304.86   12.14
  -3   4   8  315.82   12.03
  -3   4   7   48.18    4.05
  -3   4   7   49.32    3.75
  -3   4   7   54.75    3.96
  -3   4   7   58.21    4.25
  -3   4   7   50.27    3.97
  -3   4   7   56.13    4.14
  -3   4   7   52.75    3.57
  -3   4   7   55.91    3.66
  -3   4   7   54.05    4.24
  -3   4   6  276.06   11.22
  -3   4   6  275.11   11.18
  -3   4   6  284.68    9.89
  -3   4   6  257.74    9.87
  -3   4   6  263.14    9.95
  -3   4   6  291.54   10.68
  -3   4   6  297.81   11.04
  -3   4   6  292.24   10.14
  -3   4   6  304.39    9.73
  -3   4   6  292.74   17.64
  -3   4   6  256.26   16.72
  -3   4   6  267.60   10.82
  -3   4   6  279.66   10.84
  -3   4   6  263.71    9.92
  -3   4   6  264.28   10.90
  -3   4   6  256.76   10.14
  -3   4   5   65.17    4.25
  -3   4   5   60.07    4.09
  -3   4   5   70.19    4.55
  -3   4   5   70.95    4.65
  -3   4   5   63.33    4.54
  -3   4   5   60.56    4.42
  -3   4   5   67.43    3.90
  -3   4   5   60.45    7.92
  -3   4   5   63.12    8.10
  -3   4   5   71.89    4.06
  -3   4   5   62.23    4.59
  -3   4   5   60.96    4.41
  -3   4   5   62.85    4.16
  -3   4   4  189.08    8.78
  -3   4   4  189.60    8.79
  -3   4   4  213.18    7.82
  -3   4   4  190.67   14.82
  -3   4   4  194.22   14.91
  -3   4   4  213.24    8.96
  -3   4   4  193.75    8.80
  -3   4   4  186.30    8.27
  -3   4   4  188.64    8.24
  -3   4   4  208.32    8.08
  -3   4   4  210.00    8.73
  -3   4   4  208.21    8.62
  -3   4   4  168.22    8.15
  -3   4   4  192.63    8.25
  -3   4   4  224.78    8.06
  -3   4   4  210.80    8.10
  -3   4   3    2.04    1.62
  -3   4   3    4.61    2.41
  -3   4   3    2.46    1.41
  -3   4   3    2.48    0.78
  -3   4   3    1.30    0.79
  -3   4   3    1.81    0.78
  -3   4   3    8.14    1.50
  -3   4   3    7.50    1.45
  -3   4   3    1.64    0.80
  -3   4   3    1.80    0.98
  -3   4   3    6.14    1.42
  -3   4   3    1.79    0.83
  -3   4   3    3.46    1.08
  -3   4   2 1447.08   38.54
  -3   4   2 1441.58   51.29
  -3   4   2 1439.75   51.49
  -3   4   2 1625.58   47.11
  -3   4   2 1620.95   37.52
  -3   4   2 1429.52   38.41
  -3   4   2 1342.40   37.67
  -3   4   2 1464.95   38.73
  -3   4   2 1361.42   37.83
  -3   4   2 1354.51   37.76
  -3   4   2 1370.89   38.08
  -3   4   1  156.16    7.57
  -3   4   1  162.23    7.86
  -3   4   1  149.21    7.18
  -3   4   1  170.80   11.45
  -3   4   1  172.58   11.48
  -3   4   1  173.45    6.97
  -3   4   1  145.17    7.16
  -3   4   1  143.54    7.12
  -3   4   1  150.65    7.60
  -3   4   0  502.20   17.06
  -3   4   0  609.78   23.99
  -3   4   0  529.25   26.88
  -3   4   0  495.62   26.35
  -3   4   0  616.63   24.32
  -3   4   0  514.44   17.63
  -3   4  -1    1.00    0.68
  -3   4  -1    0.72    0.88
  -3   4  -1    0.13    0.48
  -3   4  -1    0.13    0.54
  -3   4  -1    2.04    1.37
  -3   4  -1    2.05    0.82
  -3   4  -2   78.55    4.39
  -3   4  -2   81.06    8.10
  -3   4  -2   62.87    4.21
  -3   4  -2   63.79    4.43
  -3   4  -2   75.68    9.20
  -3   4  -2   84.42    8.09
  -3   4  -2   77.24    9.23
  -3   4  -2   64.78    4.40
  -3   4  -2   65.96    4.69
  -3   4  -3   99.25    5.13
  -3   4  -3  100.65    9.19
  -3   4  -3   76.98    5.04
  -3   4  -3   95.89   10.24
  -3   4  -3  101.70   10.59
  -3   4  -3   98.48    8.84
  -3   4  -3   96.03    5.36
  -3   4  -3   89.26    5.21
  -3   4  -4 1276.88   45.46
  -3   4  -4 1160.22   33.69
  -3   4  -4 1390.10   44.97
  -3   4  -4 1257.25   33.46
  -3   4  -4 1248.47   33.86
  -3   4  -4 1299.06   46.92
  -3   4  -4 1277.85   46.66
  -3   4  -4 1396.78   44.41
  -3   4  -4 1475.55   34.28
  -3   4  -4 1198.89   33.98
   3  -4   5   10.04    1.80
  -3   4  -5    8.84    1.52
  -3   4  -5   10.27    1.68
  -3   4  -5    8.99    1.67
  -3   4  -5    7.25    1.33
   3  -4   5    8.09    1.58
  -3   4  -5    7.93    2.99
  -3   4  -5    6.38    2.49
  -3   4  -5   13.31    1.76
  -3   4  -5    9.29    1.61
  -3   4  -5    6.83    2.77
  -3   4  -5   13.56    3.83
  -3   4  -6  373.10   12.59
  -3   4  -6  381.36   21.03
  -3   4  -6  382.13   21.19
  -3   4  -6  364.67   12.89
  -3   4  -6  385.38   13.43
  -3   4  -6  346.09   21.52
   3  -4   6  408.32   14.42
  -3   4  -6  445.59   13.18
   3  -4   6  401.92   14.36
  -3   4  -6  418.36   21.71
  -3   4  -6  348.30   13.20
  -3   4  -6  361.20   12.65
  -3   4  -6  362.74   12.80
  -3   4  -7  131.92    6.32
  -3   4  -7  136.56   12.12
   3  -4   7  141.41    7.72
   3  -4   7  135.88    7.52
  -3   4  -7  129.57   12.85
   3  -4   7  132.73    7.37
  -3   4  -7  127.20    6.47
  -3   4  -7  120.00    6.21
  -3   4  -7  121.12    6.64
  -3   4  -8  338.71   11.86
  -3   4  -8  355.86   20.71
   3  -4   8  351.81   13.66
   3  -4   8  326.09   13.24
  -3   4  -8  317.18   21.26
   3  -4   8  331.21   13.26
  -3   4  -8  333.88   12.12
  -3   4  -8  303.08   11.98
  -3   4  -8  304.78   11.53
  -3   4  -9  147.66   14.17
   3  -4   9  146.83    8.21
  -3   4  -9  175.05   14.30
  -3   4  -9  157.73    7.35
   3  -4   9  163.39    8.57
   3  -4   9  152.33    8.40
  -3   4  -9  160.22    7.57
  -3   4  -9  145.10    7.47
   3  -4  10  615.23   20.04
   3  -4  10  540.82   19.71
   3  -4  10  539.73   19.62
  -3   4 -10  561.63   18.25
  -3   4 -10  576.60   18.56
   3  -4  11    0.32    0.65
  -3   4 -11    0.24    0.47
  -3   4 -12  181.60    7.86
   3  -4  12  189.61    8.84
  -3   4 -12  189.47    8.08
  -3   4 -12  203.69    8.12
   3  -4  13    5.34    1.26
  -3   4 -13    5.62    1.13
  -3   4 -13    6.01    1.20
   3  -4  14   24.42    2.32
  -3   4 -14   28.41    2.23
  -3   4 -14   31.10    2.36
   3  -4  15   17.16    1.60
  -3   4 -15   18.72    1.51
  -3   3  15   24.44    1.43
  -3   3  15   20.59    1.36
  -3   3  15   24.32    1.51
  -3   3  14    0.83    0.44
  -3   3  14    0.40    0.34
  -3   3  14    1.03    0.53
  -3   3  14    0.91    0.45
  -3   3  13  375.91   12.22
  -3   3  13  379.51   11.53
  -3   3  13  398.89   11.96
  -3   3  13  408.76   12.64
  -3   3  13  399.94   12.07
  -3   3  12  118.34    5.88
  -3   3  12  129.32    5.55
  -3   3  12  124.24    5.70
  -3   3  12  133.22    5.95
  -3   3  12  123.79    6.17
  -3   3  12  126.95    5.77
  -3   3  12  130.66    5.74
  -3   3  11   50.05    3.77
  -3   3  11   58.35    3.64
  -3   3  11   50.32    3.26
  -3   3  11   53.93    3.70
  -3   3  11   52.86    3.72
  -3   3  11   50.19    3.73
  -3   3  11   53.24    3.68
  -3   3  11   52.32    3.65
  -3   3  11   60.20    4.21
  -3   3  10   30.36    3.05
  -3   3  10   26.27    2.99
  -3   3  10   39.72    3.34
  -3   3  10   29.04    2.58
  -3   3  10   25.38    2.49
  -3   3  10   27.74    2.86
  -3   3  10   27.74    2.75
  -3   3  10   27.83    2.87
  -3   3  10   26.48    2.63
  -3   3  10   27.95    2.88
  -3   3  10   31.11    2.67
  -3   3  10   29.64    2.79
  -3   3  10   25.17    2.63
  -3   3   9  153.67    6.63
  -3   3   9  143.09    6.69
  -3   3   9  142.65    7.61
  -3   3   9  153.02    7.43
  -3   3   9  156.91    7.03
  -3   3   9  156.33    6.98
  -3   3   9  148.30    7.49
  -3   3   9  162.64    7.62
  -3   3   9  148.68    7.41
  -3   3   9  167.09    7.48
  -3   3   9  158.86    7.25
  -3   3   9  170.92    7.69
  -3   3   9  158.53    7.11
  -3   3   9  163.86    7.33
  -3   3   9  168.35    7.50
  -3   3   8    1.10    0.66
  -3   3   8    0.56    0.44
  -3   3   8    0.58    0.55
  -3   3   8    1.33    0.81
  -3   3   8    0.90    0.66
  -3   3   8    2.02    0.81
  -3   3   8    0.54    0.53
  -3   3   8    0.28    0.56
  -3   3   8    0.69    0.55
  -3   3   8    1.43    0.72
  -3   3   8    0.35    0.53
  -3   3   8    1.23    0.78
  -3   3   8    2.68    0.89
  -3   3   8    1.59    0.79
  -3   3   7  420.32   13.68
  -3   3   7  438.15   14.23
  -3   3   7  466.93   14.65
  -3   3   7  458.02   14.72
  -3   3   7  475.34   15.26
  -3   3   7  414.03   15.07
  -3   3   7  410.04   14.55
  -3   3   7  491.93   15.78
  -3   3   7  422.74   15.02
  -3   3   7  410.20   14.61
  -3   3   7  429.53   15.20
  -3   3   7  473.90   15.04
  -3   3   7  489.64   15.02
  -3   3   7  445.46   14.56
  -3   3   7  453.33   14.83
  -3   3   6  192.96   13.54
  -3   3   6  204.57   13.93
  -3   3   6  210.28    8.10
  -3   3   6  222.25    8.63
  -3   3   6  238.95    9.11
  -3   3   6  235.79    9.09
  -3   3   6  224.13    8.96
  -3   3   6  234.04    9.06
  -3   3   6  240.83    9.40
  -3   3   6  219.36    9.44
  -3   3   6  194.19    8.74
  -3   3   6  251.94    9.15
  -3   3   6  240.47    8.07
  -3   3   6  234.50    9.02
  -3   3   6  215.51    8.99
  -3   3   6  210.06    9.33
  -3   3   6  215.29    9.33
  -3   3   6  219.50    9.06
  -3   3   6  208.72    8.92
  -3   3   6  263.90    9.88
  -3   3   5  231.74    8.78
  -3   3   5  214.49    8.59
  -3   3   5  248.91    9.14
  -3   3   5  211.75    8.46
  -3   3   5  200.20    8.55
  -3   3   5  200.35    8.42
  -3   3   5  224.74    8.88
  -3   3   5  209.43    8.97
  -3   3   5  204.56   14.16
  -3   3   5  201.51   14.04
  -3   3   5  193.69    8.72
  -3   3   5  191.62    8.46
  -3   3   5  225.18    7.86
  -3   3   5  213.15    7.73
  -3   3   4    7.16    2.61
  -3   3   4    8.38    2.86
  -3   3   4   14.11    3.48
  -3   3   4    8.44    1.29
  -3   3   4   12.59    1.44
  -3   3   3   83.76    8.91
  -3   3   3  102.98    9.83
  -3   3   3  112.26    9.70
  -3   3   3  101.95    4.81
  -3   3   2  186.73   13.69
  -3   3   2  199.01   14.15
  -3   3   2  206.21   13.45
  -3   3   2  213.80    7.69
  -3   3   1  251.06   14.66
  -3   3   1  230.75    8.25
  -3   3   1  226.15   12.26
  -3   3   0  183.99   12.42
  -3   3   0  176.38   12.96
  -3   3   0  171.75   12.78
  -3   3   0  159.56    9.42
  -3   3   0  188.45   11.08
  -3   3  -1  230.85   14.12
  -3   3  -1  211.46   14.64
  -3   3  -1  218.76   14.90
  -3   3  -1  252.92    8.64
  -3   3  -1  215.18   12.06
  -3   3  -1  253.48   13.66
  -3   3  -2  380.26   20.09
  -3   3  -2  365.75   19.92
  -3   3  -2  326.34   18.02
  -3   3  -2  407.12   12.29
  -3   3  -2  369.87   17.52
  -3   3  -2  371.18   17.77
  -3   3  -3    2.09    1.45
  -3   3  -3    4.22    2.07
  -3   3  -3    1.89    1.31
  -3   3  -3    0.60    0.49
  -3   3  -3    0.97    1.02
  -3   3  -3    3.79    1.69
  -3   3  -4   95.92    9.51
  -3   3  -4  100.87    9.73
  -3   3  -4   98.78    9.34
  -3   3  -4   86.86    8.34
   3  -3   4  109.95    7.99
  -3   3  -4  105.18    5.01
  -3   3  -5   96.36    9.38
  -3   3  -5   90.72    9.15
  -3   3  -5   89.29    9.33
  -3   3  -5   89.11    8.70
   3  -3   5  101.76    8.37
  -3   3  -5  104.79    5.03
  -3   3  -6   64.90    4.17
  -3   3  -6   75.84    4.62
  -3   3  -6   58.36    7.90
  -3   3  -6   74.27    4.09
   3  -3   6   89.99    8.34
   3  -3   6   76.59    5.04
  -3   3  -6   59.93    7.25
  -3   3  -6   64.38    7.58
  -3   3  -6   67.09    4.45
  -3   3  -6   60.00    3.98
  -3   3  -6   70.73    7.96
  -3   3  -7  300.36   19.80
   3  -3   7  360.83   13.17
  -3   3  -7  339.98   11.81
  -3   3  -7  338.12   19.45
   3  -3   7  372.34   13.33
   3  -3   7  360.44   13.28
  -3   3  -7  305.31   11.83
  -3   3  -7  304.44   11.46
  -3   3  -7  335.67   11.97
  -3   3  -8   22.23    5.13
  -3   3  -8   15.37    1.92
   3  -3   8   19.43    2.69
  -3   3  -8   17.47    2.17
  -3   3  -8   15.22    4.08
   3  -3   8   26.24    3.05
   3  -3   8   18.61    2.63
  -3   3  -8   19.73    2.32
  -3   3  -8   19.14    2.14
  -3   3  -8   18.14    2.27
  -3   3  -8   17.60    2.31
  -3   3  -9    7.57    1.40
   3  -3   9    4.18    1.36
  -3   3  -9    5.40    1.28
  -3   3  -9    7.33    3.06
  -3   3  -9    5.13    1.31
  -3   3  -9    5.28    1.34
  -3   3  -9    9.81    1.62
  -3   3  -9    7.03    1.35
   3  -3   9    3.16    1.23
  -3   3 -10  208.92    9.31
  -3   3 -10  234.21    8.99
  -3   3 -10  199.53   16.76
   3  -3  10  218.58   10.24
  -3   3 -10  218.76    9.01
  -3   3 -10  226.77    8.92
  -3   3 -10  219.24    9.30
   3  -3  11  213.17   10.02
  -3   3 -11  190.63    8.92
  -3   3 -11  226.43    8.86
  -3   3 -11  226.32    9.03
  -3   3 -11  237.96    9.03
  -3   3 -11  220.34    9.38
  -3   3 -11  215.73    9.20
  -3   3 -12    1.17    0.69
  -3   3 -12    5.25    1.15
  -3   3 -12    3.27    0.95
  -3   3 -12    0.51    0.62
  -3   3 -12    2.63    0.87
   3  -3  12    0.32    0.59
  -3   3 -13  277.96    9.57
  -3   3 -13  275.99    9.73
  -3   3 -13  284.38    9.64
   3  -3  13  253.35   10.56
  -3   3 -13  255.25    9.93
  -3   3 -13  243.49    9.81
  -3   3 -14   33.09    2.53
   3  -3  14   30.46    2.86
  -3   3 -14   32.82    2.69
   3  -3  15   24.04    2.18
  -3   3 -15   21.57    1.89
   3  -3  16    9.48    1.08
  -3   3 -16    7.76    0.84
  -3   2  16   25.79    1.27
  -3   2  15   33.40    2.01
  -3   2  15   29.36    2.02
  -3   2  15   30.89    2.07
  -3   2  15   32.74    1.87
  -3   2  14  185.17    7.13
  -3   2  14  184.24    6.62
  -3   2  14  188.09    6.76
  -3   2  14  177.53    7.02
  -3   2  14  191.55    6.83
  -3   2  14  183.10    6.57
  -3   2  13  117.85    5.83
  -3   2  13  121.69    5.53
  -3   2  13  110.71    4.86
  -3   2  13  117.39    5.36
  -3   2  13  121.29    5.51
  -3   2  13  117.72    5.76
  -3   2  13  112.11    5.25
  -3   2  12  102.55    5.79
  -3   2  12  106.30    5.47
  -3   2  12  111.56    5.93
  -3   2  12  111.65    5.27
  -3   2  12  109.82    5.49
  -3   2  12  104.39    5.42
  -3   2  12   96.16    5.64
  -3   2  12  103.24    5.71
  -3   2  12  111.36    5.47
  -3   2  11   11.75    1.93
  -3   2  11   15.27    2.02
  -3   2  11    9.97    1.59
  -3   2  11   12.44    1.97
  -3   2  11   10.73    1.67
  -3   2  11   18.71    2.13
  -3   2  11   11.96    1.85
  -3   2  11    9.78    1.76
  -3   2  11    9.92    1.76
  -3   2  11   15.29    1.96
  -3   2  11    9.94    1.59
  -3   2  10  924.11   26.11
  -3   2  10  881.32   24.88
  -3   2  10  898.01   24.91
  -3   2  10  923.38   25.84
  -3   2  10  883.95   25.12
  -3   2  10  911.94   25.12
  -3   2  10  868.28   24.97
  -3   2  10  881.32   26.00
  -3   2  10  820.92   25.34
  -3   2  10  878.00   25.16
  -3   2  10  861.63   25.42
  -3   2  10  826.60   24.85
  -3   2   9   24.64    2.62
  -3   2   9   28.30    2.91
  -3   2   9   26.84    2.80
  -3   2   9   28.06    2.90
  -3   2   9   21.87    2.48
  -3   2   9   28.00    2.97
  -3   2   9   24.99    2.59
  -3   2   9   27.79    2.70
  -3   2   9   25.23    2.63
  -3   2   9   26.77    2.72
  -3   2   9   27.00    2.71
  -3   2   9   23.45    2.70
  -3   2   9   25.14    2.39
  -3   2   8  148.61    6.31
  -3   2   8  161.15    7.41
  -3   2   8  143.60    7.07
  -3   2   8  130.33    6.87
  -3   2   8  147.58    6.91
  -3   2   8  136.91    6.90
  -3   2   8  159.51    6.98
  -3   2   8  166.14    7.38
  -3   2   8  150.60    7.34
  -3   2   8  150.40    7.09
  -3   2   8  146.12    6.95
  -3   2   8  139.24    6.75
  -3   2   8  150.33    7.50
  -3   2   8  142.65    6.81
  -3   2   8  149.73    7.11
  -3   2   8  122.33    6.72
  -3   2   8  145.98    6.79
  -3   2   8  142.50    6.66
  -3   2   7   15.52    1.75
  -3   2   7   17.80    1.81
  -3   2   7   16.28    2.03
  -3   2   7   18.93    2.26
  -3   2   7   17.72    2.22
  -3   2   7   16.60    2.07
  -3   2   7   18.88    2.38
  -3   2   7   19.54    2.35
  -3   2   7   15.94    1.92
  -3   2   7   19.93    2.37
  -3   2   7   19.61    2.23
  -3   2   7   20.88    2.15
  -3   2   7   24.80    2.48
  -3   2   7   21.37    2.45
  -3   2   7   19.55    2.18
  -3   2   7   18.65    2.11
  -3   2   7   18.24    2.25
  -3   2   7   17.38    2.20
  -3   2   7   18.26    2.21
  -3   2   7   16.83    2.26
  -3   2   7   16.94    2.15
  -3   2   6  562.87   14.90
  -3   2   6  524.65   16.37
  -3   2   6  496.76   14.98
  -3   2   6  495.56   22.07
  -3   2   6  516.14   22.37
  -3   2   6  504.14   16.01
  -3   2   6  581.53   17.64
  -3   2   6  504.42   16.65
  -3   2   5   26.80    2.05
  -3   2   5   23.53    1.92
  -3   2   5   29.20    4.58
  -3   2   5   22.93    4.04
  -3   2   5   28.32    5.25
  -3   2   4  999.95   24.43
  -3   2   4  871.24   23.73
  -3   2   4  911.45   32.92
  -3   2   4 1041.78   36.64
  -3   2   4  905.12   32.89
  -3   2   3  139.74   10.38
  -3   2   3  126.57    9.90
  -3   2   3  150.61   11.51
  -3   2   3  145.58    5.63
  -3   2   2   61.81    6.71
  -3   2   2   69.20    7.09
  -3   2   2   66.27    7.34
  -3   2   2   68.18    3.49
  -3   2   1  109.64    5.87
  -3   2   1  113.63    4.88
  -3   2   1  122.77    7.30
  -3   2   1  109.26    8.97
  -3   2   1  115.93    9.24
  -3   2   1  116.92    9.55
  -3   2   0   77.33    5.45
  -3   2   0   80.25    7.55
  -3   2   0   76.47    5.95
  -3   2  -1   98.38    6.90
   3  -2   1  103.80    5.90
  -3   2  -1   99.89    4.51
  -3   2  -1  106.51    8.84
  -3   2  -1  121.07    9.46
  -3   2  -1   83.42    7.83
  -3   2  -1   97.26    7.31
  -3   2  -2 2508.41   69.62
  -3   2  -2 2739.78   63.11
   3  -2   2 2643.30   67.29
  -3   2  -2 2660.93   73.37
  -3   2  -2 2594.31   73.14
  -3   2  -2 2482.85   69.79
  -3   2  -3   17.41    3.28
   3  -2   3   14.20    2.58
  -3   2  -3   15.74    1.60
  -3   2  -3   13.02    3.05
  -3   2  -3   14.26    3.21
  -3   2  -3   14.51    2.95
  -3   2  -4  974.70   34.20
  -3   2  -4  979.52   34.55
  -3   2  -4  996.13   34.62
  -3   2  -4  915.76   33.05
  -3   2  -4 1002.11   25.64
   3  -2   4  947.71   31.90
  -3   2  -5   16.73    1.67
   3  -2   5   14.58    3.07
  -3   2  -5   13.59    3.27
  -3   2  -5   21.35    3.92
  -3   2  -5   14.33    3.23
  -3   2  -6  763.80   31.22
  -3   2  -6  718.78   28.46
  -3   2  -6  772.26   29.16
   3  -2   6  764.85   29.54
  -3   2  -6  788.32   20.93
   3  -2   7  110.30    9.95
  -3   2  -7  121.36   11.17
  -3   2  -7  105.09    5.51
  -3   2  -7  111.95    5.55
  -3   2  -7   93.84    5.09
   3  -2   8  962.10   36.68
  -3   2  -8  907.86   25.32
   3  -2   8  977.82   26.78
   3  -2   8  882.97   26.68
  -3   2  -8  886.55   25.12
   3  -2   8  882.25   26.54
  -3   2  -8  886.96   25.32
  -3   2  -8  861.25   25.37
  -3   2  -8  885.66   25.14
   3  -2   9  201.74   15.29
  -3   2  -9  177.64    7.97
   3  -2   9  180.50    8.69
   3  -2   9  166.59    8.79
  -3   2  -9  162.27    7.84
  -3   2  -9  174.42    7.76
   3  -2   9  177.38    8.89
  -3   2  -9  182.90    7.95
  -3   2  -9  172.83    7.78
   3  -2  10   11.85    2.11
  -3   2 -10   11.94    1.88
  -3   2 -10   11.97    1.89
  -3   2 -10   11.62    1.91
  -3   2 -10   12.04    1.94
  -3   2 -10   12.37    1.94
  -3   2 -10   11.70    1.85
  -3   2 -10    6.66    2.98
   3  -2  11   67.31    5.16
  -3   2 -11   72.29    4.77
  -3   2 -11   71.80    4.65
  -3   2 -11   62.18    4.52
  -3   2 -11   65.27    4.67
  -3   2 -11   68.38    4.76
  -3   2 -11   67.45    9.41
  -3   2 -11   67.11    4.51
   3  -2  12  171.34    8.62
  -3   2 -12  153.13    7.72
  -3   2 -12  158.30    7.81
  -3   2 -12  179.96    7.88
  -3   2 -12  178.07    7.94
  -3   2 -12  177.10    7.83
   3  -2  13   67.71    4.95
  -3   2 -13   76.53    4.74
  -3   2 -13   83.26    4.80
  -3   2 -13   69.56    4.65
  -3   2 -13   80.66    4.75
   3  -2  14  266.36   10.52
  -3   2 -14  289.77   10.11
  -3   2 -14  293.11    9.98
   3  -2  14  257.88    9.75
  -3   2 -14  308.18   10.11
  -3   2 -14  256.52    9.85
  -3   2 -14  240.34    9.78
  -3   2 -15  159.40    6.43
  -3   2 -15  165.70    6.37
  -3   2 -15  173.95    6.47
   3  -2  15  162.18    6.95
  -3   2 -15  158.44    6.63
  -3   2 -15  146.99    6.28
  -3   2 -16  147.39    5.42
  -3   2 -16  150.75    5.33
  -3   2 -16  152.22    5.34
  -3   2 -16  139.56    5.22
  -3   2 -16  149.29    5.66
   3  -2  16  151.22    5.82
  -3   2 -17   26.36    1.46
  -3   1  16    1.08    0.31
  -3   1  16    1.70    0.43
  -3   1  16    1.47    0.37
  -3   1  15  644.97   17.40
  -3   1  15  628.51   17.33
  -3   1  15  664.40   17.49
  -3   1  15  669.14   17.89
  -3   1  14    1.37    0.68
  -3   1  14    2.90    0.76
  -3   1  14    1.60    0.67
  -3   1  14    0.98    0.57
  -3   1  14    1.65    0.66
  -3   1  14    1.94    0.61
  -3   1  14    3.79    0.99
  -3   1  14    1.48    0.64
  -3   1  13    4.41    1.06
  -3   1  13    4.71    1.18
  -3   1  13    5.12    1.26
  -3   1  13    5.36    1.16
  -3   1  13    5.61    1.13
  -3   1  13    5.98    1.26
  -3   1  13    4.94    1.25
  -3   1  12    4.66    1.28
  -3   1  12    3.92    1.07
  -3   1  12    3.26    1.05
  -3   1  12    3.95    1.28
  -3   1  12    3.56    1.01
  -3   1  12    3.76    1.05
  -3   1  12    2.50    1.05
  -3   1  12    3.49    1.03
  -3   1  12    4.71    1.19
  -3   1  11  407.80   14.29
  -3   1  11  386.17   12.63
  -3   1  11  371.29   12.89
  -3   1  11  352.26   13.34
  -3   1  11  375.74   13.68
  -3   1  11  400.29   14.55
  -3   1  11  399.62   13.33
  -3   1  11  402.10   13.64
  -3   1  11  404.53   13.94
  -3   1  11  405.82   14.12
  -3   1  11  369.92   13.33
  -3   1  11  364.87   12.38
  -3   1  10   46.22    3.51
  -3   1  10   43.88    3.60
  -3   1  10   33.92    2.93
  -3   1  10   37.09    3.49
  -3   1  10   41.11    3.71
  -3   1  10   31.39    2.80
  -3   1  10   35.41    3.10
  -3   1  10   34.47    3.31
  -3   1  10   38.20    3.46
  -3   1  10   34.32    3.51
  -3   1  10   37.17    3.31
  -3   1  10   31.99    3.03
  -3   1  10   47.68    3.78
  -3   1  10   36.94    3.44
  -3   1  10   34.87    2.64
  -3   1   9  220.85    9.34
  -3   1   9  219.54    9.37
  -3   1   9  205.40    8.22
  -3   1   9  191.59    8.22
  -3   1   9  193.13    8.84
  -3   1   9  197.75    8.82
  -3   1   9  201.68    9.27
  -3   1   9  204.01    8.74
  -3   1   9  205.33    8.68
  -3   1   9  246.59    9.81
  -3   1   9  215.31    9.04
  -3   1   9  221.48    9.02
  -3   1   9  202.82    8.36
  -3   1   8  436.91   14.13
  -3   1   8  457.24   14.91
  -3   1   8  455.07   13.99
  -3   1   8  413.88   13.81
  -3   1   8  463.86   14.54
  -3   1   8  451.12   14.71
  -3   1   8  452.19   15.09
  -3   1   8  452.63   13.52
  -3   1   8  425.93   14.35
  -3   1   8  431.37   15.06
  -3   1   8  397.32   14.10
  -3   1   8  470.28   15.83
  -3   1   8  443.27   15.21
  -3   1   8  438.13   14.78
  -3   1   8  412.72   14.43
  -3   1   7   54.54    3.93
  -3   1   7   49.68    3.97
  -3   1   7   42.34    3.33
  -3   1   7   54.78    4.09
  -3   1   7   45.78    3.42
  -3   1   7   49.74    3.01
  -3   1   7   47.34    3.60
  -3   1   7   43.83    3.46
  -3   1   7   49.30    3.74
  -3   1   6   16.73    3.16
  -3   1   6   14.76    3.01
  -3   1   5   12.39    2.81
  -3   1   5   10.11    2.47
  -3   1   5    9.32    3.04
  -3   1   5   16.39    1.46
  -3   1   4    3.60    1.52
  -3   1   4    4.41    1.66
  -3   1   4    3.85    1.92
  -3   1   4    4.61    0.80
  -3   1   3 1463.58   45.01
  -3   1   3 1447.96   44.94
  -3   1   3 1517.33   49.66
  -3   1   3 1539.03   37.31
  -3   1   2  238.16   12.72
  -3   1   2  222.40   12.41
  -3   1   2  263.88   15.18
  -3   1   2  240.93    7.81
  -3   1   2  259.42   12.87
  -3   1   1  310.02   11.14
  -3   1   1  298.29   14.53
  -3   1   1  299.47   14.58
  -3   1   1  300.04   15.69
   3  -1  -1  295.08   10.65
  -3   1   1  314.41    9.44
  -3   1   1  280.78   10.26
  -3   1   1  330.96   14.89
  -3   1   0   25.16    2.79
  -3   1   0   22.78    3.77
  -3   1   0   26.12    2.78
   3  -1   0   26.04    2.69
  -3   1  -1  659.41   22.26
  -3   1  -1  733.45   25.63
  -3   1  -1  716.04   25.51
  -3   1  -1  653.20   25.63
   3  -1   1  661.10   21.66
  -3   1  -1  732.26   18.79
  -3   1  -1  688.31   22.38
  -3   1  -1  741.88   25.69
  -3   1  -2  153.52    8.92
  -3   1  -2  166.52   10.31
  -3   1  -2  172.47    6.12
   3  -1   2  165.69    8.78
  -3   1  -2  161.40   10.25
  -3   1  -2  161.30   10.38
  -3   1  -2  174.98    9.35
  -3   1  -3  505.59   20.18
  -3   1  -3  501.49   13.90
   3  -1   3  448.27   18.12
  -3   1  -3  490.85   20.07
  -3   1  -3  509.09   20.35
  -3   1  -3  471.42   18.91
  -3   1  -4 1205.18   37.41
  -3   1  -4 1135.92   36.78
  -3   1  -4 1179.16   37.07
  -3   1  -4 1190.36   37.24
  -3   1  -4 1178.12   29.51
   3  -1   4 1073.06   35.72
  -3   1  -5   16.00    3.26
  -3   1  -5   17.94    3.27
  -3   1  -5   20.78    3.51
  -3   1  -5   14.70    1.49
   3  -1   5   12.74    2.87
  -3   1  -6   35.83    5.25
  -3   1  -6   28.13    4.07
  -3   1  -6   29.60    4.21
   3  -1   6   29.03    4.65
  -3   1  -6   31.91    2.27
  -3   1  -7  174.95   10.74
  -3   1  -7  190.04   11.13
   3  -1   7  173.22   12.72
  -3   1  -8  668.85   19.97
   3  -1   8  765.09   31.26
  -3   1  -9   27.69    2.75
  -3   1  -9   33.34    2.96
  -3   1  -9   28.73    2.83
  -3   1  -9   27.14    5.47
  -3   1  -9   30.96    2.94
   3  -1   9   26.20    2.93
   3  -1   9   31.34    5.91
  -3   1  -9   27.58    2.73
  -3   1  -9   25.63    2.65
  -3   1 -10  690.71   21.53
   3  -1  10  803.46   34.92
  -3   1 -10  752.41   33.95
  -3   1 -10  725.53   21.87
  -3   1 -10  743.64   21.99
  -3   1 -10  729.64   21.89
  -3   1 -10  704.78   21.70
  -3   1 -10  729.20   21.95
   3  -1  10  767.01   22.97
   3  -1  11  439.37   25.10
  -3   1 -11  385.62   13.76
   3  -1  11  394.42   14.51
  -3   1 -11  375.37   23.36
  -3   1 -11  372.53   13.51
  -3   1 -11  388.11   13.84
  -3   1 -11  370.64   13.51
  -3   1 -12   12.81    2.04
   3  -1  12   17.66    2.55
  -3   1 -12   15.14    2.20
  -3   1 -12   13.54    2.03
  -3   1 -12   12.70    4.12
  -3   1 -12   12.02    1.93
  -3   1 -13    1.89    0.82
  -3   1 -13    0.28    0.52
   3  -1  13    0.46    0.61
   3  -1  13    2.10    0.89
  -3   1 -13    2.65    0.96
  -3   1 -13    1.14    0.65
  -3   1 -14  134.71    6.73
  -3   1 -14  124.27    6.36
   3  -1  14  136.07    6.54
  -3   1 -14  143.32    6.63
   3  -1  14  153.11    7.08
   3  -1  14  137.03    7.04
  -3   1 -14  144.65    6.79
  -3   1 -14  141.16    6.60
   3  -1  15  291.05    9.75
   3  -1  15  259.35    9.84
  -3   1 -15  243.24    9.37
  -3   1 -15  233.74    9.01
  -3   1 -15  284.35    9.53
  -3   1 -15  258.64    9.41
  -3   1 -15  269.15    9.38
   3  -1  16  338.51   10.60
  -3   1 -16  328.22   10.19
  -3   1 -16  332.13   10.06
  -3   1 -16  328.94   10.05
  -3   1 -16  324.34   10.26
  -3   1 -17   68.10    2.89
  -3   1 -17   68.08    2.89
  -3   1 -17   63.56    2.90
  -3   0  16   30.32    1.87
  -3   0  16   37.76    1.99
  -3   0  16   36.93    1.99
  -3   0  16   33.30    1.85
  -3   0  16   33.17    1.86
  -3   0  15  169.89    6.39
  -3   0  15  166.62    6.70
  -3   0  15  156.17    5.69
  -3   0  15  175.54    6.29
  -3   0  15  166.67    6.51
  -3   0  15  163.52    6.08
  -3   0  14    2.82    0.86
  -3   0  14    5.34    1.23
  -3   0  14    4.85    1.19
  -3   0  14    4.41    0.97
  -3   0  14    5.54    1.12
  -3   0  14    5.42    1.07
  -3   0  14    4.88    1.13
  -3   0  13  276.66   10.96
  -3   0  13  275.44   10.49
  -3   0  13  282.08   11.05
  -3   0  13  285.17   10.96
  -3   0  13  289.54   10.59
  -3   0  13  286.73   10.20
  -3   0  13  277.76   11.16
  -3   0  13  279.23    9.90
  -3   0  13  294.21   10.47
  -3   0  12   17.70    2.44
  -3   0  12   10.81    1.80
  -3   0  12   13.67    2.11
  -3   0  12   11.52    1.96
  -3   0  12   10.86    1.70
  -3   0  12   12.78    1.93
  -3   0  12   12.89    1.80
  -3   0  12   10.15    1.75
  -3   0  12    9.14    1.83
  -3   0  11    2.51    1.07
  -3   0  11    3.11    1.04
  -3   0  11    1.98    0.92
  -3   0  11    2.84    0.99
  -3   0  11    3.08    1.08
  -3   0  11    2.26    0.87
  -3   0  11    3.40    1.05
  -3   0  11    2.07    0.85
  -3   0  11    2.60    0.76
  -3   0  11    1.63    0.80
  -3   0  10  259.98   10.71
  -3   0  10  237.39    9.79
  -3   0  10  260.57   10.64
  -3   0  10  261.36   10.64
  -3   0  10  230.54    9.28
  -3   0  10  251.59    9.81
  -3   0  10  245.00   10.27
  -3   0  10  250.55   10.25
  -3   0  10  244.15    9.88
  -3   0  10  231.87    9.57
  -3   0  10  236.30    9.30
  -3   0  10  246.35    8.84
  -3   0  10  260.73    9.98
  -3   0  10  229.37    9.75
  -3   0   9  451.26   15.28
  -3   0   9  501.16   16.63
  -3   0   9  488.86   16.22
  -3   0   9  489.33   16.22
  -3   0   9  435.39   14.60
  -3   0   9  518.63   16.28
  -3   0   9  488.15   15.26
  -3   0   9  487.17   15.86
  -3   0   9  488.58   15.78
  -3   0   9  458.71   15.87
  -3   0   9  457.61   15.27
  -3   0   9  458.86   14.93
  -3   0   9  443.88   14.99
  -3   0   9  466.07   14.03
  -3   0   9  464.63   15.31
  -3   0   8  443.42   14.71
  -3   0   8  461.02   15.18
  -3   0   8  379.23   14.65
  -3   0   8  395.83   13.71
  -3   0   8  414.59   12.55
  -3   0   8  415.86   13.68
  -3   0   8  391.78   13.35
  -3   0   8  443.55   14.61
  -3   0   8  445.98   15.29
  -3   0   8  400.28   14.86
  -3   0   8  405.11   13.75
  -3   0   8  429.03   14.25
  -3   0   8  438.40   13.82
  -3   0   8  430.93   14.52
  -3   0   8  448.70   14.27
  -3   0   8  422.84   13.89
  -3   0   8  455.34   14.55
  -3   0   7  684.95   18.35
  -3   0   6 1303.37   39.36
  -3   0   6 1311.74   39.46
  -3   0   5   34.21    4.05
  -3   0   5   45.02    4.96
  -3   0   5   38.95    4.64
  -3   0   4   31.06    4.03
  -3   0   4   27.70    3.81
  -3   0   3  219.91   11.21
  -3   0   3  208.94   11.29
  -3   0   3  213.09   11.32
  -3   0   2  694.05   23.76
  -3   0   2  683.32   23.74
  -3   0   2  663.12   23.56
   3   0  -1  331.94   12.68
  -3   0   1  297.03   10.32
  -3   0   1  302.01   13.42
  -3   0   1  285.91   13.21
  -3   0   1  282.78   13.03
  -3   0   0  232.52    9.61
  -3   0   0  214.57    8.23
  -3   0  -1    9.69    2.18
  -3   0  -1    8.54    2.02
  -3   0  -1    6.42    1.49
   3   0   1   14.14    2.38
  -3   0  -1    8.20    2.08
  -3   0  -2   67.63    5.79
  -3   0  -2   53.90    5.22
  -3   0  -2   52.65    4.69
   3   0   2   52.53    4.86
  -3   0  -2   61.25    5.74
  -3   0  -3  161.88    9.46
  -3   0  -3  160.39    9.48
  -3   0  -3  158.14    9.14
   3   0   3  153.15    9.25
  -3   0  -3  146.38    9.30
  -3   0  -4   39.89    4.51
  -3   0  -4   38.56    4.49
  -3   0  -4   35.81    4.37
   3   0   4   37.71    4.61
  -3   0  -4   34.91    4.33
  -3   0  -5  395.97   16.51
  -3   0  -5  387.22   16.33
  -3   0  -5  381.59   17.20
  -3   0  -5  375.68   16.54
   3   0   5  345.06   17.00
  -3   0  -6 1885.82   51.75
  -3   0  -6 1835.65   51.50
   3   0   6 1690.71   53.98
  -3   0  -6 1786.25   51.46
   3   0   7  281.24   16.59
   3   0   8   86.28    9.36
  -3   0  -8   85.62    8.88
   3   0   9   31.96    3.08
   3   0   9   30.40    5.88
  -3   0  -9   28.64    2.70
  -3   0  -9   25.97    2.59
  -3   0  -9   29.86    2.72
  -3   0  -9   32.84    2.88
  -3   0  -9   23.87    4.92
  -3   0  -9   27.15    2.65
  -3   0 -10  248.97   17.36
  -3   0 -10  252.34   10.03
   3   0  10  258.60   10.62
   3   0  10  274.18   19.10
  -3   0 -10  251.22    9.95
  -3   0 -10  254.56   10.04
  -3   0 -10  261.83    9.99
   3   0  10  233.67    9.05
  -3   0 -11  109.52   11.52
  -3   0 -11  108.80    6.15
   3   0  11  121.49    6.87
   3   0  11  131.44   13.29
   3   0  11  106.36    5.55
  -3   0 -11  110.74    6.24
  -3   0 -11  116.43    6.29
  -3   0 -11  113.99    6.24
  -3   0 -11  114.14    6.16
   3   0  12  294.06   11.94
   3   0  12  284.18   10.52
  -3   0 -12  276.04   19.30
  -3   0 -12  293.46   11.35
  -3   0 -12  295.56   11.44
  -3   0 -12  285.07   11.15
  -3   0 -12  298.78   11.56
  -3   0 -12  290.27   11.31
   3   0  13    0.87    0.55
  -3   0 -13    0.98    0.69
  -3   0 -13    2.34    0.89
   3   0  13    1.63    0.82
   3   0  13    3.82    1.22
   3   0  14  152.63    7.41
   3   0  14  134.05    6.11
   3   0  14  140.10    6.77
  -3   0 -14  140.51    6.95
  -3   0 -14  137.78    6.70
   3   0  15   29.01    2.53
  -3   0 -15   24.35    2.46
  -3   0 -15   25.23    2.36
   3   0  15   24.32    2.59
   3   0  15   29.22    2.75
  -3   0 -16   19.07    1.89
  -3   0 -16   17.58    1.79
  -3   0 -16   19.51    1.94
   3   0  16   22.97    2.17
   3   0  16   21.91    2.03
  -3   0 -16   20.13    1.89
  -3   0 -17   88.59    3.67
  -3   0 -17   81.09    3.54
   3   0  17   95.02    3.68
  -3   0 -17   87.80    3.66
  -3  -1  16   79.98    3.08
  -3  -1  16   93.59    3.48
  -3  -1  16   86.96    3.44
  -3  -1  16  102.07    4.02
  -3  -1  15  117.19    5.27
  -3  -1  15  114.51    5.37
  -3  -1  15  113.25    4.73
  -3  -1  15  114.87    4.76
  -3  -1  15  110.12    5.11
  -3  -1  15  111.75    4.84
  -3  -1  14    5.66    1.10
  -3  -1  14    4.57    1.20
  -3  -1  14    4.95    1.19
  -3  -1  14    6.11    1.18
  -3  -1  14    6.90    1.21
  -3  -1  14    9.65    1.60
  -3  -1  14    4.37    1.01
  -3  -1  14    6.77    1.38
  -3  -1  13  327.59   11.41
  -3  -1  13  316.90   11.95
  -3  -1  13  315.95   12.12
  -3  -1  13  318.51   11.35
  -3  -1  13  346.15   11.57
  -3  -1  13  323.28   12.26
  -3  -1  13  305.87   12.00
  -3  -1  13  304.78   10.70
  -3  -1  12  191.00    8.97
  -3  -1  12  201.49    9.28
  -3  -1  12  179.01    7.76
  -3  -1  12  193.39    8.39
  -3  -1  12  192.18    9.04
  -3  -1  12  208.44    8.57
  -3  -1  12  188.26    8.97
  -3  -1  11  324.69   11.89
  -3  -1  11  318.65   12.14
  -3  -1  11  332.92   12.72
  -3  -1  11  319.58   11.87
  -3  -1  11  315.97   11.95
  -3  -1  11  327.43   12.73
  -3  -1  11  346.69   13.09
  -3  -1  11  318.85   12.66
  -3  -1  11  327.45   12.84
  -3  -1  10  166.21    8.33
  -3  -1  10  173.85    8.34
  -3  -1  10  160.31    7.49
  -3  -1  10  164.78    8.06
  -3  -1  10  162.46    7.76
  -3  -1  10  167.18    7.61
  -3  -1  10  165.18    8.21
  -3  -1  10  166.93    7.63
  -3  -1  10  166.62    8.23
  -3  -1  10  169.16    8.31
  -3  -1  10  158.99    7.12
  -3  -1   9   56.70    3.75
  -3  -1   9   53.94    3.69
  -3  -1   9   59.91    4.42
  -3  -1   9   57.53    4.44
  -3  -1   9   59.97    4.44
  -3  -1   9   51.56    4.07
  -3  -1   9   54.12    4.00
  -3  -1   9   62.71    4.16
  -3  -1   9   56.31    3.97
  -3  -1   9   62.47    4.56
  -3  -1   9   57.62    4.37
  -3  -1   9   51.65    3.81
  -3  -1   9   55.26    3.41
  -3  -1   9   54.89    3.90
  -3  -1   8   95.10    4.91
  -3  -1   8   99.81    5.73
  -3  -1   8  113.29    5.98
  -3  -1   8  109.55    5.84
  -3  -1   8   95.88    5.48
  -3  -1   8  101.30    5.48
  -3  -1   8  106.49    5.89
  -3  -1   8  105.39    5.94
  -3  -1   8   93.81    5.13
  -3  -1   8   92.76    5.14
  -3  -1   8   97.35    5.20
  -3  -1   8   95.85    5.89
  -3  -1   8  101.61    4.64
  -3  -1   7  641.15   17.27
   3   1  -7  578.41   26.08
  -3  -1   6  312.29   13.18
   3   1  -6  280.53   17.00
  -3  -1   6  307.49    9.26
   3   1  -5   50.27    6.66
  -3  -1   5   53.31    4.93
  -3  -1   5   49.19    7.32
  -3  -1   4  227.46   11.39
  -3  -1   4  221.49   15.66
  -3  -1   4  234.64   12.20
  -3  -1   4  248.86   12.56
  -3  -1   3    1.75    0.98
  -3  -1   3    3.49    1.32
  -3  -1   3    1.86    0.99
  -3  -1   3    4.17    2.01
  -3  -1   2  203.78   10.76
  -3  -1   2  204.79   10.81
  -3  -1   2  202.59   10.69
  -3  -1   2  187.15   12.00
  -3  -1   1    1.94    0.97
  -3  -1   1    2.59    1.26
  -3  -1   1    0.54    0.76
  -3  -1   1    1.37    0.91
  -3  -1   0  363.58   10.86
  -3  -1   0  369.45   16.60
  -3  -1  -1  407.42   15.33
  -3  -1  -1  424.30   16.57
  -3  -1  -1  431.18   16.70
   3   1   1  455.24   17.77
  -3  -1  -1  416.16   17.11
  -3  -1  -2 3504.35   92.76
  -3  -1  -2 3815.67   94.52
  -3  -1  -2 3886.29   94.62
   3   1   2 3675.04   95.99
  -3  -1  -2 3725.76   95.30
  -3  -1  -3  417.55   17.02
  -3  -1  -3  441.37   17.44
  -3  -1  -3  460.85   17.67
  -3  -1  -3  437.62   18.19
   3   1   3  437.13   18.23
  -3  -1  -4   27.61    3.80
  -3  -1  -4   34.71    4.17
  -3  -1  -4   35.85    4.26
  -3  -1  -4   35.65    4.35
   3   1   4   26.52    4.04
  -3  -1  -5  313.82   15.38
  -3  -1  -5  341.42   15.25
   3   1   5  320.74   16.20
  -3  -1  -6 1766.71   50.19
   3   1   6 1733.48   53.74
  -3  -1  -7  264.03   15.18
  -3  -1  -7  259.76   12.94
   3   1   7  280.25   16.51
  -3  -1  -8 1704.65   54.15
   3   1   8 1697.45   55.91
  -3  -1  -9   50.89    3.65
  -3  -1  -9   53.49    3.69
  -3  -1  -9   53.35    3.77
  -3  -1  -9   58.99    7.54
   3   1  10    2.77    1.04
  -3  -1 -10    2.40    0.90
  -3  -1 -10    0.81    0.64
  -3  -1 -10    0.49    0.70
  -3  -1 -11    2.11    1.67
  -3  -1 -11    1.02    0.70
   3   1  11   -0.59    1.19
   3   1  11    2.09    0.95
   3   1  11    0.25    0.43
  -3  -1 -11    0.65    0.55
  -3  -1 -11    0.37    0.47
   3   1  11    1.43    0.86
  -3  -1 -11    2.43    0.91
  -3  -1 -12  760.84   22.78
  -3  -1 -12  778.18   23.00
  -3  -1 -12  737.96   22.55
   3   1  12  804.24   23.85
   3   1  12  746.35   23.15
   3   1  12  757.67   22.59
  -3  -1 -12  756.34   22.74
  -3  -1 -12  751.92   34.10
  -3  -1 -13  109.33    6.06
  -3  -1 -13  109.89    6.17
  -3  -1 -13  105.88    5.93
   3   1  13  114.03    6.61
   3   1  13  112.85    6.33
  -3  -1 -13  116.52    6.31
  -3  -1 -13  117.49    6.24
   3   1  13  113.34    6.05
  -3  -1 -14  618.39   18.57
  -3  -1 -14  576.39   18.54
  -3  -1 -14  553.83   18.00
   3   1  14  629.91   19.34
   3   1  14  643.17   18.87
  -3  -1 -14  611.39   18.73
  -3  -1 -14  593.57   18.45
   3   1  14  599.36   18.25
  -3  -1 -15   48.87    3.42
  -3  -1 -15   49.95    3.60
   3   1  15   51.43    3.79
   3   1  15   53.32    3.55
   3   1  15   46.52    3.23
  -3  -1 -15   52.68    3.56
  -3  -1 -15   44.72    3.41
  -3  -1 -16   64.40    3.60
  -3  -1 -16   62.18    3.64
  -3  -1 -16   67.06    3.65
  -3  -1 -16   64.45    3.67
  -3  -1 -17    1.05    0.45
  -3  -1 -17    0.73    0.41
   3   1  17    0.35    0.30
  -3  -1 -17   -0.05    0.33
  -3  -1 -17    0.41    0.29
   3   1  17    0.13    0.21
  -3  -1 -17    0.10    0.27
   3   1  17    0.30    0.32
  -3  -2  16  136.55    4.56
  -3  -2  16  141.26    4.59
  -3  -2  16  134.79    4.64
  -3  -2  16  145.35    5.05
  -3  -2  16  149.93    5.14
  -3  -2  15  612.99   16.54
  -3  -2  15  585.52   16.48
  -3  -2  15  633.62   16.55
  -3  -2  15  586.64   16.16
  -3  -2  15  571.88   16.95
  -3  -2  15  605.47   17.37
  -3  -2  15  590.13   17.10
  -3  -2  14   15.49    1.98
  -3  -2  14   14.68    1.98
  -3  -2  14   13.01    1.69
  -3  -2  14   12.23    1.62
  -3  -2  14   15.71    1.72
  -3  -2  14   13.58    1.60
  -3  -2  14   16.18    2.14
  -3  -2  14   12.98    1.86
  -3  -2  14   15.75    2.09
  -3  -2  13  100.43    6.07
  -3  -2  13  105.59    6.18
  -3  -2  13  104.51    5.40
  -3  -2  13  108.68    5.45
  -3  -2  13  103.49    5.95
  -3  -2  13  101.57    5.19
  -3  -2  13   94.86    5.70
  -3  -2  13  100.98    6.01
  -3  -2  13   98.38    5.98
  -3  -2  12   25.14    2.98
  -3  -2  12   30.36    3.29
  -3  -2  12   27.83    3.11
  -3  -2  12   26.50    2.66
  -3  -2  12   24.93    2.61
  -3  -2  12   25.83    2.97
  -3  -2  12   29.11    2.71
  -3  -2  12   23.76    2.92
  -3  -2  12   27.28    3.10
  -3  -2  11  641.54   20.79
  -3  -2  11  636.29   20.44
  -3  -2  11  646.79   20.72
  -3  -2  11  623.14   19.03
  -3  -2  11  625.52   19.19
  -3  -2  11  631.39   20.32
  -3  -2  11  619.59   18.90
  -3  -2  11  620.45   20.10
  -3  -2  11  625.14   20.30
  -3  -2  11  618.70   20.40
  -3  -2  10    4.64    1.32
  -3  -2  10    3.49    1.01
  -3  -2  10    6.52    1.60
  -3  -2  10    4.87    1.34
  -3  -2  10    6.36    1.54
  -3  -2  10    4.96    1.33
  -3  -2  10    4.85    1.35
  -3  -2  10    4.15    1.30
  -3  -2  10    4.84    1.15
  -3  -2  10    8.52    1.68
  -3  -2  10    3.93    1.01
  -3  -2  10    7.47    1.60
  -3  -2   9  484.38   16.22
  -3  -2   9  496.72   16.30
  -3  -2   9  497.21   16.62
  -3  -2   9  490.07   15.33
  -3  -2   9  485.13   16.52
  -3  -2   9  500.49   16.43
  -3  -2   9  423.78   14.85
  -3  -2   9  497.88   15.26
  -3  -2   9  498.32   16.85
  -3  -2   9  494.53   16.58
   3   2  -8    5.99    2.61
  -3  -2   8    1.75    0.83
  -3  -2   8    1.29    0.69
  -3  -2   8    2.03    0.90
  -3  -2   8    2.41    0.91
  -3  -2   8    0.90    0.63
  -3  -2   8    2.81    1.05
  -3  -2   8    3.21    1.05
  -3  -2   8    0.80    0.57
  -3  -2   8    7.56    1.29
  -3  -2   8    3.17    1.01
   3   2  -7   58.78    7.97
  -3  -2   6    1.59    0.89
   3   2  -6    6.83    2.77
   3   2  -5 1720.60   58.35
  -3  -2   5 1856.44   50.71
  -3  -2   4  468.83   23.80
  -3  -2   4  529.67   19.92
  -3  -2   3 1792.14   57.22
  -3  -2   3 1994.57   53.94
  -3  -2   2  408.17   18.70
  -3  -2   2  421.58   17.46
  -3  -2   1  156.29    9.86
  -3  -2   1  163.98    9.86
  -3  -2   0    0.93    0.81
  -3  -2  -1  996.24   33.13
  -3  -2  -1 1076.74   34.68
  -3  -2  -2  164.75    9.65
  -3  -2  -2  164.67   10.23
  -3  -2  -3    3.30    1.34
  -3  -2  -3    0.81    0.77
   3   2   3    1.78    1.12
  -3  -2  -4   97.47    7.55
  -3  -2  -4   97.06    7.91
   3   2   4   97.66    8.22
  -3  -2  -5  247.83   13.45
   3   2   5  234.78   13.76
  -3  -2  -6   33.18    4.80
  -3  -2  -6   33.37    4.51
  -3  -2  -7   71.93    7.44
  -3  -2  -7   58.54    5.90
  -3  -2  -8   16.30    3.75
   3   2   8   11.82    3.41
  -3  -2  -9  578.70   26.16
  -3  -2  -9  534.47   16.45
  -3  -2  -9  566.49   16.79
  -3  -2  -9  590.67   16.95
  -3  -2  -9  533.84   16.51
   3   2   9  583.33   27.44
   3   2  10   78.94    9.51
   3   2  10   56.20    3.90
  -3  -2 -10   63.67    4.23
  -3  -2 -10   56.67    3.98
   3   2  10   65.52    4.59
  -3  -2 -10   59.57    4.07
  -3  -2 -10   57.71    3.96
  -3  -2 -10   56.81    3.94
  -3  -2 -10   65.80    8.34
  -3  -2 -11  217.17    9.04
  -3  -2 -11  207.95    8.84
  -3  -2 -11  216.52    8.94
  -3  -2 -11  227.36   16.50
  -3  -2 -11  218.60    9.10
  -3  -2 -11  216.00    8.98
   3   2  11  226.83   17.11
   3   2  11  209.42    9.44
   3   2  11  228.52    9.77
  -3  -2 -12   38.06    3.37
  -3  -2 -12   45.49    3.60
   3   2  12   43.07    7.30
   3   2  12   39.57    3.64
   3   2  12   42.62    3.82
  -3  -2 -12   44.85    3.55
  -3  -2 -12   32.83    6.17
  -3  -2 -12   37.09    3.36
  -3  -2 -12   36.38    3.25
  -3  -2 -13  153.05    7.10
   3   2  13  144.83    7.52
  -3  -2 -13  137.46    6.84
  -3  -2 -13  150.82    7.25
   3   2  13  144.32    7.33
   3   2  13  154.70    7.55
  -3  -2 -13  143.57    7.09
  -3  -2 -13  143.87    6.94
  -3  -2 -14    2.03    0.86
   3   2  14    3.91    1.18
  -3  -2 -14    1.82    0.81
   3   2  14    1.67    0.81
   3   2  14    1.23    0.74
  -3  -2 -14    2.87    0.97
  -3  -2 -14    3.51    1.00
   3   2  14    0.27    0.63
   3   2  15  356.55   11.99
  -3  -2 -15  318.04   11.09
  -3  -2 -15  314.79   10.87
   3   2  15  316.80   11.11
  -3  -2 -15  318.62   10.90
  -3  -2 -15  315.43   11.06
   3   2  16   13.26    1.21
   3   2  16   15.42    1.81
  -3  -2 -16   13.99    1.56
  -3  -2 -16   13.37    1.52
  -3  -2 -16   11.24    1.39
   3   2  16   11.73    1.39
   3   2  17    2.48    0.50
  -3  -2 -17    2.46    0.57
  -3  -2 -17    2.41    0.56
  -3  -2 -17    0.96    0.35
   3   2  17    1.63    0.52
  -3  -2 -17    2.05    0.53
  -3  -2 -17    3.30    0.65
  -3  -2 -17    1.90    0.51
  -3  -3  16    4.52    0.71
  -3  -3  16    3.48    0.60
  -3  -3  16    4.67    0.65
  -3  -3  15   19.42    1.75
  -3  -3  15   19.02    1.83
  -3  -3  15   19.37    1.90
  -3  -3  15   21.44    2.03
  -3  -3  15   18.63    1.64
  -3  -3  14   32.60    2.88
  -3  -3  14   34.12    3.08
  -3  -3  14   37.90    3.04
  -3  -3  14   31.46    2.89
  -3  -3  14   27.41    2.54
  -3  -3  14   35.34    2.51
  -3  -3  13   14.42    2.13
  -3  -3  13   15.15    1.81
  -3  -3  13   17.18    2.37
  -3  -3  13   18.01    2.37
  -3  -3  13   19.38    2.02
  -3  -3  13   22.31    2.52
  -3  -3  12   88.40    4.58
  -3  -3  12   87.35    5.73
  -3  -3  12   82.39    5.61
  -3  -3  12   81.44    5.48
  -3  -3  12   85.16    4.72
  -3  -3  12   92.35    5.84
  -3  -3  12   86.15    5.71
  -3  -3  12   85.12    4.79
  -3  -3  12   81.96    5.43
  -3  -3  11    0.11    0.47
  -3  -3  11    0.16    0.44
  -3  -3  11    0.19    0.39
  -3  -3  11    0.49    0.61
  -3  -3  11    0.16    0.70
  -3  -3  11    0.97    0.61
  -3  -3  11    1.33    0.85
  -3  -3  11    1.62    0.92
  -3  -3  11    0.47    0.59
  -3  -3  10   43.88    4.10
  -3  -3  10   56.93    4.48
  -3  -3  10   51.37    3.43
  -3  -3  10   46.31    4.14
  -3  -3  10   50.13    3.53
  -3  -3  10   51.54    4.29
  -3  -3  10   50.24    4.26
  -3  -3  10   48.04    4.26
  -3  -3  10   49.50    3.54
  -3  -3  10   47.71    4.15
   3   3  -9    4.55    2.38
  -3  -3   9    4.21    1.33
  -3  -3   9    4.50    1.04
  -3  -3   9    7.31    1.62
  -3  -3   9    3.99    1.19
  -3  -3   9    4.01    0.94
  -3  -3   9    3.93    1.20
  -3  -3   9    7.28    1.57
  -3  -3   9    3.35    1.13
  -3  -3   9    5.15    1.41
  -3  -3   8 1170.53   34.07
  -3  -3   8 1248.34   32.39
  -3  -3   8 1246.05   32.17
  -3  -3   8 1260.37   34.48
  -3  -3   8 1209.18   34.48
  -3  -3   8 1338.74   34.84
   3   3  -8 1104.86   46.01
  -3  -3   8 1257.13   34.48
  -3  -3   8 1268.35   34.45
   3   3  -7   24.18    5.44
   3   3  -6  671.14   32.28
  -3  -3   6  699.23   24.25
   3   3  -5    7.03    2.88
  -3  -3   5   10.27    1.25
  -3  -3   5    9.42    2.26
   3   3  -4  840.62   34.48
  -3  -3   4  800.50   27.79
  -3  -3   3    0.36    0.73
  -3  -3   3    2.05    1.09
  -3  -3   2  498.80   21.00
  -3  -3   2  482.77   19.58
  -3  -3   1    4.15    1.56
  -3  -3   1    5.89    1.89
   3   3  -1    5.12    1.54
  -3  -3   0  443.67   17.57
  -3  -3  -1   15.28    2.94
  -3  -3  -1   14.08    2.53
   3   3   2    2.57    1.37
  -3  -3  -2    1.61    1.08
  -3  -3  -2    3.76    1.32
  -3  -3  -3    2.77    1.36
  -3  -3  -4  991.24   33.25
  -3  -3  -5   51.35    3.19
   3   3   5   63.74    6.84
  -3  -3  -5   52.45    5.92
  -3  -3  -6 2528.81   61.22
  -3  -3  -6 2475.79   61.01
   3   3   6 2616.96   72.79
  -3  -3  -6 2310.93   69.39
  -3  -3  -6 2725.85   72.76
  -3  -3  -7   11.23    2.86
   3   3   7   10.20    1.46
   3   3   7   14.51    3.48
  -3  -3  -7   13.13    3.38
   3   3   8    2.18    0.78
   3   3   8    3.00    1.72
  -3  -3  -8    2.12    1.48
  -3  -3  -9   52.71    3.69
  -3  -3  -9   56.16    3.73
   3   3   9   53.49    3.88
  -3  -3  -9   55.08    3.68
  -3  -3  -9   59.70    7.82
   3   3   9   57.24    4.22
   3   3   9   50.41    7.12
  -3  -3  -9   60.47    4.02
  -3  -3  -9   61.98    4.06
  -3  -3 -10 1635.51   42.67
  -3  -3 -10 1737.73   56.73
   3   3  10 1587.64   43.31
   3   3  10 1743.10   44.38
  -3  -3 -10 1660.77   43.07
  -3  -3 -10 1653.76   42.74
   3   3  10 1739.32   57.41
  -3  -3 -10 1646.28   43.27
  -3  -3 -10 1703.91   43.44
  -3  -3 -11    7.81    1.49
  -3  -3 -11    6.99    1.39
  -3  -3 -11    6.97    1.38
   3   3  11    6.59    1.56
   3   3  11    5.35    2.52
  -3  -3 -11    9.40    1.63
  -3  -3 -11    8.48    1.61
   3   3  11    6.30    1.52
   3   3  11    5.56    1.36
   3   3  12  342.21   12.75
   3   3  12  329.35   12.36
   3   3  12  355.02   21.47
  -3  -3 -12  332.03   11.81
  -3  -3 -12  319.01   11.70
  -3  -3 -12  330.08   12.03
   3   3  12  353.54   13.01
  -3  -3 -12  333.66   12.27
  -3  -3 -13   35.20    3.08
  -3  -3 -13   40.29    3.36
  -3  -3 -13   37.58    3.14
   3   3  13   47.71    3.84
  -3  -3 -13   40.02    3.41
   3   3  14    1.05    0.67
  -3  -3 -14    0.33    0.52
  -3  -3 -14    1.12    0.60
  -3  -3 -14    2.26    0.85
  -3  -3 -14    2.14    0.79
   3   3  15   12.50    1.70
   3   3  15   13.13    1.81
  -3  -3 -15   12.90    1.60
  -3  -3 -15   12.23    1.56
  -3  -3 -15   12.42    1.58
  -3  -3 -16  183.08    6.50
   3   3  16  184.96    6.77
  -3  -3 -16  187.75    6.56
  -3  -3 -16  190.68    6.69
   3   3  16  184.56    6.15
   3   3  16  206.01    7.27
  -3  -3 -17    5.74    0.67
   3   3  17    6.02    0.82
  -3  -3 -17    5.14    0.67
  -3  -3 -17    5.92    0.67
  -3  -4  16   25.57    1.49
  -3  -4  16   26.32    1.43
   3   4 -15    1.10    0.36
  -3  -4  15    2.70    0.67
  -3  -4  15    1.82    0.58
  -3  -4  15    2.84    0.66
  -3  -4  14    1.58    0.70
  -3  -4  14    0.32    0.48
  -3  -4  14    1.52    0.69
  -3  -4  14    1.15    0.64
  -3  -4  13 1105.31   30.58
  -3  -4  13 1129.89   31.29
  -3  -4  13 1149.38   31.66
  -3  -4  13 1150.22   31.39
  -3  -4  12    8.45    1.72
  -3  -4  12    5.54    1.42
  -3  -4  12    5.96    1.40
  -3  -4  12    5.31    1.35
  -3  -4  12    8.45    1.27
  -3  -4  11  432.50   15.83
  -3  -4  11  456.07   15.84
  -3  -4  11  443.79   13.76
  -3  -4  11  444.16   15.93
  -3  -4  11  435.18   15.91
  -3  -4  11  438.27   15.87
  -3  -4  11  420.91   15.41
  -3  -4  11  418.26   15.70
  -3  -4  11  471.36   13.88
  -3  -4  10    1.93    0.67
  -3  -4  10    0.82    0.77
  -3  -4  10    1.49    0.94
  -3  -4  10    2.15    1.00
  -3  -4  10    1.98    0.91
  -3  -4  10    2.64    1.06
  -3  -4  10    3.16    0.84
  -3  -4  10    1.77    1.00
  -3  -4   9  181.03    8.76
   3   4  -9  147.69   14.03
  -3  -4   9  170.27    8.57
  -3  -4   9  170.23    8.58
  -3  -4   9  170.64    8.56
  -3  -4   9  178.69    6.99
  -3  -4   9  161.87    8.34
  -3  -4   9  172.71    8.45
  -3  -4   8  202.83    9.32
  -3  -4   8  189.57    8.96
   3   4  -8  174.99   15.89
  -3  -4   8  200.19    7.37
  -3  -4   8  190.32    9.02
  -3  -4   8  199.61    9.28
  -3  -4   8  188.70    9.03
  -3  -4   7  934.02   26.97
  -3  -4   7  995.59   27.42
   3   4  -7  958.31   41.91
  -3  -4   7  924.08   27.14
  -3  -4   7  953.60   27.36
   3   4  -6   14.64    4.43
  -3  -4   6   11.88    2.61
   3   4  -5  638.27   31.28
  -3  -4   5  555.57   22.67
  -3  -4   5  609.92   16.87
   3   4  -4  231.53   17.07
  -3  -4   4  221.14   12.75
  -3  -4   4  240.46    8.23
   3   4  -3   57.80    7.77
  -3  -4   3   43.42    5.34
  -3  -4   3   57.97    3.33
  -3  -4   2  157.28    6.10
   3   4  -2  144.63   12.03
   3   4  -2  123.97    8.67
  -3  -4   2  152.97   10.12
  -3  -4   2  145.92   10.01
  -3  -4   1 1342.47   32.67
  -3  -4   1 1340.17   39.04
  -3  -4   1 1253.58   40.26
  -3  -4   0   56.30    5.16
  -3  -4  -1 1278.35   32.55
  -3  -4  -1 1324.62   36.96
  -3  -4  -2    7.55    1.19
  -3  -4  -2    7.58    2.36
  -3  -4  -2    8.71    1.90
   3   4   2   12.54    3.09
  -3  -4  -3 1054.16   28.35
  -3  -4  -3 1135.60   32.50
  -3  -4  -4   65.69    3.75
  -3  -4  -4   59.03    6.40
  -3  -4  -5 1705.67   43.58
  -3  -4  -5 1589.41   51.72
  -3  -4  -6  495.33   14.97
  -3  -4  -6  454.79   21.41
  -3  -4  -7    2.45    1.40
   3   4   7    5.07    2.14
  -3  -4  -8  134.04    5.94
  -3  -4  -8  132.36    5.93
  -3  -4  -8  132.44    6.16
   3   4   8  146.74   11.72
  -3  -4  -8  132.79    6.37
   3   4   8  122.50    6.44
   3   4   9   89.31    5.48
  -3  -4  -9   93.07    4.93
  -3  -4  -9   91.45    5.09
  -3  -4  -9   88.45    4.83
   3   4   9  105.10   10.15
   3   4   9   99.74    5.68
  -3  -4  -9   91.12    5.24
  -3  -4 -10   39.76    3.14
  -3  -4 -10   38.19    3.22
  -3  -4 -10   37.71    3.07
   3   4  10   39.20    6.42
   3   4  10   38.45    3.54
  -3  -4 -10   42.53    3.51
  -3  -4 -11   75.23    4.48
  -3  -4 -11   69.99    4.38
  -3  -4 -11   73.20    4.64
   3   4  11   77.11    9.10
   3   4  11   70.42    4.98
  -3  -4 -11   74.95    4.84
  -3  -4 -12  107.81    5.60
  -3  -4 -12  111.13    5.98
  -3  -4 -12  116.05    5.74
   3   4  12  111.51    6.32
   3   4  12  119.48    6.50
  -3  -4 -13  138.11    6.28
   3   4  13  134.61    6.80
  -3  -4 -13  143.88    6.61
  -3  -4 -13  136.64    6.26
   3   4  13  137.27    7.04
  -3  -4 -14   50.41    3.33
   3   4  14   50.99    3.87
  -3  -4 -14   50.84    3.40
  -3  -4 -14   54.34    3.42
  -3  -4 -14   61.91    3.74
   3   4  14   53.28    3.84
  -3  -4 -15   43.97    2.74
   3   4  15   44.66    3.21
  -3  -4 -15   38.42    2.55
  -3  -4 -15   45.26    2.78
  -3  -4 -15   40.32    2.71
   3   4  15   43.20    3.06
  -3  -4 -16    5.70    0.76
   3   4  16    5.66    0.94
  -3  -4 -16    4.71    0.71
  -3  -4 -16    5.36    0.80
  -3  -4 -16    5.04    0.67
   3   4  16    5.78    0.91
   3   4  17   68.38    2.79
   3   4  17   69.11    2.60
  -3  -5  15    4.20    0.63
  -3  -5  15    4.87    0.71
  -3  -5  15    3.98    0.76
  -3  -5  14   57.28    3.60
  -3  -5  14   61.95    3.54
  -3  -5  14   57.07    3.43
  -3  -5  14   57.53    3.43
  -3  -5  13   34.13    3.01
  -3  -5  13   40.57    3.27
  -3  -5  13   39.68    3.24
  -3  -5  12  207.72    8.61
  -3  -5  12  204.63    9.09
  -3  -5  12  207.53    9.16
  -3  -5  12  210.65    9.15
  -3  -5  11    2.64    1.06
  -3  -5  11    2.23    0.96
  -3  -5  11    2.06    0.98
  -3  -5  11    3.17    1.08
  -3  -5  11    1.44    0.82
  -3  -5  11    3.68    1.19
  -3  -5  10   18.80    2.64
  -3  -5  10   17.27    2.54
  -3  -5  10   15.79    2.40
  -3  -5  10   13.47    2.17
  -3  -5  10   15.34    2.35
  -3  -5  10   14.94    2.20
  -3  -5   9  338.87   12.99
  -3  -5   9  372.12   13.79
  -3  -5   9  340.30   13.48
  -3  -5   9  346.36   13.60
  -3  -5   9  350.15   13.79
  -3  -5   9  317.49   13.43
  -3  -5   8  107.12    6.15
  -3  -5   8  112.16    6.28
  -3  -5   8  131.83    7.03
   3   5  -8  136.76   14.24
  -3  -5   8  108.59    6.85
  -3  -5   8  121.21    7.02
  -3  -5   8  124.02    7.27
  -3  -5   8  136.16    7.55
  -3  -5   8  135.69    7.36
  -3  -5   7    2.47    1.00
  -3  -5   7    1.28    0.75
  -3  -5   7    2.99    1.18
  -3  -5   7    2.15    0.97
  -3  -5   7    1.35    0.90
   3   5  -7    2.77    2.40
  -3  -5   7    1.86    0.99
  -3  -5   7    1.62    0.88
  -3  -5   7    1.62    0.85
  -3  -5   6  183.28    8.63
   3   5  -6  190.04   17.09
  -3  -5   6  188.83    9.06
  -3  -5   6  194.82    8.41
  -3  -5   6  186.44    8.31
  -3  -5   6  176.61    8.66
  -3  -5   6  192.83    9.05
  -3  -5   6  178.43   11.46
  -3  -5   6  171.24    8.64
  -3  -5   5  505.53   14.95
  -3  -5   5  468.74   21.25
  -3  -5   4 1169.93   30.34
  -3  -5   4 1050.64   38.02
  -3  -5   3  340.31   11.13
  -3  -5   3  309.23   16.77
  -3  -5   2  358.60   11.43
  -3  -5   2  351.50   17.78
  -3  -5   1  821.00   22.02
   3   5  -1  835.70   33.56
  -3  -5   1  759.57   29.63
   3   5   0  134.13   11.91
   3   5   0  175.12   12.93
  -3  -5  -1  731.71   20.67
  -3  -5  -1  704.15   28.53
  -3  -5  -2  324.65   11.13
   3   5   2  358.19   18.19
  -3  -5  -2  323.54   17.43
  -3  -5  -3    7.91    2.56
  -3  -5  -3   10.60    1.57
   3   5   3    7.32    2.37
   3   5   3    8.01    2.71
  -3  -5  -4  352.69   11.85
  -3  -5  -4  324.13   17.86
   3   5   5    4.11    1.60
  -3  -5  -5    5.42    1.16
   3   5   5    5.20    2.04
  -3  -5  -5    2.62    1.60
   3   5   6   57.33    6.77
  -3  -5  -6   44.86    6.19
  -3  -5  -6   50.06    3.48
   3   5   7  225.02    9.48
  -3  -5  -7  259.64    9.29
  -3  -5  -7  216.46    8.87
  -3  -5  -7  261.66    9.18
  -3  -5  -7  251.69    9.20
  -3  -5  -7  256.95    9.09
  -3  -5  -7  198.95   13.94
   3   5   7  248.52   15.27
  -3  -5  -7  272.79    9.49
  -3  -5  -7  251.39    9.42
  -3  -5  -8  651.59   18.65
   3   5   8  571.11   18.09
  -3  -5  -8  626.29   18.26
  -3  -5  -8  603.71   18.18
  -3  -5  -8  639.93   18.61
   3   5   8  652.66   27.45
  -3  -5  -8  656.78   18.72
  -3  -5  -8  631.20   18.85
  -3  -5  -9  155.84    7.13
  -3  -5  -9  170.37    7.10
  -3  -5  -9  161.87    7.21
   3   5   9  152.74   12.24
  -3  -5  -9  169.42    7.37
  -3  -5  -9  161.44    7.29
  -3  -5  -9  166.95    7.04
  -3  -5 -10  396.81   12.90
  -3  -5 -10  384.33   12.87
  -3  -5 -10  391.31   13.20
   3   5  10  408.72   21.25
  -3  -5 -10  393.57   13.33
   3   5  10  392.09   14.15
   3   5  11   16.11    2.30
  -3  -5 -11   15.93    2.06
  -3  -5 -11   17.36    2.02
  -3  -5 -11   16.79    2.08
  -3  -5 -11   18.05    2.05
   3   5  11   21.66    2.37
  -3  -5 -12   33.33    2.75
  -3  -5 -12   26.05    2.56
  -3  -5 -12   32.79    2.71
  -3  -5 -12   28.63    2.68
   3   5  12   26.86    2.89
  -3  -5 -13  290.38    9.83
   3   5  13  292.60   10.84
   3   5  13  311.72   10.68
  -3  -5 -13  278.31    9.92
  -3  -5 -13  292.50    9.85
  -3  -5 -13  286.41   10.02
  -3  -5 -14  238.47    8.00
  -3  -5 -14  234.72    8.74
   3   5  14  263.65    8.89
  -3  -5 -14  249.54    8.86
  -3  -5 -14  231.77    8.11
  -3  -5 -14  246.62    8.07
  -3  -5 -14  240.77    8.28
  -3  -5 -15   14.86    1.23
  -3  -5 -15   16.87    1.44
  -3  -5 -15   17.53    1.68
  -3  -5 -15   16.62    1.65
   3   5  15   18.66    1.86
  -3  -5 -15   14.72    1.23
   3   5  15   18.12    1.61
  -3  -5 -16    8.59    0.99
  -3  -5 -16    9.18    1.02
   3   5  16    9.06    0.85
  -3  -6  15  189.71    5.54
  -3  -6  14   41.95    2.40
  -3  -6  14   38.90    2.40
  -3  -6  13  123.12    5.76
  -3  -6  13  117.01    5.18
  -3  -6  13  114.20    5.40
  -3  -6  13  117.39    5.51
  -3  -6  12   35.42    3.21
  -3  -6  12   38.50    3.14
  -3  -6  12   38.45    3.26
  -3  -6  12   32.79    3.02
  -3  -6  11  113.37    5.93
  -3  -6  11  116.45    6.31
  -3  -6  11  108.83    6.16
  -3  -6  11  115.95    6.45
  -3  -6  11  105.46    6.21
  -3  -6  10   54.63    4.27
  -3  -6  10   46.88    4.14
  -3  -6  10   56.76    4.48
  -3  -6  10   53.76    4.37
  -3  -6  10   53.56    4.42
  -3  -6   9  452.44   15.73
  -3  -6   9  417.03   15.57
  -3  -6   9  412.38   15.40
  -3  -6   9  448.80   15.87
   3   6  -9  410.85   13.74
  -3  -6   8   97.84    5.77
  -3  -6   8  103.79    6.45
  -3  -6   8  101.34    6.42
  -3  -6   8  104.45    6.58
  -3  -6   8   85.82    5.47
  -3  -6   8  108.25    6.49
   3   6  -8  121.90   13.29
   3   6  -7  246.46   19.65
  -3  -6   7  205.67    9.36
  -3  -6   7  203.07    9.27
  -3  -6   7  229.89   10.66
  -3  -6   7  217.86   10.06
  -3  -6   7  219.72   10.14
  -3  -6   7  244.63   10.68
  -3  -6   7  240.63   10.38
  -3  -6   6   76.90    5.68
   3   6  -6   74.61   10.55
  -3  -6   6   73.69    5.28
  -3  -6   6   78.87    5.45
  -3  -6   6   86.84    5.79
  -3  -6   6   66.56    4.77
  -3  -6   6   74.08    5.01
  -3  -6   5  401.97   14.23
  -3  -6   5  396.57   14.18
  -3  -6   5  456.85   13.62
  -3  -6   5  427.04   14.76
   3   6  -5  481.34   27.68
  -3  -6   5  417.10   15.05
  -3  -6   5  421.50   15.46
  -3  -6   5  389.84   19.99
  -3  -6   5  394.88   14.64
  -3  -6   4  134.83   10.90
  -3  -6   4  134.79    6.16
  -3  -6   4  132.00    6.77
  -3  -6   4  123.30    6.71
  -3  -6   4  120.96    6.66
  -3  -6   4  124.98    6.87
  -3  -6   4  120.36    6.40
  -3  -6   4  135.45    6.66
  -3  -6   4  126.07    7.14
  -3  -6   3  629.10   18.45
  -3  -6   3  590.49   26.48
   3   6  -3  617.67   31.22
  -3  -6   2   95.42    9.24
   3   6  -2   87.08    9.46
  -3  -6   2   93.60    5.08
   3   6  -2   94.49   10.64
  -3  -6   1  178.93   13.17
   3   6  -1  156.33   13.66
  -3  -6   1  193.35    7.85
   3   6  -1  200.89   15.32
   3   6   0  165.46   14.64
   3   6   0  198.70   14.68
  -3  -6  -1  480.51   23.67
   3   6   1  556.74   25.61
   3   6   1  493.93   26.79
  -3  -6  -1  528.47   16.12
  -3  -6  -2    3.89    1.03
   3   6   2    3.23    1.81
   3   6   2    3.63    1.98
   3   6   2    4.60    2.45
  -3  -6  -2    6.64    2.56
   3   6   3  420.01   20.17
   3   6   3  441.17   21.16
  -3  -6  -3  383.83   20.49
  -3  -6  -3  399.51   13.30
   3   6   4  746.96   27.68
  -3  -6  -4  702.67   20.80
   3   6   4  792.62   30.05
  -3  -6  -4  655.07   29.04
  -3  -6  -5   36.70    5.93
   3   6   5   48.50    6.26
  -3  -6  -5   47.92    3.30
  -3  -6  -5   46.14    3.43
  -3  -6  -5   44.00    3.44
  -3  -6  -5   50.46    3.48
  -3  -6  -5   50.63    3.45
  -3  -6  -6  330.49   10.90
  -3  -6  -6  314.70   11.47
  -3  -6  -6  300.61   18.07
   3   6   6  331.67   17.79
  -3  -6  -6  326.12   10.88
  -3  -6  -6  341.80   11.28
  -3  -6  -6  286.09   10.73
  -3  -6  -6  363.78   11.87
  -3  -6  -6  351.51   11.60
  -3  -6  -6  359.47   11.62
   3   6   7  160.23   11.68
  -3  -6  -7  123.38   10.98
  -3  -6  -7  159.60    6.49
  -3  -6  -7  146.27    6.32
  -3  -6  -7  154.42    6.60
   3   6   7  138.58    6.37
  -3  -6  -7  132.26    6.47
  -3  -6  -7  156.38    6.92
  -3  -6  -8  444.86   14.08
   3   6   8  424.53   20.72
  -3  -6  -8  412.88   13.11
   3   6   8  423.00   14.76
  -3  -6  -8  420.11   13.17
  -3  -6  -8  427.28   13.55
   3   6   8  387.68   13.37
  -3  -6  -9  264.40    9.92
  -3  -6  -9  258.84    9.26
  -3  -6  -9  251.97    9.21
  -3  -6  -9  258.83    9.60
   3   6   9  269.55   10.66
   3   6  10  412.93   14.34
  -3  -6 -10  396.47   13.19
  -3  -6 -10  385.57   12.45
  -3  -6 -10  393.99   12.54
  -3  -6 -10  403.84   12.98
   3   6  10  395.30   13.72
  -3  -6 -11   89.38    4.55
  -3  -6 -11   93.03    4.87
   3   6  11   99.99    5.75
  -3  -6 -11   97.22    5.08
  -3  -6 -11   89.37    4.54
  -3  -6 -11  100.41    5.35
  -3  -6 -11  103.46    5.39
   3   6  11   96.10    5.26
  -3  -6 -12   15.90    1.64
  -3  -6 -12   15.60    1.62
  -3  -6 -12   17.41    1.84
  -3  -6 -12   16.96    1.89
  -3  -6 -12   15.59    1.93
  -3  -6 -12   14.28    1.84
   3   6  12   16.32    2.15
  -3  -6 -13    2.91    0.72
  -3  -6 -13    1.62    0.72
   3   6  13    1.84    0.73
  -3  -6 -13    2.07    0.75
   3   6  14    4.79    0.95
  -3  -6 -14    5.99    1.05
  -3  -6 -14    6.15    1.04
  -3  -6 -14    5.35    0.82
   3   6  15   42.81    2.59
  -3  -6 -15   41.74    2.38
  -3  -6 -15   39.52    2.33
   3   6  16  245.54    6.62
  -3  -6 -16  226.55    6.39
  -3  -6 -16  228.87    6.39
  -3  -7  14   81.22    3.16
  -3  -7  14   91.78    3.39
  -3  -7  13  298.47    9.37
  -3  -7  13  267.89    8.81
  -3  -7  13  282.03    8.65
  -3  -7  12   42.14    2.64
  -3  -7  12   42.95    3.07
   3   7 -12   51.04    2.78
  -3  -7  12   42.44    3.24
   3   7 -12   50.47    2.54
  -3  -7  12   39.89    3.06
  -3  -7  11    2.77    1.03
   3   7 -11    1.41    0.56
  -3  -7  11    1.90    0.81
  -3  -7  11    1.79    0.83
  -3  -7  10    2.52    0.98
  -3  -7  10    2.64    0.92
  -3  -7  10    2.59    0.88
   3   7 -10    3.40    0.83
  -3  -7  10    3.17    1.01
  -3  -7  10    2.50    0.99
  -3  -7   9  224.05    9.56
   3   7  -9  235.42    8.88
  -3  -7   9  207.01    9.67
  -3  -7   9  219.92    9.28
  -3  -7   9  221.86    9.66
  -3  -7   8   76.14    5.25
  -3  -7   8   70.36    4.86
  -3  -7   8   69.20    5.06
  -3  -7   7   85.15    5.83
   3   7  -7  104.72   12.17
  -3  -7   7   94.81    6.29
  -3  -7   7  100.17    5.54
  -3  -7   7   91.33    5.70
  -3  -7   7   79.61    5.37
  -3  -7   7   94.45    6.13
  -3  -7   7   99.17    5.53
  -3  -7   6  238.90   10.16
  -3  -7   6  230.17   10.07
  -3  -7   6  266.22   10.29
  -3  -7   6  264.41   11.42
  -3  -7   6  271.24   10.35
  -3  -7   6  241.31    9.05
   3   7  -6  253.30   10.14
   3   7  -6  293.56   21.06
  -3  -7   6  236.03   10.79
  -3  -7   6  241.91   10.33
  -3  -7   6  253.89   10.44
  -3  -7   5  336.39   11.36
  -3  -7   5  290.63   11.79
  -3  -7   5  306.16   11.92
  -3  -7   5  327.76   12.06
  -3  -7   5  286.50   17.34
  -3  -7   5  352.18   12.32
   3   7  -5  319.61   12.29
  -3  -7   5  318.36   13.02
  -3  -7   5  306.19   12.04
  -3  -7   5  317.08   11.93
  -3  -7   5  319.06   12.84
  -3  -7   4   46.94    3.68
  -3  -7   4   49.21    3.99
  -3  -7   4   44.98    3.74
  -3  -7   4   45.83    4.27
  -3  -7   4   43.09    4.02
  -3  -7   4   41.76    4.00
  -3  -7   4   49.21    3.91
  -3  -7   4   58.32    3.92
  -3  -7   4   45.96    3.80
  -3  -7   4   43.95    3.78
   3   7  -4   51.46    8.43
  -3  -7   4   49.45    6.88
  -3  -7   3   53.66    4.04
  -3  -7   3   39.16    3.44
  -3  -7   3   39.79    3.49
  -3  -7   3   46.92    4.16
   3   7  -3   54.28    8.40
  -3  -7   3   38.93    3.78
  -3  -7   3   40.97    3.83
  -3  -7   3   44.54    3.71
  -3  -7   3   42.37    6.51
  -3  -7   3   48.91    3.67
  -3  -7   2    1.42    0.82
  -3  -7   2    2.15    0.90
   3   7  -2    2.34    2.35
  -3  -7   2    1.20    0.90
  -3  -7   2    2.08    0.90
  -3  -7   2    1.79    1.02
  -3  -7   2    4.12    1.11
  -3  -7   2    1.57    0.77
  -3  -7   2    2.80    1.02
  -3  -7   2    2.32    1.61
  -3  -7   1 1603.39   54.33
   3   7  -1 1806.47   58.58
  -3  -7   1 1677.80   42.68
  -3  -7   1 1534.56   42.77
  -3  -7   1 1532.80   42.75
  -3  -7   1 1596.21   41.90
  -3  -7   1 1566.95   41.80
  -3  -7   1 1599.52   41.88
  -3  -7   1 1740.74   42.52
   3   7  -1 1475.18   56.84
  -3  -7   1 1665.88   42.55
   3   7   0   81.80    9.50
  -3  -7   0   69.41    4.85
  -3  -7   0   76.99    4.83
  -3  -7   0   72.61    4.83
  -3  -7   0   65.06    4.64
  -3  -7   0   70.04    4.33
  -3  -7   0   66.77    4.29
  -3  -7   0   71.22    4.49
   3   7   0   72.09    4.77
   3   7   0   70.37    9.86
  -3  -7   0   75.67    4.76
   3   7   1  250.95   19.37
  -3  -7  -1  282.61   17.79
   3   7   1  286.24   17.86
  -3  -7  -1  264.14   10.47
  -3  -7  -1  279.66   10.61
  -3  -7  -1  271.03   10.52
  -3  -7  -1  272.49    9.89
  -3  -7  -1  263.68    9.80
  -3  -7  -1  260.86   10.02
  -3  -7  -1  287.85   10.59
   3   7   1  259.06   10.60
   3   7   2   80.31    5.25
   3   7   2   90.50   11.28
  -3  -7  -2   75.13    8.97
   3   7   2   96.61    9.40
   3   7   2   79.48    8.56
  -3  -7  -2   85.79    5.07
  -3  -7  -2   83.00    4.99
  -3  -7  -2   87.03    5.06
  -3  -7  -2   83.01    4.92
  -3  -7  -2   87.70    4.88
  -3  -7  -2   81.85    4.79
  -3  -7  -2   83.99    4.87
  -3  -7  -2   84.13    4.59
  -3  -7  -2   80.83    4.54
  -3  -7  -2   89.71    5.16
   3   7   3  909.01   26.73
  -3  -7  -3  909.27   25.54
  -3  -7  -3  923.93   25.29
  -3  -7  -3  936.49   25.33
   3   7   3  852.11   40.27
  -3  -7  -3  908.05   36.41
   3   7   3 1015.96   35.74
   3   7   3  948.17   34.05
  -3  -7  -3  957.08   25.94
  -3  -7  -3  888.36   25.66
  -3  -7  -3  926.56   25.76
  -3  -7  -3  846.66   25.37
  -3  -7  -3  949.08   26.14
   3   7   4    7.52    3.50
  -3  -7  -4   14.14    3.91
   3   7   4   15.66    2.28
  -3  -7  -4   12.13    1.80
   3   7   4   14.04    3.37
  -3  -7  -4   14.75    1.92
  -3  -7  -4   10.49    1.76
   3   7   5  492.23   29.23
   3   7   5  495.41   16.89
  -3  -7  -5  509.50   15.94
  -3  -7  -5  501.94   16.16
   3   7   5  503.38   15.31
  -3  -7  -5  509.54   15.61
   3   7   5  506.16   22.53
  -3  -7  -5  464.05   24.17
  -3  -7  -6   48.73    6.96
   3   7   6   38.48    5.41
  -3  -7  -6   48.58    3.72
   3   7   6   54.80    3.61
  -3  -7  -6   50.83    3.65
  -3  -7  -6   52.07    3.56
   3   7   6   34.41    7.35
  -3  -7  -7    2.71    0.88
   3   7   7    1.45    1.78
  -3  -7  -7    1.32    1.25
  -3  -7  -7    1.38    0.73
   3   7   7    2.46    0.82
   3   7   7    0.59    0.62
  -3  -7  -7    3.71    1.04
  -3  -7  -7    3.04    0.96
  -3  -7  -8    6.31    1.32
  -3  -7  -8    7.11    1.39
   3   7   8   10.90    4.12
   3   7   8    6.77    1.31
   3   7   8    9.45    1.78
  -3  -7  -8    9.02    1.44
  -3  -7  -9  107.01    5.51
  -3  -7  -9   99.59    5.37
   3   7   9  104.82    5.91
  -3  -7  -9   97.18    4.99
   3   7  10   60.07    4.27
  -3  -7 -10   56.09    3.80
  -3  -7 -10   63.32    4.03
   3   7  10   59.46    4.12
  -3  -7 -10   52.64    3.40
   3   7  11  285.19   10.55
  -3  -7 -11  284.09    9.96
  -3  -7 -11  282.96    9.99
   3   7  11  285.86   10.05
  -3  -7 -11  259.66    9.07
  -3  -7 -12   23.57    1.91
   3   7  12   27.61    2.56
  -3  -7 -12   32.45    2.54
  -3  -7 -12   31.35    2.50
   3   7  13   37.46    2.68
  -3  -7 -13   39.09    2.60
  -3  -7 -13   37.06    2.55
  -3  -7 -14    9.44    1.10
  -3  -7 -14    8.44    1.06
  -3  -7 -14    8.63    1.01
   3   7  14    6.43    0.75
  -3  -7 -15   41.67    1.99
  -3  -7 -15   41.15    1.98
   3   7  15   40.89    1.95
  -3  -8  13   78.87    3.05
  -3  -8  12   88.35    3.79
   3   8 -12   97.43    3.63
  -3  -8  12   98.16    4.41
  -3  -8  12   93.05    4.15
  -3  -8  11  123.84    5.76
  -3  -8  11  123.48    5.89
  -3  -8  11  129.13    5.73
  -3  -8  10   53.93    3.84
   3   8 -10   65.06    3.37
  -3  -8  10   53.23    3.83
  -3  -8   9   24.78    2.44
   3   8  -9   29.09    2.47
  -3  -8   9   27.54    2.89
  -3  -8   9   25.74    2.45
  -3  -8   8   19.75    2.41
   3   8  -8   25.87    2.55
  -3  -8   8   19.94    2.38
  -3  -8   7    1.02    0.83
   3   8  -7    1.94    0.78
  -3  -8   7    2.92    1.04
  -3  -8   6  125.50    7.13
  -3  -8   6  120.79    6.91
   3   8  -6  133.50    6.71
  -3  -8   6  130.55    6.76
  -3  -8   6  132.03    6.82
  -3  -8   5   66.95    4.82
  -3  -8   5   69.85    5.24
  -3  -8   5   80.87    5.52
   3   8  -5   82.81    5.41
  -3  -8   5   79.47    4.63
  -3  -8   5   77.96    5.17
   3   8  -4   77.35   10.11
  -3  -8   4   69.45    5.44
  -3  -8   4   72.60    5.51
  -3  -8   4   78.99    5.25
   3   8  -4   84.07    5.62
   3   8  -4   93.99    5.57
  -3  -8   4   73.62    5.09
  -3  -8   4   77.66    5.48
  -3  -8   4   74.72    4.72
  -3  -8   4   79.76    9.00
   3   8  -3   12.20    3.96
  -3  -8   3   10.09    1.76
  -3  -8   3   12.22    2.23
  -3  -8   3   13.26    2.32
  -3  -8   3   12.05    2.06
  -3  -8   3    9.63    1.73
  -3  -8   3   14.05    2.17
  -3  -8   3   12.73    2.16
   3   8  -3   10.07    2.00
  -3  -8   3   10.17    3.30
  -3  -8   3   12.57    1.88
  -3  -8   2  110.79    6.08
  -3  -8   2  110.18    6.06
  -3  -8   2  112.76    6.52
  -3  -8   2  123.45    6.38
  -3  -8   2  123.78    6.84
   3   8  -2  112.48   12.27
  -3  -8   2  128.16    7.27
  -3  -8   2  116.46    7.02
  -3  -8   2  114.46    6.61
  -3  -8   2  121.83   11.66
   3   8  -1   19.94    2.47
  -3  -8   1   19.50    2.58
   3   8  -1   16.39    4.85
  -3  -8   1   28.82    2.91
  -3  -8   1   14.76    2.39
  -3  -8   1   20.03    2.74
  -3  -8   1   19.82    2.57
   3   8  -1   23.50    5.26
  -3  -8   1   20.84    2.40
  -3  -8   1   22.28    2.48
  -3  -8   1   16.20    4.21
   3   8   0  164.42   15.57
  -3  -8   0  182.25    8.37
  -3  -8   0  158.62   13.57
   3   8   0  169.50   13.67
  -3  -8   0  158.75    7.23
  -3  -8   0  154.78    7.19
  -3  -8   0  173.57    8.29
   3   8   0  168.47    8.04
   3   8   1  304.84   12.02
   3   8   1  313.29   22.43
  -3  -8  -1  342.98   12.41
  -3  -8  -1  319.25   11.79
   3   8   1  330.78   18.80
  -3  -8  -1  288.36   10.80
  -3  -8  -1  296.13   10.88
  -3  -8  -1  347.06   12.52
  -3  -8  -1  320.79   19.80
   3   8   1  313.76   18.18
   3   8   2   88.83    5.70
   3   8   2   90.00   11.75
  -3  -8  -2   92.76    5.46
  -3  -8  -2   81.66    4.64
  -3  -8  -2   87.85    4.76
  -3  -8  -2   91.96   10.21
   3   8   2   86.56    8.76
  -3  -8  -2   96.65    5.68
   3   8   3   28.79    6.49
  -3  -8  -3   26.30    5.55
  -3  -8  -3   29.81    2.98
  -3  -8  -3   28.81    2.95
   3   8   3   31.98    3.27
  -3  -8  -4   84.69    4.90
  -3  -8  -4   85.59    5.18
  -3  -8  -4   88.47    5.22
  -3  -8  -4   74.89    4.87
   3   8   4   88.18    4.69
   3   8   4   80.53   11.09
  -3  -8  -4   83.79    5.07
   3   8   4   79.21    5.36
  -3  -8  -5  410.68   13.53
  -3  -8  -5  422.07   14.11
  -3  -8  -5  432.81   14.16
  -3  -8  -5  396.07   14.02
   3   8   5  429.90   13.41
   3   8   5  403.23   26.54
  -3  -8  -5  418.32   13.99
  -3  -8  -5  368.52   21.55
   3   8   5  409.45   14.82
  -3  -8  -6   70.83    4.51
  -3  -8  -6   73.59    4.58
  -3  -8  -6   63.58    4.37
   3   8   6   70.46    4.15
   3   8   6   71.78   10.45
  -3  -8  -6   73.03    4.51
  -3  -8  -6   68.24    4.14
  -3  -8  -6   60.21    7.94
  -3  -8  -7    2.01    0.80
  -3  -8  -7    5.73    1.23
   3   8   7    4.81    1.09
   3   8   7    1.41    1.73
   3   8   7    2.58    1.06
  -3  -8  -7    1.13    0.77
  -3  -8  -7    4.48    1.13
  -3  -8  -7    3.20    0.99
   3   8   8  458.66   15.51
  -3  -8  -8  451.43   14.60
   3   8   8  452.64   14.22
  -3  -8  -8  489.11   15.00
  -3  -8  -8  481.54   14.96
  -3  -8  -8  454.43   14.03
   3   8   9    7.85    1.48
  -3  -8  -9    5.75    1.19
  -3  -8  -9   10.26    1.56
  -3  -8  -9    9.31    1.51
  -3  -8  -9    6.42    1.12
   3   8  10  121.60    5.94
   3   8  10  114.47    5.69
  -3  -8 -10  122.80    5.64
  -3  -8 -10  116.58    5.54
  -3  -8 -10  112.51    5.30
  -3  -8 -11   42.64    2.79
  -3  -8 -11   38.62    2.77
  -3  -8 -11   41.54    2.86
   3   8  11   37.96    2.93
  -3  -8 -12  104.00    4.34
   3   8  12   99.99    4.66
  -3  -8 -12  103.74    4.57
  -3  -8 -12  107.52    4.63
   3   8  13   61.28    2.75
  -3  -8 -13   61.79    2.76
  -3  -8 -13   68.82    3.14
  -3  -8 -13   67.40    3.13
  -3  -8 -14  175.88    5.46
  -3  -8 -14  182.98    5.49
  -3  -9  11  204.27    6.77
   3   9 -11  194.41    6.11
  -3  -9  10    5.35    0.97
  -3  -9  10    4.86    1.01
   3   9 -10    6.02    0.82
  -3  -9  10    4.38    0.97
   3   9 -10    5.93    0.89
   3   9  -9  424.76   11.55
  -3  -9   9  316.87   11.72
   3   9  -8    1.37    0.53
   3   9  -8    1.40    0.63
   3   9  -7   20.26    2.03
  -3  -9   7   17.79    2.12
  -3  -9   6  159.06    7.15
  -3  -9   6  152.07    7.53
  -3  -9   5  233.11    9.91
  -3  -9   5  250.62   10.13
   3   9  -5  268.00    9.52
   3   9  -5  264.61   10.19
   3   9  -5  256.68    9.45
  -3  -9   5  226.78    9.57
  -3  -9   5  238.68    9.74
  -3  -9   4   16.27    2.02
  -3  -9   4   15.54    2.25
  -3  -9   4   13.31    2.13
   3   9  -4   16.28    2.12
   3   9  -4   16.28    2.27
   3   9  -4   15.48    2.08
  -3  -9   4   12.66    1.97
  -3  -9   4   12.99    2.05
  -3  -9   3  433.31   15.14
   3   9  -3  477.76   15.75
   3   9  -3  471.78   16.06
  -3  -9   3  471.25   16.12
  -3  -9   3  449.74   14.97
  -3  -9   3  457.29   15.95
  -3  -9   2    5.39    1.47
  -3  -9   2    6.20    1.56
   3   9  -2    1.53    0.92
  -3  -9   2    2.73    1.03
  -3  -9   2    1.99    0.97
  -3  -9   1   15.57    2.38
  -3  -9   1   16.36    2.19
  -3  -9   1   19.98    4.61
   3   9  -1   23.53    2.56
  -3  -9   1   17.66    2.27
   3   9  -1   15.01    3.93
  -3  -9   1   19.09    2.57
  -3  -9   0   20.73    2.77
  -3  -9   0   19.96    2.75
  -3  -9   0   21.37    2.73
   3   9   0   19.80    2.50
  -3  -9   0   20.24    4.67
  -3  -9   0   24.63    2.87
   3   9   0   17.39    4.94
  -3  -9   0   18.28    2.36
   3   9   1  621.37   20.13
  -3  -9  -1  624.04   20.57
  -3  -9  -1  646.38   20.73
  -3  -9  -1  688.73   20.86
  -3  -9  -1  687.43   20.72
   3   9   1  582.63   32.00
   3   9   2   -0.67    1.35
  -3  -9  -2    1.57    0.97
  -3  -9  -2    1.01    0.79
  -3  -9  -2   -0.15    0.77
  -3  -9  -2    0.51    1.02
  -3  -9  -2    0.29    0.69
  -3  -9  -2    0.26    0.61
   3   9   2    0.29    0.61
   3   9   3  490.74   16.91
  -3  -9  -3  542.88   17.14
  -3  -9  -3  509.58   16.78
  -3  -9  -3  501.93   16.73
  -3  -9  -3  466.92   16.14
   3   9   3  496.96   28.83
  -3  -9  -3  544.74   17.12
  -3  -9  -4    0.68    0.74
  -3  -9  -4    1.09    0.87
  -3  -9  -4    0.66    0.70
   3   9   4    0.75    0.58
   3   9   4    1.87    0.95
  -3  -9  -4    0.63    0.69
  -3  -9  -4    0.53    0.70
  -3  -9  -4    0.12    0.52
  -3  -9  -5   48.00    3.77
  -3  -9  -5   47.44    3.71
  -3  -9  -5   49.66    3.75
   3   9   5   48.63    3.27
   3   9   5   48.11    3.93
  -3  -9  -5   49.65    3.66
   3   9   6   12.70    1.60
  -3  -9  -6   11.43    1.73
  -3  -9  -6   12.19    1.81
  -3  -9  -6   13.73    1.91
   3   9   6   14.26    1.87
  -3  -9  -6   13.00    1.82
   3   9   7  368.24   11.81
  -3  -9  -7  399.36   12.66
  -3  -9  -7  372.53   12.43
  -3  -9  -7  380.64   12.19
  -3  -9  -8   17.19    1.89
  -3  -9  -8   20.91    2.18
  -3  -9  -8   22.33    2.27
   3   9   8   17.59    2.14
  -3  -9  -9  212.59    7.73
   3   9   9  218.92    8.35
  -3  -9  -9  231.39    8.31
  -3  -9  -9  223.78    8.23
   3   9  10   35.85    2.64
  -3  -9 -10   31.00    2.19
   3   9  10   36.97    2.57
  -3  -9 -10   34.84    2.52
  -3  -9 -10   34.58    2.54
   3   9  11   30.85    2.19
  -3  -9 -11   30.02    2.12
  -3  -9 -11   30.06    2.13
  -3  -9 -11   26.04    1.76
  -3  -9 -12   81.75    3.42
  -3  -9 -12   81.20    3.41
  -3  -9 -13   85.66    3.05
  -3  -9 -13   74.58    2.73
  -3  -9 -13   73.67    2.71
  -3  -9 -13   82.68    3.01
   3  10 -10  161.77    4.46
  -3 -10  10  140.55    4.69
   3  10  -9   40.18    1.97
  -3 -10   9   32.56    1.91
  -3 -10   9   37.52    2.32
   3  10  -8  145.18    5.16
  -3 -10   8  123.50    5.28
   3  10  -7    7.55    1.16
   3  10  -7    8.50    1.09
  -3 -10   6    3.32    0.83
   3  10  -6    4.09    0.88
   3  10  -5   43.97    2.79
   3  10  -5   45.58    3.17
   3  10  -5   42.93    2.72
   3  10  -4  105.79    5.19
   3  10  -4  110.72    5.24
   3  10  -4  112.56    5.63
  -3 -10   3    9.48    1.70
  -3 -10   3    7.75    1.34
   3  10  -3   13.88    1.80
   3  10  -3    8.10    1.43
  -3 -10   3    9.65    1.70
   3  10  -3   10.24    1.67
  -3 -10   2   42.43    3.63
  -3 -10   2   42.35    3.23
   3  10  -2   48.50    3.57
   3  10  -2   45.03    3.50
  -3 -10   2   40.72    3.72
  -3 -10   2   37.03    3.59
  -3 -10   2   44.81    3.73
   3  10  -2   40.94    3.43
  -3 -10   1  269.41   10.63
  -3 -10   1  249.97    9.69
   3  10  -1  270.33   10.21
   3  10  -1  275.35   10.39
  -3 -10   1  246.19   10.63
  -3 -10   1  257.49   10.82
  -3 -10   1  272.74   10.71
   3  10  -1  273.20   10.49
   3  10  -1  259.89    9.45
  -3 -10   0  100.49    5.78
  -3 -10   0   89.47    5.08
   3  10   0   90.01    5.38
   3  10   0  100.36    5.65
   3  10   0   88.84    5.00
   3  10   0   91.85    5.31
  -3 -10   0   96.37    5.83
  -3 -10   0   88.96    5.62
  -3 -10   0   90.31    5.56
   3  10   1  107.55    5.85
  -3 -10  -1  108.24    6.19
  -3 -10  -1  102.16    6.05
  -3 -10  -1  116.56    6.26
   3  10   1  110.37    5.81
  -3 -10  -1  112.22    6.16
  -3 -10  -2   13.51    2.06
  -3 -10  -2   13.80    2.09
  -3 -10  -2   15.48    2.16
   3  10   2   12.30    1.87
  -3 -10  -2   10.63    1.65
  -3 -10  -2   12.48    1.94
   3  10   3   81.25    4.82
  -3 -10  -3   85.29    5.12
  -3 -10  -3   82.85    5.07
  -3 -10  -3   85.71    5.14
   3  10   3   77.55    4.83
  -3 -10  -3   74.15    4.58
  -3 -10  -3   91.92    5.27
   3  10   4   39.64    3.14
  -3 -10  -4   45.29    3.58
  -3 -10  -4   39.06    3.33
  -3 -10  -4   44.58    3.52
   3  10   4   40.74    3.34
  -3 -10  -4   40.50    3.18
  -3 -10  -4   48.35    3.65
   3  10   5   15.62    1.87
  -3 -10  -5   17.55    2.15
  -3 -10  -5   15.80    2.02
  -3 -10  -5   17.19    2.08
   3  10   5   16.23    2.07
  -3 -10  -5   13.71    1.79
  -3 -10  -5   16.03    2.06
   3  10   6  184.67    7.05
  -3 -10  -6  205.41    8.02
  -3 -10  -6  195.19    7.74
  -3 -10  -6  188.13    7.64
  -3 -10  -6  197.04    7.89
   3  10   6  198.50    7.92
  -3 -10  -7    0.68    0.61
  -3 -10  -7    1.16    0.64
  -3 -10  -7    1.52    0.68
  -3 -10  -7    0.96    0.65
  -3 -10  -7    0.86    0.48
   3  10   8    1.60    0.65
  -3 -10  -8    1.25    0.60
  -3 -10  -8    0.55    0.52
   3  10   9    4.57    0.85
  -3 -10  -9    4.37    0.85
   3  10   9    4.82    0.90
  -3 -10  -9    3.38    0.78
  -3 -10 -10   34.41    2.09
  -3 -10 -10   33.62    2.08
  -3 -10 -11   27.74    1.68
  -3 -10 -11   26.16    1.50
  -3 -10 -11   22.78    1.41
  -3 -10 -11   28.26    1.68
   3  11  -7   35.57    1.76
   3  11  -7   34.48    1.77
   3  11  -6   33.36    2.00
   3  11  -6   35.25    1.87
  -3 -11   6   30.23    2.01
   3  11  -5  111.94    4.56
   3  11  -5  116.71    4.48
   3  11  -4    9.62    1.08
  -3 -11   4    9.77    1.12
   3  11  -4    9.61    1.05
   3  11  -4   10.60    1.28
   3  11  -3   10.89    1.30
   3  11  -3   11.06    1.28
   3  11  -3   11.94    1.46
   3  11  -2   59.83    3.48
  -3 -11   2   58.07    3.59
   3  11  -2   59.06    3.37
  -3 -11   2   48.95    3.07
  -3 -11   2   54.45    3.51
   3  11  -2   62.21    3.39
   3  11  -1  250.44    8.77
  -3 -11   1  249.97    9.09
   3  11  -1  243.47    8.63
  -3 -11   1  261.25    9.19
   3  11  -1  259.45    8.72
   3  11   0   96.78    4.41
   3  11   0  101.65    4.43
  -3 -11   0  102.95    5.19
   3  11   0  103.18    4.92
  -3 -11   0   89.97    4.60
   3  11   0  102.93    4.88
  -3 -11   0   94.66    5.17
  -3 -11   0   98.50    5.25
  -3 -11   0  106.84    5.26
  -3 -11  -1  302.26   10.90
  -3 -11  -1  303.76   10.92
  -3 -11  -1  323.70   10.99
   3  11   1  330.16   10.63
  -3 -11  -1  332.09   11.04
   3  11   1  315.12   10.46
   3  11   1  314.04   10.15
   3  11   1  311.25   10.38
   3  11   2    5.91    1.13
   3  11   2    4.65    1.00
  -3 -11  -2    6.62    1.27
  -3 -11  -2    5.10    1.15
  -3 -11  -2    5.20    1.17
   3  11   2    6.01    1.15
  -3 -11  -2    3.93    0.94
  -3 -11  -2    3.90    1.09
  -3 -11  -3   41.45    2.85
  -3 -11  -3   48.99    3.29
  -3 -11  -3   46.21    3.23
  -3 -11  -3   48.18    3.28
  -3 -11  -3   48.80    3.28
   3  11   3   43.06    2.90
   3  11   3   43.36    2.84
   3  11   3   43.79    2.96
   3  11   4   15.60    1.65
  -3 -11  -4   12.40    1.49
  -3 -11  -4   14.76    1.76
  -3 -11  -4   12.52    1.62
  -3 -11  -4   15.36    1.79
  -3 -11  -4   15.85    1.79
   3  11   4   15.40    1.58
   3  11   4   15.06    1.54
   3  11   4   17.14    1.77
   3  11   5  205.76    7.15
  -3 -11  -5  220.07    7.68
  -3 -11  -5  207.74    7.55
  -3 -11  -5  224.19    7.82
   3  11   5  209.82    6.99
  -3 -11  -5  218.03    7.72
   3  11   5  220.57    7.57
  -3 -11  -6    1.16    0.59
  -3 -11  -6    0.75    0.51
   3  11   6    0.80    0.52
  -3 -11  -6    0.43    0.48
  -3 -11  -6    0.41    0.45
  -3 -11  -7   62.44    3.11
  -3 -11  -7   66.07    3.19
  -3 -11  -8    2.44    0.53
   3  11   8    2.34    0.52
  -3 -11  -8    2.00    0.50
   3  12  -4   25.17    1.26
   3  12  -3   19.61    1.25
   3  12  -3   30.93    1.56
   3  12  -2   31.04    1.74
   3  12  -2   30.22    1.57
   3  12  -2   31.28    1.61
   3  12  -1    4.34    0.66
   3  12  -1    5.87    0.75
   3  12   0   56.76    2.63
   3  12   0   56.08    2.63
  -3 -12  -1   93.42    3.80
   3  12   1   91.95    3.62
   3  12   1   85.75    3.46
   3  12   1   95.98    3.69
  -3 -12  -1   93.91    3.81
  -3 -12  -2   17.16    1.47
   3  12   2   16.87    1.27
   3  12   2   19.06    1.24
   3  12   2   17.08    1.17
  -3 -12  -2   17.24    1.45
  -3 -12  -3   86.22    3.56
   3  12   3   90.38    3.38
  -3 -12  -3   85.65    3.57
   3  12   3   83.24    3.21
   3  12   3   84.96    3.22
   3  12   3   87.32    3.35
  -3 -12  -4   21.98    1.51
   3  12   4   19.43    1.23
   3  12   4   21.65    1.37
   3  12   4   20.16    1.34
  -3 -12  -4   18.80    1.42
   3  12   4   19.93    1.28
  -3 -12  -5    2.33    0.48
  -3 -12  -5    2.21    0.47
   3  12   5    2.28    0.42
   3  12   5    2.42    0.46
  -4   8   6   22.85    1.26
  -4   8   6   22.66    1.27
  -4   8   5    4.42    0.65
  -4   8   5    2.56    0.56
  -4   8   4  111.46    4.24
  -4   8   4  112.95    4.36
  -4   8   3    3.28    0.64
  -4   8   3    4.08    0.76
  -4   8   3    2.87    0.67
  -4   8   2  329.53    9.82
  -4   8   2  329.29    9.92
   4  -8  -2  300.69    9.80
  -4   8   2  327.72    9.84
  -4   8   1    0.91    0.46
  -4   8   1    1.50    0.56
   4  -8  -1    0.95    0.51
  -4   8   0   25.51    1.99
  -4   8   0   27.88    2.16
  -4   8   0   26.97    1.85
   4  -8   0   24.53    2.02
  -4   8  -1    1.12    0.50
  -4   8  -1    1.62    0.52
  -4   8  -1    0.98    0.50
  -4   8  -1    0.14    0.43
  -4   8  -1    0.43    0.33
   4  -8   1    0.42    0.44
  -4   8  -2  253.04    8.10
   4  -8   2  217.52    7.92
   4  -8   2  227.09    7.82
  -4   8  -2  230.80    7.59
  -4   8  -2  243.27    7.80
  -4   8  -2  238.50    7.64
  -4   8  -3    0.57    0.37
  -4   8  -3    1.20    0.55
   4  -8   3    1.92    0.68
   4  -8   4   33.24    2.31
  -4   8  -4   35.38    2.17
  -4   8  -4   35.76    2.06
  -4   8  -4   35.65    2.18
   4  -8   5    3.04    0.69
  -4   8  -5    3.42    0.64
  -4   8  -5    3.28    0.62
   4  -8   6    0.36    0.33
  -4   8  -6    0.26    0.26
  -4   8  -6    0.60    0.30
  -4   7   8   47.37    2.19
  -4   7   8   46.19    2.23
  -4   7   8   51.24    2.35
  -4   7   7  222.20    7.27
  -4   7   7  235.56    7.47
  -4   7   7  225.84    7.27
  -4   7   7  239.36    7.39
  -4   7   6   43.60    2.73
  -4   7   6   42.11    2.66
  -4   7   6   42.43    2.61
  -4   7   5    3.75    0.89
  -4   7   5    3.34    0.84
   4  -7  -5    1.97    0.63
  -4   7   5    2.56    0.71
  -4   7   5    2.72    0.78
  -4   7   4   37.66    2.66
  -4   7   4   40.81    2.96
  -4   7   4   45.94    2.95
  -4   7   4   48.38    3.24
  -4   7   4   43.66    2.86
  -4   7   4   42.26    3.06
  -4   7   4   45.17    3.14
  -4   7   3   46.22    3.28
  -4   7   3   46.25    3.22
  -4   7   3   50.76    3.43
  -4   7   3   47.33    3.05
  -4   7   3   52.56    3.52
  -4   7   2   91.74    4.90
  -4   7   2   95.17    4.51
  -4   7   2   88.79    4.80
  -4   7   2   98.38    5.06
  -4   7   2   99.65    5.12
  -4   7   1   20.87    2.02
  -4   7   1   20.17    1.97
  -4   7   1   20.92    2.16
  -4   7   1   21.55    2.27
  -4   7   1   21.67    2.27
  -4   7   0    1.31    0.71
  -4   7   0    3.84    0.91
  -4   7   0    0.61    0.60
  -4   7   0    2.95    0.92
  -4   7  -1    8.36    1.48
  -4   7  -1    7.33    1.18
  -4   7  -1    8.00    1.35
  -4   7  -1   10.20    1.50
  -4   7  -2    1.81    0.72
  -4   7  -2    0.35    0.53
  -4   7  -2    0.11    0.66
  -4   7  -3   10.17    1.58
  -4   7  -3    9.94    1.32
   4  -7   4   65.16    4.26
  -4   7  -4   63.23    3.72
  -4   7  -4   66.39    3.96
  -4   7  -5   95.96    4.62
  -4   7  -5   85.85    4.23
   4  -7   5   86.03    4.93
  -4   7  -5   95.00    4.38
  -4   7  -5   97.52    4.42
  -4   7  -6   91.52    3.89
   4  -7   6   83.19    4.70
  -4   7  -6   96.53    4.29
  -4   7  -6   94.25    4.24
  -4   7  -7  142.85    5.46
  -4   7  -7  141.04    5.46
  -4   7  -7  162.25    5.70
  -4   7  -7  155.34    5.61
   4  -7   7  142.40    6.15
  -4   7  -8   20.00    1.57
  -4   7  -8   19.77    1.56
  -4   7  -8   17.25    1.35
  -4   7  -8   18.14    1.38
   4  -7   8   16.78    1.69
  -4   7  -9   52.06    2.40
  -4   7  -9   52.55    2.41
   4  -7   9   47.36    2.56
  -4   6  10   18.15    1.31
  -4   6  10   16.89    1.24
  -4   6  10   18.82    1.33
  -4   6   9   56.52    3.00
  -4   6   9   53.45    2.77
  -4   6   9   53.87    2.83
  -4   6   9   54.20    2.83
  -4   6   9   51.44    2.79
  -4   6   8    4.15    0.88
  -4   6   8    2.65    0.73
  -4   6   8    3.39    0.83
  -4   6   8    3.11    0.80
  -4   6   8    2.96    0.74
  -4   6   8    2.24    0.75
  -4   6   7   31.53    2.55
  -4   6   7   33.91    2.63
  -4   6   7   35.49    2.66
  -4   6   7   32.06    2.62
  -4   6   7   36.07    2.69
  -4   6   7   37.10    2.76
  -4   6   7   36.82    2.82
  -4   6   6  241.59    8.89
  -4   6   6  227.32    8.84
  -4   6   6  241.98    9.00
  -4   6   6  252.10    9.21
  -4   6   6  242.53    8.83
  -4   6   6  250.38    9.18
  -4   6   6  222.62    8.85
  -4   6   5   46.59    3.18
  -4   6   5   48.17    3.52
  -4   6   5   46.54    3.55
  -4   6   5   48.58    3.47
  -4   6   5   51.34    3.74
  -4   6   5   50.89    3.76
  -4   6   5   46.95    3.52
  -4   6   4  236.30    9.16
  -4   6   4  223.61    9.23
  -4   6   4  229.48    9.44
  -4   6   4  240.91    9.42
  -4   6   4  228.71    9.41
  -4   6   4  254.53    9.87
  -4   6   4  232.83    9.26
  -4   6   4  240.29    9.63
  -4   6   3  126.74    6.33
  -4   6   3  126.35    6.48
  -4   6   3  116.28    6.08
  -4   6   3  109.54    6.05
  -4   6   3  124.50    6.40
  -4   6   3  119.80    6.38
  -4   6   3  130.26    6.78
  -4   6   2   10.06    1.79
  -4   6   2    9.84    1.54
  -4   6   2    9.33    1.52
  -4   6   2   10.98    1.83
  -4   6   2   10.56    1.73
  -4   6   2    9.49    1.88
  -4   6   2   10.89    1.83
  -4   6   2   10.26    1.76
  -4   6   2   13.66    2.10
  -4   6   1   48.39    3.78
  -4   6   1   45.76    3.58
  -4   6   1   42.09    3.64
  -4   6   1   45.59    3.77
  -4   6   1   51.39    4.28
  -4   6   1   44.54    3.74
  -4   6   0  192.96    7.62
  -4   6   0  173.28    8.16
  -4   6   0  186.22    8.03
  -4   6   0  184.50    7.87
  -4   6   0  183.06    7.51
  -4   6   0  175.34    8.19
  -4   6  -1   43.78    3.66
  -4   6  -1   46.43    3.47
  -4   6  -1   40.83    3.59
  -4   6  -1   41.07    3.31
  -4   6  -1   44.05    3.39
  -4   6  -1   40.69    3.56
  -4   6  -1   50.44    3.60
  -4   6  -2  109.90    5.67
  -4   6  -2  101.06    5.91
  -4   6  -2  101.31    5.79
  -4   6  -2  105.59    5.93
  -4   6  -2  110.67    5.80
  -4   6  -2  119.27    5.87
  -4   6  -3   27.10    2.78
  -4   6  -3   29.21    2.98
  -4   6  -3   38.43    3.13
  -4   6  -3   28.33    2.78
  -4   6  -3   35.20    3.00
  -4   6  -4    7.82    1.48
  -4   6  -4    6.13    1.16
  -4   6  -4    7.39    1.36
  -4   6  -4    6.50    1.40
   4  -6   5  244.17   10.37
  -4   6  -5  254.56    9.51
  -4   6  -5  256.41    9.54
  -4   6  -5  249.12    9.10
  -4   6  -5  243.98    9.58
   4  -6   6  211.62    9.37
  -4   6  -6  223.49    8.40
  -4   6  -6  221.41    8.20
  -4   6  -6  225.39    8.54
  -4   6  -6  222.67    8.60
  -4   6  -6  218.88    8.56
   4  -6   7   29.57    2.95
  -4   6  -7   31.40    2.60
   4  -6   8  148.54    6.87
  -4   6  -8  145.76    6.17
  -4   6  -9    9.85    1.10
  -4   6  -9    8.81    1.06
  -4   6  -9    8.76    1.27
   4  -6   9    8.73    1.44
   4  -6  10    0.55    0.44
  -4   6 -11   22.51    1.58
  -4   6 -11   22.46    1.57
   4  -6  11   22.22    1.68
  -4   5  11   90.92    3.60
  -4   5  11   99.73    3.87
  -4   5  11   99.99    4.02
  -4   5  11   96.93    3.86
  -4   5  10   10.72    1.23
  -4   5  10    9.77    1.26
  -4   5  10   12.64    1.48
  -4   5  10   10.70    1.35
  -4   5   9   27.35    2.21
  -4   5   9   26.67    2.31
  -4   5   9   26.12    2.32
  -4   5   8  190.19    7.34
  -4   5   8  194.75    7.66
  -4   5   8  196.95    7.73
  -4   5   8  182.16    7.34
  -4   5   8  172.76    7.21
  -4   5   8  188.62    7.32
  -4   5   8  175.48    7.30
  -4   5   7   14.23    1.84
  -4   5   7   17.62    2.16
  -4   5   7   15.97    2.03
  -4   5   7   14.86    1.97
  -4   5   7   17.02    2.18
  -4   5   7   15.36    2.07
  -4   5   7   15.60    1.98
  -4   5   7   15.63    1.99
  -4   5   6    4.52    1.15
  -4   5   6    3.85    1.10
  -4   5   6    5.47    1.29
  -4   5   6    4.37    1.21
  -4   5   6    2.87    0.99
  -4   5   6    4.30    1.14
  -4   5   6    3.76    1.17
  -4   5   5   70.12    4.59
  -4   5   5   77.36    5.07
  -4   5   5   67.36    4.72
  -4   5   5   73.78    4.50
  -4   5   5   75.83    4.97
  -4   5   5   66.89    4.50
  -4   5   5   69.66    4.78
  -4   5   5   74.46    4.83
  -4   5   5   73.18    4.75
  -4   5   4  350.83   12.53
  -4   5   4  336.61   12.16
  -4   5   4  331.29   12.45
  -4   5   4  334.82   12.41
  -4   5   4  328.19   11.15
  -4   5   4  323.96   11.16
  -4   5   4  333.69   12.68
  -4   5   4  311.57   12.28
  -4   5   4  359.84   12.41
  -4   5   4  355.28   12.93
  -4   5   3  185.51    7.68
  -4   5   3  167.66    8.30
  -4   5   3  176.48    8.35
  -4   5   3  188.83    8.82
  -4   5   3  173.38    8.33
  -4   5   3  186.63    8.16
  -4   5   3  172.97    7.36
  -4   5   3  176.16    8.12
  -4   5   3  174.95    7.53
  -4   5   3  173.32    7.47
  -4   5   3  163.45    8.07
  -4   5   3  174.42    8.36
  -4   5   3  178.49    7.43
  -4   5   3  190.58    8.61
  -4   5   2  177.74    8.59
  -4   5   2  191.15    8.59
  -4   5   2  181.74    8.15
  -4   5   2  197.98    9.22
  -4   5   2  173.07    8.42
  -4   5   2  181.01    7.72
  -4   5   2  182.17    7.49
  -4   5   2  176.30    8.38
  -4   5   2  166.69    8.26
  -4   5   2  199.02    8.12
  -4   5   2  188.76   15.82
  -4   5   2  182.03   15.60
  -4   5   2  172.94    7.58
  -4   5   1   12.80    4.06
  -4   5   1    5.46    2.72
  -4   5   1    9.05    1.60
  -4   5   1    7.06    1.68
  -4   5   1    9.92    1.88
  -4   5   1    7.76    1.48
  -4   5   1    8.40    1.47
  -4   5   1    5.25    1.35
  -4   5   1    8.28    1.63
  -4   5   1   11.39    1.90
  -4   5   1    6.80    1.31
  -4   5   1   11.57    1.76
  -4   5   1    8.63    1.92
  -4   5   1    9.25    1.81
  -4   5   0  311.54   11.32
  -4   5   0  296.18   12.04
  -4   5   0  333.57   11.95
  -4   5   0  315.25   12.08
  -4   5   0  306.15   11.73
  -4   5   0  336.09   11.98
  -4   5   0  290.28   11.96
  -4   5   0  320.16   12.78
  -4   5  -1   28.83    3.06
  -4   5  -1   25.66    2.72
  -4   5  -1   24.46    2.87
  -4   5  -1   32.24    3.15
  -4   5  -1   28.89    2.85
  -4   5  -1   29.37    3.04
  -4   5  -1   30.34    2.94
  -4   5  -1   30.71    3.19
  -4   5  -1   33.16    6.66
  -4   5  -1   31.49    6.41
  -4   5  -1   28.03    2.91
  -4   5  -2  359.01   22.92
  -4   5  -2  351.47   22.70
  -4   5  -2  356.52   13.31
  -4   5  -2  403.88   13.16
  -4   5  -2  338.09   12.64
  -4   5  -2  354.57   13.11
  -4   5  -2  347.69   12.87
  -4   5  -2  357.66   11.84
  -4   5  -2  358.83   13.00
  -4   5  -2  360.73   13.27
  -4   5  -3   31.41    6.34
  -4   5  -3   35.19    6.66
  -4   5  -3   42.74    3.22
  -4   5  -3   36.71    3.34
  -4   5  -3   35.56    3.33
  -4   5  -3   32.12    3.26
  -4   5  -3   33.21    3.25
  -4   5  -3   38.95    3.29
  -4   5  -3   31.07    3.14
  -4   5  -3   39.90    3.49
  -4   5  -4  310.38   11.17
  -4   5  -4  275.00   10.99
  -4   5  -4  274.49   11.14
  -4   5  -4  321.01   11.10
  -4   5  -4  269.41   11.02
  -4   5  -4  286.41   10.55
   4  -5   5    0.96    0.76
  -4   5  -5    1.69    0.83
  -4   5  -5    0.23    0.57
  -4   5  -5    0.83    0.63
  -4   5  -6    4.17    1.10
  -4   5  -6    3.79    1.02
  -4   5  -6    2.49    0.96
  -4   5  -6    2.35    0.79
  -4   5  -7  181.05    7.97
  -4   5  -7  194.98    7.72
   4  -5   7  192.96    8.99
  -4   5  -8  326.92   11.55
  -4   5  -8  330.72   11.10
   4  -5   8  316.95   12.29
  -4   5  -9   25.27    2.33
   4  -5   9   23.68    2.62
  -4   5  -9   20.77    1.94
  -4   5  -9   24.35    2.07
  -4   5  -9   23.84    2.41
   4  -5  10  269.92   10.25
  -4   5 -10  287.58    9.61
  -4   5 -11    2.05    0.68
   4  -5  11    0.93    0.63
  -4   5 -12   64.43    3.16
   4  -5  12   58.45    3.24
  -4   5 -13    7.78    0.84
   4  -5  13    6.02    0.74
  -4   5 -13    5.79    0.67
  -4   5 -13    6.18    0.68
  -4   4  13   84.28    2.93
  -4   4  13   84.14    3.06
  -4   4  13   82.29    2.85
  -4   4  12    0.72    0.38
  -4   4  12    0.57    0.40
  -4   4  12    0.10    0.36
  -4   4  11    5.19    0.75
  -4   4  11    5.54    0.99
  -4   4  11    5.96    1.02
  -4   4  10   33.54    2.54
  -4   4  10   31.92    2.62
  -4   4  10   29.91    2.41
  -4   4  10   28.40    2.08
  -4   4  10   34.35    2.79
  -4   4  10   33.53    2.60
  -4   4   9  340.64   12.06
  -4   4   9  360.18   11.72
  -4   4   9  335.89   10.89
  -4   4   9  378.89   12.45
  -4   4   9  353.05   11.85
  -4   4   8    5.15    1.16
  -4   4   8    3.25    0.98
  -4   4   8    6.98    1.45
  -4   4   8    2.77    0.90
  -4   4   8    4.49    1.21
  -4   4   8    4.43    0.99
  -4   4   8    3.06    0.97
  -4   4   7   22.62    2.47
  -4   4   7   24.27    2.54
  -4   4   7   29.30    3.02
  -4   4   7   22.95    2.59
  -4   4   7   22.63    2.51
  -4   4   7   22.82    2.49
  -4   4   7   26.22    2.42
  -4   4   6   70.53    4.23
  -4   4   6   69.63    4.67
  -4   4   6   75.23    4.90
  -4   4   6   71.44    4.83
  -4   4   6   73.63    4.41
  -4   4   6   71.66    4.97
  -4   4   6   77.78    4.49
  -4   4   6   80.44    4.55
  -4   4   6   73.82    4.74
  -4   4   6   81.72    4.57
  -4   4   5  306.12   10.44
  -4   4   5  286.43   18.55
  -4   4   5  285.94   18.52
  -4   4   5  297.24   11.48
  -4   4   5  330.46   11.88
  -4   4   5  291.72   11.70
  -4   4   5  288.88   11.03
  -4   4   5  304.89   12.00
  -4   4   5  286.92   11.72
  -4   4   5  331.63   10.83
  -4   4   5  315.82   11.00
  -4   4   5  307.26   11.03
  -4   4   5  315.67   11.01
  -4   4   5  308.81   11.55
  -4   4   4    4.50    1.07
  -4   4   4    4.81    1.09
  -4   4   4    1.06    1.30
  -4   4   4    4.74    2.36
  -4   4   4    2.93    1.05
  -4   4   4    3.38    1.14
  -4   4   4    2.31    0.96
  -4   4   4    3.07    0.98
  -4   4   4    6.71    1.55
  -4   4   4    2.96    1.07
  -4   4   4    3.43    0.99
  -4   4   4    2.46    0.87
  -4   4   4    2.08    0.89
  -4   4   4    2.69    0.89
  -4   4   4    4.28    1.23
  -4   4   3   88.86    5.08
  -4   4   3   94.15    5.23
  -4   4   3  101.38    5.48
  -4   4   3  105.77    5.45
  -4   4   3   97.09    5.91
  -4   4   3  102.83    5.21
  -4   4   3   91.30    5.83
  -4   4   3   92.40    5.58
  -4   4   3  111.47    5.94
  -4   4   3   92.99    5.79
  -4   4   3   80.79    9.89
  -4   4   3   87.30   10.28
  -4   4   3   97.49    5.89
  -4   4   3   95.44    5.31
  -4   4   2  541.67   17.17
  -4   4   2  610.73   17.38
  -4   4   2  541.38   16.72
  -4   4   2  530.55   17.71
  -4   4   2  521.88   17.73
  -4   4   2  503.55   17.31
  -4   4   2  564.07   17.54
  -4   4   2  517.03   17.78
  -4   4   2  548.39   18.11
  -4   4   2  512.95   27.52
  -4   4   2  529.92   28.08
  -4   4   2  552.18   17.23
  -4   4   2  566.69   18.26
  -4   4   1   -0.16    0.74
  -4   4   1    3.76    1.04
  -4   4   1    2.73    1.02
  -4   4   1    2.41    0.98
  -4   4   1    1.44    0.93
  -4   4   1    0.83    0.68
  -4   4   1    0.14    0.60
  -4   4   1    2.20    0.94
  -4   4   1    1.69    0.85
  -4   4   1    2.73    0.99
  -4   4   1   -0.58    1.65
  -4   4   1    0.58    1.16
  -4   4   0  111.43    6.14
  -4   4   0  112.04    6.88
  -4   4   0  108.59    6.26
  -4   4   0  116.20    6.27
  -4   4   0  107.63    6.01
  -4   4   0  106.13    6.16
  -4   4   0  111.95    6.26
  -4   4   0  105.24    5.61
  -4   4  -1    1.46    0.73
  -4   4  -1   10.16    2.14
  -4   4  -1    0.83    0.65
  -4   4  -1    2.59    0.92
  -4   4  -1    1.24    0.85
  -4   4  -1    1.21    0.67
  -4   4  -1    0.59    0.83
  -4   4  -1    0.58    0.83
  -4   4  -1    1.75    1.64
  -4   4  -1    1.00    0.76
  -4   4  -1    7.39    1.51
  -4   4  -1    7.39    1.50
  -4   4  -1    1.26    0.79
  -4   4  -2   68.30    4.72
  -4   4  -2   69.01    4.78
  -4   4  -2   72.87    4.22
  -4   4  -2   66.95    4.56
  -4   4  -2   76.32    4.96
  -4   4  -2   63.82    5.33
  -4   4  -2   70.86    4.83
  -4   4  -2   68.40    4.70
  -4   4  -2   68.70    7.39
  -4   4  -2   76.04    4.69
  -4   4  -2   67.96    9.20
  -4   4  -2   75.93    9.68
  -4   4  -2   80.07    8.70
  -4   4  -2   64.48    4.64
  -4   4  -3    9.65    1.69
  -4   4  -3   11.01    1.81
  -4   4  -3    7.71    1.61
  -4   4  -3    6.75    2.44
  -4   4  -3    6.94    1.34
  -4   4  -3   10.44    1.66
  -4   4  -3   13.68    4.04
  -4   4  -3    9.63    3.41
  -4   4  -3    9.51    3.07
  -4   4  -3    6.52    1.45
  -4   4  -4   12.14    3.76
  -4   4  -4   10.98    3.58
  -4   4  -4   13.53    3.67
  -4   4  -4   10.38    1.69
  -4   4  -4    9.23    1.70
  -4   4  -4    8.48    2.91
  -4   4  -4   13.33    1.97
  -4   4  -4   15.16    3.67
  -4   4  -4    8.04    1.64
  -4   4  -4   11.54    1.91
  -4   4  -4   14.61    1.96
  -4   4  -5  170.21    7.77
  -4   4  -5  182.27   14.78
  -4   4  -5  176.35   14.61
  -4   4  -5  190.00   13.97
  -4   4  -5  155.63   13.21
  -4   4  -5  177.94    8.07
  -4   4  -5  169.85    7.99
  -4   4  -5  171.89    7.39
  -4   4  -5  182.75   13.35
  -4   4  -5  198.75    8.05
  -4   4  -6   14.92    1.95
  -4   4  -6   12.13    3.67
  -4   4  -6   12.12    1.86
  -4   4  -6   13.82    1.86
  -4   4  -6   14.33    1.91
  -4   4  -6   11.49    3.39
   4  -4   6   13.11    2.18
  -4   4  -6   13.48    1.96
  -4   4  -7   21.69    2.51
   4  -4   7   23.55    2.87
  -4   4  -7   21.50    2.25
  -4   4  -7   24.86    2.54
  -4   4  -8    1.30    0.71
   4  -4   8    1.24    0.79
   4  -4   9  235.84   10.13
  -4   4  -9  236.14    9.29
  -4   4 -10    5.63    1.27
  -4   4 -10    6.38    1.30
   4  -4  10    5.98    1.40
   4  -4  11  219.41    9.16
  -4   4 -11  243.60    8.91
   4  -4  12  155.54    6.79
  -4   4 -12  169.28    6.67
   4  -4  13    7.53    1.08
   4  -4  13    8.00    1.17
   4  -4  14    0.74    0.33
  -4   3  14   11.58    0.84
  -4   3  14   12.20    0.88
  -4   3  14   12.93    0.96
  -4   3  13   14.73    1.31
  -4   3  13   13.74    1.08
  -4   3  13   16.18    1.48
  -4   3  13   16.72    1.33
  -4   3  12  146.68    5.53
  -4   3  12  133.29    5.04
  -4   3  12  134.38    5.36
  -4   3  11   84.73    4.29
  -4   3  11   79.58    3.97
  -4   3  11   81.09    4.23
  -4   3  10   17.37    2.01
  -4   3  10   17.72    1.91
  -4   3  10   21.58    2.37
  -4   3  10   18.16    2.05
  -4   3  10   19.97    2.21
  -4   3   9    9.61    1.57
  -4   3   9    8.23    1.39
  -4   3   9    6.72    1.25
  -4   3   9    8.66    1.62
  -4   3   9    7.71    1.50
  -4   3   8  160.20    7.23
  -4   3   8  154.99    7.00
  -4   3   8  158.64    6.85
  -4   3   8  162.88    7.13
  -4   3   8  157.37    6.92
  -4   3   8  156.59    7.26
  -4   3   8  142.89    6.77
  -4   3   8  168.66    7.81
  -4   3   8  161.51    7.64
  -4   3   7   58.18    4.14
  -4   3   7   61.26    4.11
  -4   3   7   65.35    4.24
  -4   3   7   61.60    4.01
  -4   3   7   57.34    4.18
  -4   3   7   54.93    3.91
  -4   3   7   56.10    3.89
  -4   3   7   56.18    4.30
  -4   3   7   57.80    4.42
  -4   3   7   63.56    4.46
  -4   3   7   52.01    3.92
  -4   3   6  842.66   25.07
  -4   3   6  868.19   24.86
  -4   3   6  854.59   24.01
  -4   3   6  869.53   24.22
  -4   3   6  855.60   22.95
  -4   3   6  808.94   24.35
  -4   3   6  889.95   24.92
  -4   3   6  868.98   24.20
  -4   3   6  876.96   24.48
  -4   3   6  781.59   23.16
  -4   3   6  771.06   23.32
  -4   3   6  870.49   24.31
  -4   3   6  833.37   24.07
  -4   3   5   94.30    5.47
  -4   3   5   91.03    5.14
  -4   3   5   89.71    5.13
  -4   3   5   99.99    5.49
  -4   3   5   88.03    5.27
  -4   3   5   84.44    4.66
  -4   3   5   85.14    4.68
  -4   3   5   92.62    4.78
  -4   3   5   87.73    5.35
  -4   3   5   90.41    5.37
  -4   3   5   79.91    5.18
  -4   3   5   81.50    4.89
  -4   3   5   89.06    5.11
  -4   3   5   89.84    5.27
  -4   3   5   94.50    9.85
  -4   3   5   87.69    9.59
  -4   3   4  355.13   13.25
  -4   3   4  360.00   13.25
  -4   3   4  366.19   12.02
  -4   3   4  381.91   12.86
  -4   3   4  375.42   12.72
  -4   3   4  400.11   13.16
  -4   3   4  371.68   13.00
  -4   3   4  351.31   12.13
  -4   3   4  349.14   12.09
  -4   3   4  390.29   12.28
  -4   3   4  371.15   13.21
  -4   3   4  341.67   12.92
  -4   3   4  387.88   13.11
  -4   3   4  345.33   12.55
  -4   3   4  347.58   12.49
  -4   3   4  371.95   13.09
  -4   3   4  384.58   21.47
  -4   3   4  341.35   20.47
  -4   3   4  425.66   22.89
  -4   3   3   82.73    5.29
  -4   3   3   88.58    4.93
  -4   3   3   85.48    5.36
  -4   3   3   84.37    5.12
  -4   3   3   89.66    5.20
  -4   3   3   97.75    5.24
  -4   3   3   88.87    5.31
  -4   3   3   78.31    4.65
  -4   3   3   81.40    4.72
  -4   3   3   83.79    5.10
  -4   3   3   91.12    5.53
  -4   3   3   96.55    5.35
  -4   3   3   87.71    5.36
  -4   3   3   91.00    5.46
  -4   3   3   95.14    5.29
  -4   3   3   97.70    5.03
  -4   3   3   79.83    9.37
  -4   3   3   87.24    9.78
  -4   3   3   98.30   10.40
  -4   3   2   89.96    5.31
  -4   3   2   96.69    5.72
  -4   3   2   89.12    5.37
  -4   3   2   94.91    5.41
  -4   3   2   99.97    5.16
  -4   3   2   98.26    5.61
  -4   3   2   95.32    5.11
  -4   3   2   95.92    5.66
  -4   3   2   96.37    5.57
  -4   3   2   93.07    5.38
  -4   3   2   94.96    5.66
  -4   3   2  107.18   10.90
  -4   3   2   92.06   10.05
  -4   3   2  105.47   10.68
  -4   3   1   16.73    4.33
  -4   3   1    9.07    3.21
  -4   3   1   19.32    4.57
  -4   3   1   16.17    1.97
  -4   3   1   18.78    2.54
  -4   3   1   14.60    2.07
  -4   3   1   16.54    2.25
  -4   3   1   15.83    2.26
  -4   3   1   14.50    2.01
  -4   3   1   17.53    2.44
  -4   3   1   15.60    2.12
  -4   3   1   19.49    2.38
  -4   3   1   16.35    2.10
  -4   3   1   14.61    2.07
  -4   3   0  733.03   22.27
  -4   3   0  742.51   23.24
  -4   3   0  714.00   21.22
  -4   3   0  768.37   23.45
  -4   3   0  773.34   22.51
  -4   3   0  759.96   22.39
  -4   3   0  807.77   22.98
  -4   3   0  772.54   22.99
  -4   3   0  789.39   22.17
  -4   3   0  749.55   22.40
  -4   3   0  739.37   22.34
  -4   3   0  860.35   33.75
  -4   3  -1   15.15    2.09
  -4   3  -1   15.39    2.10
  -4   3  -1   18.95    2.11
  -4   3  -1   18.83    2.55
  -4   3  -1   17.85    2.23
  -4   3  -1   16.85    2.34
  -4   3  -1   15.40    2.12
  -4   3  -1   21.25    2.26
  -4   3  -1   15.44    2.11
  -4   3  -1   19.58    2.15
  -4   3  -1   20.23    4.72
  -4   3  -1   20.61    4.74
  -4   3  -1   17.07    4.10
  -4   3  -1   17.75    2.21
  -4   3  -1   20.10    3.59
  -4   3  -2   94.51    4.81
  -4   3  -2   90.33    5.11
  -4   3  -2   97.71    5.55
  -4   3  -2  100.22    6.23
  -4   3  -2   96.90    5.56
  -4   3  -2  101.81    5.68
  -4   3  -2  112.57    5.52
  -4   3  -2   99.43   10.47
  -4   3  -2  101.60   10.56
  -4   3  -2  101.28   10.00
  -4   3  -2   99.93    5.61
  -4   3  -2   95.21    8.28
  -4   3  -3  116.92    6.14
  -4   3  -3  109.08    5.94
  -4   3  -3  122.39   11.68
  -4   3  -3  120.12   11.62
  -4   3  -3  113.46   10.75
  -4   3  -3  110.79    5.48
  -4   3  -3  105.82    5.76
  -4   3  -3  102.84    9.27
  -4   3  -3  121.92    6.20
  -4   3  -3  111.05    6.64
  -4   3  -3  111.05    6.04
  -4   3  -3  124.11    5.98
  -4   3  -3  119.04    9.61
  -4   3  -4  407.84   13.26
  -4   3  -4  433.66   23.37
  -4   3  -4  412.31   22.87
  -4   3  -4  450.86   23.16
  -4   3  -4  386.58   13.49
  -4   3  -4  397.71   14.12
  -4   3  -4  456.10   21.19
  -4   3  -4  429.27   21.54
[truncated: 751,696 more chars]
