# Supplementary material for: Syntheses, crystal structures, Hirshfeld surface analyses and crystal voids of 1-(4-bromo­phen­yl)-2,2-di­chloro­ethan-1-one and 2,2-di­bromo-1-(p-tol­yl)ethan-1-one
Source: Acta Crystallogr E Crystallogr Commun. 2025 Jan 14;81(Pt 2):120–6. doi: 10.1107/S205698902500012X (PMC11799792; doi:10.1107/S205698902500012X)
Supplement: Supplementary file 2 [file e-81-00120-Isup2.hkl]

data_I
#G-35                                                                       
_shelx_title ' g-35_g_a.res in P-1'                                             
_shelx_refln_list_code          4                                               
_shelx_F_calc_maximum      254.22                                               
_exptl_crystal_F_000       520.00                                               
_reflns_d_resolution_high  0.7836                                               
                                                                                
loop_                                                                           
 _space_group_symop_operation_xyz                                               
 'x, y, z'                                                                      
 '-x, -y, -z'                                                                   
                                                                                
_cell_length_a     7.0317                                                       
_cell_length_b     9.7894                                                       
_cell_length_c    14.4440                                                       
_cell_angle_alpha  87.594                                                       
_cell_angle_beta   84.725                                                       
_cell_angle_gamma  72.037                                                       
                                                                                
_shelx_F_squared_multiplier     1.000                                           
                                                                                
loop_                                                                           
 _refln_index_h                                                                 
 _refln_index_k                                                                 
 _refln_index_l                                                                 
 _refln_F_squared_calc                                                          
 _refln_F_squared_meas                                                          
 _refln_F_squared_sigma                                                         
 _refln_observed_status                                                         
   1   0   0        117.78        124.99        16.34 o                         
   2   0   0      25020.80      26221.47       445.72 o                         
   3   0   0       1374.19       1259.88        50.82 o                         
   4   0   0       5625.22       5867.15       261.57 o                         
   5   0   0       1445.00       1380.63        18.86 o                         
   6   0   0        246.17        246.06         6.87 o                         
   7   0   0        276.52        303.07         8.40 o                         
   8   0   0         70.08         67.49         4.04 o                         
  -8   1   0        267.78        268.93         5.35 o                         
  -7   1   0         93.72        103.27         4.55 o                         
  -6   1   0          1.74          5.20         1.28 o                         
  -5   1   0       1479.31       1461.62        17.40 o                         
  -4   1   0        833.07        830.90        65.38 o                         
  -3   1   0        149.91        142.62         8.23 o                         
  -2   1   0       8228.64       7479.90        84.19 o                         
  -1   1   0      19799.12      19818.78       287.18 o                         
   0   1   0        125.12        119.05         9.35 o                         
   1   1   0         23.48         39.65         6.52 o                         
   2   1   0       3190.54       2959.46       111.98 o                         
   3   1   0       2695.96       2086.56        51.90 o                         
   4   1   0       6194.48       6552.73       767.93 o                         
   5   1   0        401.39        362.23         7.69 o                         
   6   1   0       2487.78       2577.16        27.25 o                         
   7   1   0         81.85         94.47         3.80 o                         
   8   1   0        348.41        346.99         8.01 o                         
  -7   2   0        802.19        818.32        17.31 o                         
  -6   2   0        757.43        751.27        15.05 o                         
  -5   2   0       1612.56       1561.33        25.49 o                         
  -4   2   0        347.22        282.79        38.86 o                         
  -3   2   0        481.22        437.31        19.97 o                         
  -2   2   0       1244.93       1221.98        24.01 o                         
  -1   2   0       3699.87       3603.66        69.79 o                         
   0   2   0       9185.83       9079.96       359.49 o                         
   1   2   0        311.73        350.50        31.02 o                         
   2   2   0       6971.50       6688.94       190.23 o                         
   3   2   0          0.89          5.22         4.55 o                         
   4   2   0         62.64         97.97        29.34 o                         
   5   2   0         75.49         73.63         5.04 o                         
   6   2   0          7.99         10.30         1.18 o                         
   7   2   0        210.45        230.39         5.20 o                         
   8   2   0          0.87          2.76         0.85 o                         
  -7   3   0        239.81        244.89         6.55 o                         
  -6   3   0        335.24        344.15         8.07 o                         
  -5   3   0          4.69          9.22         1.63 o                         
  -4   3   0       4864.16       4374.89        47.98 o                         
  -3   3   0        977.91        988.47        28.94 o                         
  -2   3   0      20226.07      20330.93       229.64 o                         
  -1   3   0       4855.67       4881.66        86.21 o                         
   0   3   0      19957.07      19111.45       359.99 o                         
   1   3   0      12292.91      12987.21       387.90 o                         
   2   3   0       1998.42       2223.36        80.90 o                         
   3   3   0       2527.51       2528.40       100.13 o                         
   4   3   0         55.57         54.81        15.72 o                         
   5   3   0        916.80        892.88        12.68 o                         
   6   3   0        490.31        481.44         7.85 o                         
   7   3   0          8.71         10.82         1.19 o                         
   8   3   0        586.90        608.81         9.12 o                         
  -7   4   0         15.54         11.95         1.41 o                         
  -6   4   0         32.20         37.44         2.35 o                         
  -5   4   0       1458.33       1397.40        18.94 o                         
  -4   4   0        686.88        618.16        12.29 o                         
  -3   4   0       3236.28       3080.07       113.24 o                         
  -2   4   0        788.79        821.29        37.62 o                         
  -1   4   0       8360.35       8276.24       227.54 o                         
   0   4   0       2564.45       2571.50       107.90 o                         
   1   4   0        243.64        249.94        25.89 o                         
   2   4   0       7880.53       8666.77       169.51 o                         
   3   4   0        375.85        316.75        29.03 o                         
   4   4   0       8189.14       8057.77       251.21 o                         
   5   4   0        492.79        498.29         7.95 o                         
   6   4   0        313.95        326.17         6.22 o                         
   7   4   0          7.13         12.84         1.36 o                         
   8   4   0         15.31         17.13         1.60 o                         
  -6   5   0          5.72         10.26         1.97 o                         
  -5   5   0         85.65         93.93         4.05 o                         
  -4   5   0       1901.37       1777.73        26.97 o                         
  -3   5   0         27.29         57.64         8.72 o                         
  -2   5   0        198.40        206.45        11.89 o                         
  -1   5   0       1428.49       1535.21        42.15 o                         
   0   5   0        538.15        681.43        31.41 o                         
   1   5   0        279.25        276.66        35.00 o                         
   2   5   0       1136.93       1024.44        52.21 o                         
   3   5   0        897.58        877.92       115.58 o                         
   4   5   0         13.98         18.62         6.73 o                         
   5   5   0          0.57          4.52         1.10 o                         
   6   5   0         38.64         43.29         2.29 o                         
   7   5   0        533.83        570.13         9.23 o                         
   8   5   0       1282.08       1377.36        27.15 o                         
  -6   6   0       1315.94       1163.59        34.06 o                         
  -5   6   0        686.21        672.32        13.40 o                         
  -4   6   0       1065.95       1032.49        18.15 o                         
  -3   6   0        693.81        661.34        12.98 o                         
  -2   6   0        906.87        853.25        16.26 o                         
  -1   6   0       4349.18       4588.85       191.92 o                         
   0   6   0       1136.03       1195.04        73.80 o                         
   1   6   0       2500.26       2683.96        95.72 o                         
   2   6   0       1555.45       1722.54       215.10 o                         
   3   6   0        980.12       1035.16        93.73 o                         
   4   6   0        550.91        603.03        19.43 o                         
   5   6   0          1.52         15.22         5.85 o                         
   6   6   0        747.04        773.16        18.30 o                         
   7   6   0         54.21         57.51         2.54 o                         
   8   6   0        901.97        953.11        15.88 o                         
  -5   7   0        350.77        351.88        16.23 o                         
  -4   7   0          0.19         11.87         3.95 o                         
  -3   7   0       1300.33       1318.06        22.46 o                         
  -2   7   0        954.39        940.69        15.51 o                         
  -1   7   0        295.99        288.26         7.80 o                         
   0   7   0       2407.07       2426.43        40.58 o                         
   1   7   0        362.65        372.66        16.62 o                         
   2   7   0       2237.29       2146.27        46.52 o                         
   3   7   0        388.86        401.50         8.46 o                         
   4   7   0        137.18        131.26         5.23 o                         
   5   7   0        547.53        593.78        11.86 o                         
   6   7   0         60.51         67.78         3.09 o                         
   7   7   0          7.73         11.45         1.42 o                         
   8   7   0         10.21         11.95         1.13 o                         
  -4   8   0        121.50        147.54         5.61 o                         
  -3   8   0         14.51         21.23         2.85 o                         
  -2   8   0         46.36         62.86         3.99 o                         
  -1   8   0        670.60        702.34        12.99 o                         
   0   8   0          3.69          7.31         1.89 o                         
   1   8   0       1023.76       1105.11        20.12 o                         
   2   8   0       1053.90       1109.16        21.92 o                         
   3   8   0        926.34        938.28        18.03 o                         
   4   8   0        368.32        386.39         7.84 o                         
   5   8   0        140.99        151.24         5.16 o                         
   6   8   0        262.13        293.72         7.51 o                         
   7   8   0         86.75         94.90         3.25 o                         
   8   8   0        571.95        532.92        18.88 o                         
  -3   9   0          6.13          6.99         1.51 o                         
  -2   9   0         95.35         89.33         3.94 o                         
  -1   9   0        236.22        255.52         7.20 o                         
   0   9   0       1603.24       1697.23        28.98 o                         
   1   9   0        155.45        162.81         6.55 o                         
   2   9   0         19.26         21.74         2.74 o                         
   3   9   0        109.01        115.75         5.78 o                         
   4   9   0        101.11        116.22         4.76 o                         
   5   9   0         31.82         32.96         2.26 o                         
   6   9   0       1937.79       1965.41        23.05 o                         
   7   9   0        520.37        508.16         8.89 o                         
  -2  10   0       1166.16       1278.00        29.02 o                         
  -1  10   0        447.88        485.57        13.54 o                         
   0  10   0        244.50        280.53         7.81 o                         
   1  10   0        214.79        220.66         7.89 o                         
   2  10   0          2.65          6.80         1.65 o                         
   3  10   0        489.69        522.39        10.21 o                         
   4  10   0         89.29         96.74         4.40 o                         
   5  10   0        290.64        285.91         7.11 o                         
   6  10   0         13.28         12.00         1.28 o                         
   7  10   0          1.01          2.90         0.90 o                         
  -1  11   0        109.58        105.09        18.54 o                         
   0  11   0        150.46        171.00         5.24 o                         
   1  11   0        381.71        385.63         8.16 o                         
   2  11   0        910.25        954.57        18.21 o                         
   3  11   0        546.61        561.32         9.13 o                         
   4  11   0        321.99        325.17        12.31 o                         
   5  11   0         96.70         94.91         3.26 o                         
   6  11   0        446.15        361.32        10.26 o                         
   1  12   0          8.96          8.91         1.61 o                         
   2  12   0        137.43        149.01         4.40 o                         
   3  12   0        324.05        317.46        10.46 o                         
   4  12   0        218.75        208.50         6.22 o                         
  -4 -12   1          5.94          8.82         1.05 o                         
  -3 -12   1         28.66         28.77         4.30 o                         
  -2 -12   1         17.85         23.11         1.73 o                         
  -1 -12   1          8.67         11.43         1.36 o                         
  -6 -11   1        168.10        138.95        21.98 o                         
  -5 -11   1       1187.17       1140.28        24.02 o                         
  -4 -11   1        193.08        192.80         6.08 o                         
  -3 -11   1       1321.11       1428.92        22.42 o                         
  -2 -11   1        732.36        782.75        11.70 o                         
  -1 -11   1        187.80        185.05         5.08 o                         
   0 -11   1        181.41        188.98         6.90 o                         
   1 -11   1         33.98         27.46         2.59 o                         
  -7 -10   1        123.05        119.04         7.81 o                         
  -6 -10   1        380.53        370.91         8.09 o                         
  -5 -10   1        189.27        186.65         5.95 o                         
  -4 -10   1       2363.98       2459.30        36.18 o                         
  -3 -10   1       1403.25       1490.75        19.40 o                         
  -2 -10   1       1863.04       1936.80        36.99 o                         
  -1 -10   1       1750.53       1884.27        35.45 o                         
   0 -10   1       1885.35       2041.44        61.31 o                         
   1 -10   1       2650.76       2893.24        91.27 o                         
   2 -10   1         42.29         43.29         3.27 o                         
  -7  -9   1        111.14        113.06         4.05 o                         
  -6  -9   1         78.95         84.67         3.26 o                         
  -5  -9   1        166.11        184.46         5.20 o                         
  -4  -9   1        145.56        142.55         4.78 o                         
  -3  -9   1         90.18        103.76         5.63 o                         
  -2  -9   1         64.48         68.45         4.43 o                         
  -1  -9   1       1536.96       1663.50        23.61 o                         
   0  -9   1         39.79         58.63         4.03 o                         
   1  -9   1         77.06         78.50         4.04 o                         
   2  -9   1         41.51         49.61         3.04 o                         
   3  -9   1         31.06         37.23         4.26 o                         
  -8  -8   1         20.76         19.61         1.30 o                         
  -7  -8   1       1776.30       1823.98        18.72 o                         
  -6  -8   1        148.46        165.43         5.15 o                         
  -5  -8   1        613.36        621.85        10.10 o                         
  -4  -8   1       2625.38       2679.16        29.92 o                         
  -3  -8   1        108.00        116.95         5.05 o                         
  -2  -8   1       2011.00       2062.07        31.00 o                         
  -1  -8   1       1304.26       1320.43        19.95 o                         
   0  -8   1       2971.25       3036.37        38.69 o                         
   1  -8   1          2.08          6.67         1.30 o                         
   2  -8   1        149.25        148.02         5.53 o                         
   3  -8   1          0.39          4.27         1.47 o                         
   4  -8   1          0.71          4.13         1.14 o                         
  -8  -7   1        544.86        579.43         8.66 o                         
  -7  -7   1          5.50          7.77         1.21 o                         
  -6  -7   1       1132.25       1229.25        15.18 o                         
  -5  -7   1       2059.17       2114.48        36.15 o                         
  -4  -7   1       3319.91       3372.83        38.35 o                         
  -3  -7   1       9306.27       9449.05       141.33 o                         
  -2  -7   1        135.17        135.15         5.38 o                         
  -1  -7   1       6579.90       6780.03       130.19 o                         
   0  -7   1        149.72        155.79         5.28 o                         
   1  -7   1       3134.63       3151.36        34.22 o                         
   2  -7   1        515.68        488.84        10.53 o                         
   3  -7   1         18.77         25.99         2.79 o                         
   4  -7   1         42.57         47.36         3.81 o                         
   5  -7   1         12.49         13.02         1.61 o                         
  -8  -6   1         33.53         35.32         2.10 o                         
  -7  -6   1         17.35         24.50         1.74 o                         
  -6  -6   1          0.96          5.59         1.03 o                         
  -5  -6   1       2018.76       2122.14        24.17 o                         
  -4  -6   1       1125.28       1159.62        20.72 o                         
  -3  -6   1       1006.22       1052.56        48.01 o                         
  -2  -6   1         20.35         57.23         7.80 o                         
  -1  -6   1       1109.12       1206.83        33.15 o                         
   0  -6   1       2081.32       1854.96        84.00 o                         
   1  -6   1        676.71        673.10        39.95 o                         
   2  -6   1         86.38         77.47         3.79 o                         
   3  -6   1        791.21        744.38        12.73 o                         
   4  -6   1        245.36        247.79         7.45 o                         
   5  -6   1        838.27        807.83        14.06 o                         
   6  -6   1         14.95         16.30         1.61 o                         
  -8  -5   1       1544.60       1687.68        25.27 o                         
  -7  -5   1        167.20        168.62         5.13 o                         
  -6  -5   1        823.10        880.43        11.80 o                         
  -5  -5   1          0.22         10.15         2.94 o                         
  -4  -5   1       4598.09       4732.02       112.32 o                         
  -3  -5   1       4512.69       4637.48       120.27 o                         
  -2  -5   1        396.23        405.68        15.86 o                         
  -1  -5   1          5.64         10.02         3.18 o                         
   0  -5   1        572.27        478.95        33.74 o                         
   1  -5   1         58.28         92.37        12.33 o                         
   2  -5   1         26.24         50.05         6.98 o                         
   3  -5   1        844.56        814.13        14.30 o                         
   4  -5   1        176.02        162.46         5.42 o                         
   5  -5   1         37.61         42.78         2.38 o                         
   6  -5   1        175.16        179.31         5.24 o                         
  -8  -4   1        630.88        657.96        11.58 o                         
  -7  -4   1       1266.01       1341.56        14.92 o                         
  -6  -4   1        930.23        958.00        15.31 o                         
  -5  -4   1      13163.52      13839.52       129.10 o                         
  -4  -4   1        150.55        161.78         8.90 o                         
  -3  -4   1       7734.25       7703.55       152.77 o                         
  -2  -4   1        152.82        157.27        11.34 o                         
  -1  -4   1       5100.66       4794.08       206.56 o                         
   0  -4   1       1102.13        878.69        32.19 o                         
   1  -4   1          2.10         11.24         2.26 o                         
   2  -4   1        680.92        607.76        16.86 o                         
   3  -4   1          3.70          4.49         1.72 o                         
   4  -4   1          2.36         14.18         3.77 o                         
   5  -4   1        505.25        483.50         8.63 o                         
   6  -4   1         54.84         63.27         2.94 o                         
   7  -4   1        517.19        488.15         9.10 o                         
  -8  -3   1         35.47         35.49         2.12 o                         
  -7  -3   1       1463.61       1573.27        16.72 o                         
  -6  -3   1       1157.26       1164.18        13.09 o                         
  -5  -3   1       1247.27       1311.36        19.32 o                         
  -4  -3   1        702.80        653.88        18.87 o                         
  -3  -3   1         25.65         28.17         5.32 o                         
  -2  -3   1       2725.61       2666.38       125.83 o                         
  -1  -3   1       2529.51       2293.98        70.86 o                         
   0  -3   1       5602.65       5303.65       141.06 o                         
   1  -3   1       6866.70       6361.11       111.27 o                         
   2  -3   1        206.94        217.23         9.63 o                         
   3  -3   1       1320.73       1335.16        43.29 o                         
   4  -3   1        105.44        100.04         3.55 o                         
   5  -3   1        113.62        111.26         4.24 o                         
   6  -3   1        729.86        726.40        14.28 o                         
   7  -3   1        321.49        336.17         9.72 o                         
  -8  -2   1        490.59        507.62        13.01 o                         
  -7  -2   1        274.84        289.54         6.88 o                         
  -6  -2   1        811.39        858.92        11.31 o                         
  -5  -2   1       1067.11       1065.06        15.41 o                         
  -4  -2   1        863.54        927.80        38.65 o                         
  -3  -2   1        887.19        904.54        39.36 o                         
  -2  -2   1         15.36         18.08         8.39 o                         
  -1  -2   1       2269.84       2173.61        46.65 o                         
   0  -2   1       2030.05       1837.70        68.32 o                         
   1  -2   1         27.57         30.14         3.19 o                         
   2  -2   1       1008.75        976.51        25.17 o                         
   3  -2   1        591.01        569.31        17.58 o                         
   4  -2   1       4704.93       4688.36       117.41 o                         
   5  -2   1       1472.60       1374.93        18.53 o                         
   6  -2   1        620.58        638.29        11.96 o                         
   7  -2   1        251.19        246.71         7.56 o                         
  -8  -1   1          3.83          6.60         1.14 o                         
  -7  -1   1       4102.32       4266.88        38.65 o                         
  -6  -1   1        353.31        373.87         6.65 o                         
  -5  -1   1       6262.47       6413.20        57.86 o                         
  -4  -1   1       3664.27       3772.45        70.14 o                         
  -3  -1   1          3.74          8.31         2.61 o                         
  -2  -1   1        221.18        388.61        18.55 o                         
  -1  -1   1          0.75          6.99         1.88 o                         
   0  -1   1         91.94        114.19        10.46 o                         
   1  -1   1       6995.56       7197.39       144.31 o                         
   2  -1   1        609.46        614.16        16.08 o                         
   3  -1   1       4085.58       4019.46        71.00 o                         
   4  -1   1          5.56          9.02         2.82 o                         
   5  -1   1       1659.14       1575.27        24.47 o                         
   6  -1   1         80.77         84.06         3.44 o                         
   7  -1   1       2567.77       2749.70        47.50 o                         
   8  -1   1        307.47        309.50         8.36 o                         
  -8   0   1        471.68        512.05         8.67 o                         
  -7   0   1        423.81        449.51         7.96 o                         
  -6   0   1       2295.60       2299.84        21.33 o                         
  -5   0   1        415.89        416.92         6.55 o                         
  -4   0   1        518.75        496.38        16.01 o                         
  -3   0   1       1750.96       1707.43        39.25 o                         
  -2   0   1       5005.52       4760.25       116.49 o                         
  -1   0   1       3681.38       3731.60        59.33 o                         
   0   0   1          0.49          4.66         1.18 o                         
   1   0   1        523.31        553.74        48.91 o                         
   2   0   1       4527.33       4928.84        77.71 o                         
   3   0   1         43.71         52.66         5.64 o                         
   4   0   1        508.32        489.25        14.87 o                         
   5   0   1       1035.00        985.02        12.22 o                         
   6   0   1          4.06          7.29         1.26 o                         
   7   0   1          7.28         12.86         1.55 o                         
   8   0   1        156.06        161.78         4.51 o                         
  -8   1   1         80.28         77.93         2.82 o                         
  -7   1   1         84.66        101.37         3.62 o                         
  -6   1   1         21.64         31.82         1.84 o                         
  -5   1   1         75.53         82.23         3.09 o                         
  -4   1   1          6.33         12.02         2.89 o                         
  -3   1   1       1876.45       1720.52        24.06 o                         
  -2   1   1       1658.65       1537.22        38.65 o                         
  -1   1   1       3517.04       3538.70        69.94 o                         
   0   1   1       6710.25       6079.28       713.39 o                         
   1   1   1         22.21         24.04         5.34 o                         
   2   1   1      34611.91      41992.82       494.41 o                         
   3   1   1       2311.69       2428.11        42.39 o                         
   4   1   1       5319.89       5792.26       103.10 o                         
   5   1   1       4448.67       4596.50        53.71 o                         
   6   1   1        913.12        971.57        12.63 o                         
   7   1   1        416.54        448.31         9.00 o                         
   8   1   1          1.11          0.86         0.85 o                         
  -7   2   1        654.74        694.26        11.21 o                         
  -6   2   1        911.80        930.04        13.99 o                         
  -5   2   1          1.55          4.17         0.88 o                         
  -4   2   1       1351.42       1307.78        34.92 o                         
  -3   2   1        683.76        644.07        15.94 o                         
  -2   2   1          2.18         14.79         4.16 o                         
  -1   2   1        431.60        487.87        19.21 o                         
   0   2   1       2621.24       2574.21        76.25 o                         
   2   2   1        250.20        273.67        24.31 o                         
   3   2   1       6533.08       6055.00       235.20 o                         
   4   2   1       5460.50       5977.71       114.89 o                         
   5   2   1       3523.46       3564.46        78.82 o                         
   6   2   1       1461.31       1465.51        17.20 o                         
   7   2   1        533.65        538.50         9.57 o                         
   8   2   1       2534.52       2680.55        27.14 o                         
  -7   3   1       1078.32       1075.79        16.34 o                         
  -6   3   1       1315.80       1361.05        16.51 o                         
  -5   3   1       4016.28       3873.30        31.30 o                         
  -4   3   1         96.99         91.10         3.54 o                         
  -3   3   1       1409.80       1319.77        36.87 o                         
  -2   3   1        125.68         98.02         6.67 o                         
  -1   3   1       1490.64       1550.80        65.36 o                         
   0   3   1          0.66          0.73         2.08 o                         
   1   3   1       4312.96       4301.11       134.21 o                         
   2   3   1         67.36        100.59        10.22 o                         
   3   3   1         94.65         82.10        10.77 o                         
   4   3   1        289.37        336.16        13.63 o                         
   5   3   1        221.53        224.92         5.82 o                         
   6   3   1        325.55        334.00         7.70 o                         
   7   3   1       1210.81       1252.57        15.31 o                         
   8   3   1         45.68         51.59         2.32 o                         
  -7   4   1         63.88         59.15         5.11 o                         
  -6   4   1        261.85        269.06         6.01 o                         
  -5   4   1         10.40         14.77         2.01 o                         
  -4   4   1          0.33          8.15         1.87 o                         
  -3   4   1        946.51        884.57        20.21 o                         
  -2   4   1       2148.85       2177.82        49.32 o                         
  -1   4   1        915.99        932.98        27.13 o                         
   0   4   1       1592.21       1607.54        52.30 o                         
   1   4   1        840.52        778.91        38.01 o                         
   2   4   1       3802.39       4020.93        76.70 o                         
   3   4   1       7584.86       7590.93       142.75 o                         
   4   4   1        175.35        178.53        10.95 o                         
   5   4   1        589.51        593.98        11.38 o                         
   6   4   1          1.07          4.73         1.10 o                         
   7   4   1         32.90         41.61         2.46 o                         
   8   4   1        241.53        256.18         6.57 o                         
  -6   5   1         97.99        111.96         4.67 o                         
  -5   5   1       2236.48       2149.45        21.91 o                         
  -4   5   1         37.56         48.50         2.63 o                         
  -3   5   1          1.12          5.42         1.63 o                         
  -2   5   1        381.24        407.35        52.75 o                         
  -1   5   1       1794.55       1803.07        84.44 o                         
   0   5   1        149.45        140.64        16.74 o                         
   1   5   1      12259.77      13424.28       244.35 o                         
   2   5   1       4752.94       5081.31        96.37 o                         
   3   5   1       4219.69       4140.87        95.94 o                         
   4   5   1       5707.45       5637.20       355.03 o                         
   5   5   1         26.61         29.48         2.07 o                         
   6   5   1       3855.13       3976.81        67.26 o                         
   7   5   1        907.09        985.07        12.78 o                         
   8   5   1       1551.77       1685.72        24.38 o                         
  -6   6   1         87.57         69.96         5.51 o                         
  -5   6   1        875.49        869.53        13.43 o                         
  -4   6   1        257.78        259.70         8.67 o                         
  -3   6   1        193.44        181.40         5.87 o                         
  -2   6   1         18.04         25.63         3.16 o                         
  -1   6   1        167.17        191.77        18.08 o                         
   0   6   1        680.71        732.24        74.35 o                         
   1   6   1         11.58         10.97         3.25 o                         
   2   6   1        298.12        282.25        14.52 o                         
   3   6   1       2745.01       2951.62        90.89 o                         
   4   6   1         20.41         21.99         2.12 o                         
   5   6   1       2935.70       3000.79        25.58 o                         
   6   6   1         42.51         58.03         3.32 o                         
   7   6   1       3023.09       3214.23        32.40 o                         
   8   6   1        133.84        153.35         4.48 o                         
  -5   7   1        134.26        136.85         6.85 o                         
  -4   7   1        118.19        117.91         5.34 o                         
  -3   7   1        217.08        221.77         8.72 o                         
  -2   7   1        490.36        482.29        10.89 o                         
  -1   7   1       1168.72       1144.34        17.74 o                         
   0   7   1         44.96         63.79         3.77 o                         
   1   7   1       1127.54       1273.18        37.91 o                         
   2   7   1        288.19        275.31        10.76 o                         
   3   7   1       1459.03       1528.27        19.44 o                         
   4   7   1        532.43        562.45        12.86 o                         
   5   7   1        199.46        211.93         7.98 o                         
   6   7   1         16.56         20.78         2.24 o                         
   7   7   1         17.53         17.16         1.79 o                         
   8   7   1         46.48         49.64         2.43 o                         
  -4   8   1          5.51          6.18         1.64 o                         
  -3   8   1        568.01        577.05        17.04 o                         
  -2   8   1        394.05        375.59        10.75 o                         
  -1   8   1        665.14        689.96        13.11 o                         
   0   8   1        623.44        620.99        11.98 o                         
   1   8   1       1179.31       1191.74        26.19 o                         
   2   8   1       4773.54       5046.51        81.85 o                         
   3   8   1       1744.56       1789.60        27.23 o                         
   4   8   1       1160.96       1152.64        17.63 o                         
   5   8   1       1702.26       1750.54        26.14 o                         
   6   8   1       1400.23       1470.26        20.87 o                         
   7   8   1       2365.53       2529.21        29.20 o                         
   8   8   1         22.08         21.20         1.42 o                         
  -3   9   1         10.71         10.74         1.88 o                         
  -2   9   1         10.05         14.03         1.85 o                         
  -1   9   1          3.49          5.02         1.57 o                         
   0   9   1        614.69        658.11        12.13 o                         
   1   9   1       2208.64       2346.60        27.48 o                         
   2   9   1        446.63        449.46        10.71 o                         
   3   9   1       3441.16       3696.31        85.10 o                         
   4   9   1          6.56         18.17         2.46 o                         
   5   9   1       3410.57       3463.83        39.26 o                         
   6   9   1       1103.91       1155.60        17.89 o                         
   7   9   1        544.07        545.89        11.81 o                         
  -2  10   1          1.95          2.39         1.14 o                         
  -1  10   1         68.34         67.29         3.46 o                         
   0  10   1        124.18        130.76         5.77 o                         
   1  10   1        377.87        409.79         8.46 o                         
   2  10   1         76.26         85.54         4.02 o                         
   3  10   1        571.35        616.78        13.89 o                         
   4  10   1          0.75          5.56         1.89 o                         
   5  10   1          4.08          7.06         1.52 o                         
   6  10   1         23.87         29.82         2.55 o                         
   7  10   1          9.71          9.74         1.41 o                         
  -1  11   1          9.47         14.71         2.86 o                         
   0  11   1        369.63        396.32         7.72 o                         
   1  11   1        522.81        543.31        10.11 o                         
   2  11   1        137.68        153.13         5.43 o                         
   3  11   1       1655.64       1792.29        21.34 o                         
   4  11   1         27.04         27.03         2.73 o                         
   5  11   1       1248.19       1228.88        18.36 o                         
   6  11   1         20.07         16.52         1.37 o                         
   1  12   1       1532.63       1493.16        26.50 o                         
   2  12   1        371.90        313.01         9.23 o                         
   3  12   1        497.32        518.95         9.24 o                         
   4  12   1       1040.34       1021.12        22.56 o                         
   5  12   1        785.20        525.98        79.60 o                         
  -4 -12   2         11.17         11.34         2.25 o                         
  -3 -12   2        182.66        173.34         5.31 o                         
  -2 -12   2         13.97         17.65         1.62 o                         
  -1 -12   2         31.67         27.46         2.22 o                         
  -6 -11   2        527.01        482.72        18.05 o                         
  -5 -11   2         72.57         75.14         3.60 o                         
  -4 -11   2        358.40        360.02        14.85 o                         
  -3 -11   2        292.06        321.36         8.99 o                         
  -2 -11   2        157.98        154.49         6.11 o                         
  -1 -11   2         57.34         69.63         3.54 o                         
   0 -11   2         10.90         13.24         1.74 o                         
   1 -11   2          8.59         11.63         1.76 o                         
  -6 -10   2        247.04        255.12         7.02 o                         
  -5 -10   2        446.51        430.83         9.48 o                         
  -4 -10   2         34.15         27.75         2.48 o                         
  -3 -10   2        233.28        241.40         7.03 o                         
  -2 -10   2         16.12         24.27         2.10 o                         
  -1 -10   2        279.66        290.36         8.42 o                         
   0 -10   2        290.66        338.38         7.98 o                         
   1 -10   2         14.98         15.79         2.51 o                         
   2 -10   2         34.15         43.89         4.08 o                         
  -7  -9   2        128.79        121.19         3.20 o                         
  -6  -9   2         37.13         37.64         1.91 o                         
  -5  -9   2        182.13        174.91         5.30 o                         
  -4  -9   2        339.72        362.36        10.23 o                         
  -3  -9   2          5.99         18.97         4.89 o                         
  -2  -9   2        971.32       1030.44        18.85 o                         
  -1  -9   2        491.14        497.86        11.79 o                         
   0  -9   2       2528.45       2670.36        32.45 o                         
   1  -9   2        786.14        798.72        15.03 o                         
   2  -9   2          2.36          5.07         1.43 o                         
   3  -9   2       1085.50       1161.23        99.12 o                         
  -8  -8   2       1361.99       1052.08        23.15 o                         
  -7  -8   2          3.13          4.48         1.04 o                         
  -6  -8   2        420.09        441.10         8.25 o                         
  -5  -8   2         70.22         74.38         3.17 o                         
  -4  -8   2          2.56          8.02         1.76 o                         
  -3  -8   2        652.72        660.38        12.59 o                         
  -2  -8   2        186.49        207.87         7.93 o                         
  -1  -8   2        340.45        354.66         9.86 o                         
   0  -8   2        631.15        625.93        11.02 o                         
   1  -8   2         42.01         65.50         3.78 o                         
   2  -8   2        627.34        641.75        13.32 o                         
   3  -8   2        672.42        732.23        19.92 o                         
   4  -8   2       1276.91       1331.21        25.03 o                         
  -8  -7   2          0.51          4.10         0.95 o                         
  -7  -7   2        798.13        843.48        10.41 o                         
  -6  -7   2        120.94        142.02         4.62 o                         
  -5  -7   2       2103.25       2134.87        28.61 o                         
  -4  -7   2       1789.04       1754.94        26.25 o                         
  -3  -7   2         22.16         12.01         1.76 o                         
  -2  -7   2         89.36         95.76         4.65 o                         
  -1  -7   2        520.39        543.95        12.83 o                         
   0  -7   2          4.66          9.11         1.56 o                         
   1  -7   2       2757.25       2746.44        63.18 o                         
   2  -7   2         90.10         98.71         4.45 o                         
   3  -7   2         36.69         39.01         2.69 o                         
   4  -7   2          0.21          3.92         2.71 o                         
   5  -7   2        176.16        188.26         6.73 o                         
  -8  -6   2         20.69         23.45         2.07 o                         
  -7  -6   2        224.91        238.47         5.50 o                         
  -6  -6   2        447.45        489.37         7.87 o                         
  -5  -6   2        104.18        123.04         4.15 o                         
  -4  -6   2         24.72         26.50         2.86 o                         
  -3  -6   2        488.65        523.60        21.20 o                         
  -2  -6   2       2322.93       2563.00        53.40 o                         
  -1  -6   2       5580.13       6059.30       152.51 o                         
   0  -6   2       1502.47       1465.74        71.87 o                         
   1  -6   2       6484.12       6531.79       151.54 o                         
   2  -6   2          2.44          8.82         2.15 o                         
   3  -6   2       2470.53       2383.03        44.93 o                         
   4  -6   2        598.84        609.85        13.39 o                         
   5  -6   2        273.00        271.73         6.59 o                         
   6  -6   2         59.92         56.03         3.54 o                         
  -8  -5   2          3.10          4.34         2.16 o                         
  -7  -5   2        269.38        284.70         9.98 o                         
  -6  -5   2          1.22          4.62         1.20 o                         
  -5  -5   2        348.37        340.03         7.63 o                         
  -4  -5   2        263.72        275.72        17.44 o                         
  -3  -5   2       1926.55       2020.40        54.48 o                         
  -2  -5   2       1672.97       1718.93        38.14 o                         
  -1  -5   2        384.62        376.93        17.49 o                         
   0  -5   2       4748.13       4000.92       196.16 o                         
   1  -5   2        880.93        835.15        55.22 o                         
   2  -5   2       6099.14       6289.55       116.69 o                         
   3  -5   2        129.55        110.39         5.24 o                         
   4  -5   2       2212.06       2038.64        24.81 o                         
   5  -5   2       1102.21       1100.58        15.30 o                         
   6  -5   2         50.77         51.13         2.95 o                         
  -8  -4   2        346.17        387.86        12.09 o                         
  -7  -4   2        796.71        823.63        11.91 o                         
  -6  -4   2       2647.24       2804.60        34.11 o                         
  -5  -4   2        786.08        800.79        12.00 o                         
  -4  -4   2        647.97        673.47        29.42 o                         
  -3  -4   2        867.58        835.07        24.70 o                         
  -2  -4   2        381.88        391.33        20.06 o                         
  -1  -4   2          0.90          0.55         4.30 o                         
   0  -4   2       2991.13       2956.00        73.00 o                         
   1  -4   2          0.01          1.86         1.44 o                         
   2  -4   2       1718.19       1825.91        35.18 o                         
   3  -4   2        392.19        394.65        15.33 o                         
   4  -4   2        450.64        395.91         7.93 o                         
   5  -4   2         23.60         25.33         2.56 o                         
   6  -4   2        363.21        379.60        10.79 o                         
   7  -4   2        316.74        312.24         9.39 o                         
  -8  -3   2        349.76        385.82        11.80 o                         
  -7  -3   2          0.16          3.06         0.91 o                         
  -6  -3   2       1884.05       1948.88        16.46 o                         
  -5  -3   2        189.95        198.45         4.46 o                         
  -4  -3   2         52.13         70.89         5.71 o                         
  -3  -3   2       2900.54       2797.94        81.71 o                         
  -2  -3   2       3031.79       3013.15        83.27 o                         
  -1  -3   2      13247.54      12472.57       459.57 o                         
   0  -3   2       8486.46       7950.03       164.31 o                         
   1  -3   2       6106.81       5971.38       112.54 o                         
   2  -3   2        216.30        164.80         8.54 o                         
   3  -3   2       2093.28       2142.76        46.54 o                         
   4  -3   2        631.49        558.39        10.10 o                         
   5  -3   2        191.56        172.76         5.78 o                         
   6  -3   2        111.33        120.99         5.05 o                         
   7  -3   2         10.75         12.14         1.67 o                         
  -8  -2   2        189.69        198.61         5.36 o                         
  -7  -2   2        101.78        109.01         4.01 o                         
  -6  -2   2        111.00        112.90         3.19 o                         
  -5  -2   2          1.30          8.62         1.75 o                         
  -4  -2   2       2997.38       3097.08        85.55 o                         
  -3  -2   2       2398.84       2365.60        72.67 o                         
  -2  -2   2      16448.21      16604.63       298.68 o                         
  -1  -2   2        533.24        514.50        16.43 o                         
   0  -2   2      13791.13      13825.51       815.20 o                         
   1  -2   2       1363.58       1343.04        54.72 o                         
   2  -2   2       6938.83       6827.90       178.19 o                         
   3  -2   2      15710.80      15808.16       206.75 o                         
   4  -2   2         11.02         15.52         2.76 o                         
   5  -2   2       5173.62       4908.33        52.25 o                         
   6  -2   2          0.23         11.94         3.94 o                         
   7  -2   2       1779.41       1842.60        22.70 o                         
  -8  -1   2        340.12        362.55         6.73 o                         
  -7  -1   2        681.45        700.17        10.09 o                         
  -6  -1   2       1269.81       1292.56        12.67 o                         
  -5  -1   2        117.33        127.62         3.21 o                         
  -4  -1   2        201.16        229.46        10.29 o                         
  -3  -1   2       1131.20       1133.04        31.17 o                         
  -2  -1   2        123.75        138.10         8.37 o                         
  -1  -1   2       1729.06       1751.73        68.32 o                         
   0  -1   2          0.40          3.68         2.30 o                         
   1  -1   2       8272.37       8789.45       132.61 o                         
   2  -1   2       6325.52       6183.23       131.36 o                         
   3  -1   2        998.28        940.81        18.63 o                         
   4  -1   2       5044.97       4775.52        80.54 o                         
   5  -1   2        409.08        404.69         7.39 o                         
   6  -1   2       2080.20       2140.96        22.59 o                         
   7  -1   2        238.01        235.45         5.74 o                         
   8  -1   2         61.45         66.27         2.73 o                         
  -8   0   2        873.29        917.96        12.58 o                         
  -7   0   2       1045.52       1128.21        14.02 o                         
  -6   0   2          4.24         10.83         1.26 o                         
  -5   0   2       1161.73       1175.67        11.86 o                         
  -4   0   2       1929.73       1974.41        42.09 o                         
  -3   0   2       3938.09       3906.23        78.52 o                         
  -2   0   2       9349.30       9537.08       147.13 o                         
  -1   0   2        759.92        759.41        18.23 o                         
   0   0   2       3968.46       4030.43       103.06 o                         
   1   0   2          9.60         11.36         1.55 o                         
   2   0   2         24.48         38.19         3.65 o                         
   3   0   2        296.99        322.14        15.23 o                         
   4   0   2          1.70          9.73         1.96 o                         
   5   0   2        159.80        140.20         4.46 o                         
   6   0   2         11.13         11.98         1.58 o                         
   7   0   2          0.20          7.48         1.99 o                         
   8   0   2        312.12        318.04         6.08 o                         
  -8   1   2         45.72         61.12         3.87 o                         
  -7   1   2         79.05         79.89         3.78 o                         
  -6   1   2       1602.59       1614.63        18.11 o                         
  -5   1   2        373.31        392.87         7.05 o                         
  -4   1   2       8768.34       8521.54       130.13 o                         
  -3   1   2       1437.50       1377.67        36.94 o                         
  -2   1   2       9742.27       9796.37       239.76 o                         
  -1   1   2      11960.02      11938.84       182.19 o                         
   0   1   2        741.34        738.99       125.23 o                         
   1   1   2       2383.51       2376.31        75.08 o                         
   2   1   2       4314.47       4636.36       126.29 o                         
   3   1   2      21126.94      23533.59       330.88 o                         
   4   1   2       2623.83       2451.68        45.94 o                         
   5   1   2       1708.40       1744.02        19.60 o                         
   6   1   2        716.57        729.83        11.71 o                         
   7   1   2        527.94        565.26         9.24 o                         
   8   1   2          6.47         10.48         1.16 o                         
  -7   2   2        213.39        221.12         5.24 o                         
  -6   2   2        118.98        123.39         4.06 o                         
  -5   2   2         41.46         39.78         2.08 o                         
  -4   2   2        338.82        312.16         6.87 o                         
  -3   2   2        451.63        377.97        14.89 o                         
  -2   2   2       7104.70       7530.13       129.89 o                         
  -1   2   2        360.12        387.96        20.83 o                         
   0   2   2      11611.01      10613.02       593.62 o                         
   1   2   2       4134.84       4011.46       116.01 o                         
   2   2   2      64627.18      80548.16      1907.89 o                         
   3   2   2        779.63        929.26        39.60 o                         
   4   2   2       7741.05       8700.20       304.72 o                         
   5   2   2        277.56        286.95        14.36 o                         
   6   2   2       1474.01       1561.06        15.50 o                         
   7   2   2       1365.31       1402.82        16.63 o                         
   8   2   2         99.04         96.97         3.04 o                         
  -7   3   2        499.09        509.34        10.59 o                         
  -6   3   2        592.15        612.83         9.30 o                         
  -5   3   2        192.38        199.08         5.05 o                         
  -4   3   2        621.11        537.59         8.91 o                         
  -3   3   2       1173.73       1164.77        31.18 o                         
  -2   3   2       1984.03       1908.40        40.49 o                         
  -1   3   2       2343.32       2342.70        49.19 o                         
   0   3   2       1392.04       1301.09        33.26 o                         
   1   3   2         27.87         35.77         7.81 o                         
   2   3   2       1539.18       1604.63        73.79 o                         
   3   3   2         12.21         14.46         4.01 o                         
   4   3   2        229.27        240.31        13.05 o                         
   5   3   2        140.04        125.63         6.37 o                         
   6   3   2       3156.87       3129.20        28.00 o                         
   7   3   2         75.84         79.91         3.22 o                         
   8   3   2        761.81        798.08        12.12 o                         
  -7   4   2        621.63        446.69        16.04 o                         
  -6   4   2       1022.09       1070.78        14.74 o                         
  -5   4   2       2535.49       2419.12        22.55 o                         
  -4   4   2       3375.72       3101.61        35.16 o                         
  -3   4   2       9120.15       8428.83       126.53 o                         
  -2   4   2        501.47        501.98        24.87 o                         
  -1   4   2       3169.17       2751.58        47.70 o                         
   0   4   2       5036.33       4975.64       157.11 o                         
   1   4   2       8534.39       8733.95       243.05 o                         
   2   4   2       8850.82       9576.38       194.41 o                         
   3   4   2         23.20         47.46         4.99 o                         
   4   4   2       7007.27       7783.73       155.23 o                         
   5   4   2        169.70        178.62         4.29 o                         
   6   4   2        379.58        410.47         7.49 o                         
   7   4   2          7.75         10.01         1.57 o                         
   8   4   2         36.68         37.19         2.16 o                         
  -6   5   2         26.66         28.59         2.42 o                         
  -5   5   2        227.23        220.33         6.73 o                         
  -4   5   2       1043.35       1026.69        13.59 o                         
  -3   5   2        672.33        635.60         9.44 o                         
  -2   5   2       4134.70       4031.33       128.93 o                         
  -1   5   2        672.33        714.20        38.12 o                         
   0   5   2      15004.66      13016.06       333.97 o                         
   1   5   2        902.89        941.37        28.02 o                         
   2   5   2       6589.26       7024.14       127.41 o                         
   3   5   2       1837.52       1880.99        56.11 o                         
   4   5   2        213.07        236.18        16.26 o                         
   5   5   2        631.00        639.94         9.47 o                         
   6   5   2        225.32        231.68         5.19 o                         
   7   5   2        429.21        497.92         8.40 o                         
   8   5   2        460.64        468.77         7.48 o                         
  -6   6   2        196.01        160.45         8.21 o                         
  -5   6   2          5.43          8.65         1.85 o                         
  -4   6   2         56.82         59.06         3.28 o                         
  -3   6   2        226.22        210.25         6.35 o                         
  -2   6   2        472.70        482.74         9.12 o                         
  -1   6   2        581.19        550.45        18.85 o                         
   0   6   2        742.54        766.36        34.98 o                         
   1   6   2          3.80         12.49         3.16 o                         
   2   6   2        438.58        433.34        16.56 o                         
   3   6   2         20.36         23.43         4.16 o                         
   4   6   2       1468.52       1474.01        16.41 o                         
   5   6   2        774.50        836.86        14.90 o                         
   6   6   2       2661.67       2763.91        51.13 o                         
   7   6   2         89.70        104.04         3.54 o                         
   8   6   2         64.43         67.38         2.53 o                         
  -5   7   2        379.32        399.70        12.32 o                         
  -4   7   2        563.71        533.35        12.24 o                         
  -3   7   2       1515.78       1501.37        22.57 o                         
  -2   7   2       2914.65       2896.91        34.36 o                         
  -1   7   2        185.80        179.60         5.66 o                         
   0   7   2       1156.86       1143.85        24.79 o                         
   1   7   2        223.66        221.65         9.29 o                         
   2   7   2       1065.88       1129.60        26.48 o                         
   3   7   2        477.43        474.87         7.94 o                         
   4   7   2        196.41        180.20         6.50 o                         
   5   7   2        289.97        289.61         5.98 o                         
   6   7   2        107.11        121.90         4.45 o                         
   7   7   2         35.02         38.16         2.37 o                         
   8   7   2         37.47         39.87         1.80 o                         
  -4   8   2       1818.66       1827.87        33.93 o                         
  -3   8   2        312.81        309.23         8.52 o                         
  -2   8   2        759.88        802.31        19.47 o                         
  -1   8   2        526.98        560.22        10.52 o                         
   0   8   2       1290.90       1350.97        18.59 o                         
   1   8   2       2096.69       2175.72        39.52 o                         
   2   8   2        399.92        422.13        11.09 o                         
   3   8   2        460.73        501.32        12.11 o                         
   4   8   2         60.18         70.84         3.34 o                         
   5   8   2        445.64        466.03        10.50 o                         
   6   8   2        377.25        410.63         8.24 o                         
   7   8   2         85.51         82.16         2.83 o                         
   8   8   2        135.06        104.34         9.16 o                         
  -3   9   2         21.81         26.67         2.06 o                         
  -2   9   2        174.33        184.87         6.36 o                         
  -1   9   2        102.61        113.94         4.72 o                         
   0   9   2          9.45         15.72         2.03 o                         
   1   9   2         37.02         41.64         3.01 o                         
   2   9   2        238.99        257.44         8.70 o                         
   3   9   2          2.05          2.25         1.54 o                         
   4   9   2       1088.08       1142.55        26.31 o                         
   5   9   2        211.71        221.10         6.59 o                         
   6   9   2         37.20         40.33         2.48 o                         
   7   9   2        294.27        287.55         8.99 o                         
  -2  10   2        587.50        668.39        14.62 o                         
  -1  10   2          3.96          7.36         1.46 o                         
   0  10   2         21.46         26.35         2.50 o                         
   1  10   2          5.20          9.42         1.62 o                         
   2  10   2        221.37        236.78         8.80 o                         
   3  10   2         60.45         72.71         4.44 o                         
   4  10   2        153.14        174.73         7.09 o                         
   5  10   2        437.52        434.09         9.06 o                         
   6  10   2         98.02         99.21         3.45 o                         
   7  10   2        338.95        306.78         6.95 o                         
  -1  11   2         37.22         37.70         4.83 o                         
   0  11   2         60.55         60.06         2.33 o                         
   1  11   2        180.77        185.58         5.38 o                         
   2  11   2        531.66        538.04         9.23 o                         
   3  11   2         24.60         29.19         2.18 o                         
   4  11   2        288.57        283.04         8.35 o                         
   5  11   2         16.04         17.22         1.29 o                         
   6  11   2        113.37         94.01         2.82 o                         
   1  12   2         75.92         62.22         3.25 o                         
   2  12   2         28.16         28.47         2.23 o                         
   3  12   2        107.80         98.62         3.28 o                         
   4  12   2         19.21         22.98         3.37 o                         
   5  12   2        448.75        309.44        13.74 o                         
  -4 -12   3        137.42         67.70         4.78 o                         
  -3 -12   3        160.51        142.27        31.82 o                         
  -2 -12   3       1214.36       1119.40        19.40 o                         
  -5 -11   3         75.84         68.07         2.95 o                         
  -4 -11   3         74.00         71.71         3.71 o                         
  -3 -11   3         56.22         63.26         4.34 o                         
  -2 -11   3          1.15          4.84         1.22 o                         
  -1 -11   3         15.25         19.92         2.52 o                         
   0 -11   3          6.27          9.26         1.54 o                         
   1 -11   3        208.83        233.17        11.59 o                         
  -6 -10   3       1136.76       1084.93        55.33 o                         
  -5 -10   3          4.20          5.89         1.56 o                         
  -4 -10   3       1906.64       1960.15        44.48 o                         
  -3 -10   3         43.40         55.51         3.73 o                         
  -2 -10   3       1332.28       1501.35        33.99 o                         
  -1 -10   3        142.66        174.60        13.02 o                         
   0 -10   3        464.75        538.89        14.81 o                         
   1 -10   3        297.05        342.14        11.34 o                         
   2 -10   3          0.68          2.58         2.13 o                         
  -7  -9   3        393.94        372.60        13.24 o                         
  -6  -9   3        284.64        297.30         6.48 o                         
  -5  -9   3       2248.21       2272.69        22.37 o                         
  -4  -9   3        346.00        342.38        11.11 o                         
  -3  -9   3       2487.48       2608.63        36.22 o                         
  -2  -9   3        170.21        184.42         6.96 o                         
  -1  -9   3       2451.26       2690.71        39.73 o                         
   0  -9   3        989.72       1135.67        16.82 o                         
   1  -9   3        102.77        104.09         4.91 o                         
   2  -9   3        349.65        381.76        27.66 o                         
   3  -9   3         37.97         40.19         4.43 o                         
  -7  -8   3          3.62          9.05         1.18 o                         
  -6  -8   3         31.60         38.01         2.48 o                         
  -5  -8   3          2.58          7.65         1.58 o                         
  -4  -8   3         66.24         71.36         3.56 o                         
  -3  -8   3         58.40         66.11         3.63 o                         
  -2  -8   3       1211.57       1251.98        26.44 o                         
  -1  -8   3       1381.18       1434.20        19.70 o                         
   0  -8   3        434.64        431.39         9.90 o                         
   1  -8   3       1167.37       1197.39        15.43 o                         
   2  -8   3       2857.28       2856.72        70.67 o                         
   3  -8   3       1367.72       1409.79        30.18 o                         
   4  -8   3          4.00          6.13         1.93 o                         
  -8  -7   3        524.23        534.85        12.90 o                         
  -7  -7   3          7.14         10.75         1.68 o                         
  -6  -7   3       3327.67       3561.79        58.68 o                         
  -5  -7   3       1501.70       1503.00        21.94 o                         
  -4  -7   3       2040.47       2016.54        35.75 o                         
  -3  -7   3        269.30        250.15         8.82 o                         
  -2  -7   3       1125.80       1112.24        32.82 o                         
  -1  -7   3       1930.58       1981.74        38.04 o                         
   0  -7   3         22.39         37.19         3.92 o                         
   1  -7   3        211.99        230.14         6.94 o                         
   2  -7   3        102.39        116.84         5.21 o                         
   3  -7   3        970.63        957.05        18.62 o                         
   4  -7   3         51.22         56.36         5.69 o                         
   5  -7   3         71.71         67.57         6.74 o                         
  -8  -6   3        145.95        148.64         4.26 o                         
  -7  -6   3       5528.48       5741.24        79.10 o                         
  -6  -6   3         24.37         34.51         2.39 o                         
  -5  -6   3       5646.42       5766.95        80.63 o                         
  -4  -6   3        514.21        503.91        10.61 o                         
  -3  -6   3       3403.23       3516.29        77.61 o                         
  -2  -6   3       8186.70       9018.82       134.47 o                         
  -1  -6   3         37.54         37.89         5.74 o                         
   0  -6   3       5075.87       5132.11       217.03 o                         
   1  -6   3        370.76        343.74         8.75 o                         
   2  -6   3       3432.67       3194.56        65.15 o                         
   3  -6   3        359.20        323.43         9.90 o                         
   4  -6   3        160.56        179.15        11.73 o                         
   5  -6   3         27.74         33.07         2.43 o                         
  -8  -5   3         48.91         58.10         3.12 o                         
  -7  -5   3         20.63         28.34         2.16 o                         
  -6  -5   3        117.28        129.37         3.90 o                         
  -5  -5   3         15.01         18.35         1.84 o                         
  -4  -5   3        547.59        534.26        10.90 o                         
  -3  -5   3       1824.93       1876.67        87.99 o                         
  -2  -5   3       1111.14       1071.47        32.81 o                         
  -1  -5   3       7275.47       7690.04       169.15 o                         
   0  -5   3        819.88        725.02        26.65 o                         
   1  -5   3       2830.22       2712.21        65.29 o                         
   2  -5   3         92.28        108.11         8.53 o                         
   3  -5   3       2170.13       2028.46        46.21 o                         
   4  -5   3        205.02        204.63         6.33 o                         
   5  -5   3         55.60         55.79         3.00 o                         
   6  -5   3        183.42        187.16         4.39 o                         
  -8  -4   3        712.85        773.21        12.49 o                         
  -7  -4   3        883.40        977.39        18.06 o                         
  -6  -4   3        311.55        324.81         5.60 o                         
  -5  -4   3       3840.64       3983.77        32.53 o                         
  -4  -4   3         35.39         25.24         4.31 o                         
  -3  -4   3        313.11        309.70        22.90 o                         
  -2  -4   3          0.86          2.00         3.25 o                         
  -1  -4   3         17.01         42.19         8.20 o                         
   0  -4   3       3077.57       2785.28        72.34 o                         
   1  -4   3         37.01         47.79         6.07 o                         
   2  -4   3        545.67        481.94        17.31 o                         
   3  -4   3        561.83        523.22        14.33 o                         
   4  -4   3         51.76         49.88         3.41 o                         
   5  -4   3        722.00        695.01        18.12 o                         
   6  -4   3        822.33        797.76        12.36 o                         
   7  -4   3        850.94        738.17        22.38 o                         
  -8  -3   3         85.35         96.18         4.66 o                         
  -7  -3   3       3181.13       3288.91        36.42 o                         
  -6  -3   3       4518.23       4784.55        39.02 o                         
  -5  -3   3        746.41        766.52         8.01 o                         
  -4  -3   3       5375.47       5692.03       144.77 o                         
  -3  -3   3          3.20          5.83         4.74 o                         
  -2  -3   3      16850.77      16198.56       689.41 o                         
  -1  -3   3       6431.33       5932.46       105.86 o                         
   0  -3   3       3561.27       3289.02       143.77 o                         
   1  -3   3         80.30         78.40        11.27 o                         
   2  -3   3        146.14        115.14         6.60 o                         
   3  -3   3          3.90          9.45         2.95 o                         
   4  -3   3        658.32        642.79        10.87 o                         
   5  -3   3        781.87        763.57        16.03 o                         
   6  -3   3         55.12         63.69         3.66 o                         
   7  -3   3          7.04          9.24         1.26 o                         
  -8  -2   3        635.47        724.32        14.12 o                         
  -7  -2   3        128.27        145.18         4.57 o                         
  -6  -2   3        171.45        184.44         3.68 o                         
  -5  -2   3       1172.33       1196.43        11.02 o                         
  -4  -2   3       3108.32       3276.01        69.13 o                         
  -3  -2   3      11233.64      11352.42       603.26 o                         
  -2  -2   3          2.42          9.29         1.97 o                         
  -1  -2   3       3590.47       3626.59        64.86 o                         
   0  -2   3        226.21        183.57        20.14 o                         
   1  -2   3       1539.87       1492.33        38.05 o                         
   2  -2   3       2337.92       2177.63        52.63 o                         
   3  -2   3         81.88         85.09         5.75 o                         
   4  -2   3        301.39        269.31        12.72 o                         
   5  -2   3          2.17          4.34         1.20 o                         
   6  -2   3         15.94         17.35         1.96 o                         
   7  -2   3         21.30         27.09         2.11 o                         
  -8  -1   3          1.23          3.06         1.17 o                         
  -7  -1   3        618.49        658.15        10.04 o                         
  -6  -1   3        449.24        466.27         6.48 o                         
  -5  -1   3        680.92        710.74         7.77 o                         
  -4  -1   3        567.02        621.29        19.13 o                         
  -3  -1   3          8.20         14.33         3.31 o                         
  -2  -1   3       1484.81       1595.95        34.05 o                         
  -1  -1   3          0.06          3.87         2.84 o                         
   0  -1   3         42.95         64.29         4.51 o                         
   1  -1   3       1513.33       1517.56        62.32 o                         
   2  -1   3       2427.46       2371.05        48.79 o                         
   3  -1   3       2911.47       2789.51        46.36 o                         
   4  -1   3        409.24        431.41        13.11 o                         
   5  -1   3       2600.03       2530.90        41.32 o                         
   6  -1   3         21.34         31.59         2.41 o                         
   7  -1   3        883.00        874.68        13.89 o                         
   8  -1   3        507.95        481.71         7.55 o                         
  -8   0   3       1583.18       1679.88        34.59 o                         
  -7   0   3          1.19          4.10         0.92 o                         
  -6   0   3       2407.26       2458.66        21.43 o                         
  -5   0   3        434.20        438.00         6.17 o                         
  -4   0   3       5727.99       5714.00        91.27 o                         
  -3   0   3       1242.76       1210.35        36.79 o                         
  -2   0   3       3516.33       3612.13       104.27 o                         
  -1   0   3       2656.13       2822.43        39.32 o                         
   0   0   3         11.47         25.23         3.68 o                         
   1   0   3       3148.95       3212.45       109.06 o                         
   2   0   3        355.01        415.40        13.01 o                         
   3   0   3        859.40        880.96        23.53 o                         
   4   0   3        649.72        704.77        18.90 o                         
   5   0   3        824.80        800.62        13.46 o                         
   6   0   3       4380.11       4523.05        43.88 o                         
   7   0   3        303.26        294.67         6.92 o                         
   8   0   3       1578.80       1565.41        21.14 o                         
  -7   1   3       1319.58       1391.30        22.76 o                         
  -6   1   3        183.21        185.73         5.03 o                         
  -5   1   3       5403.97       5427.56        36.40 o                         
  -4   1   3         80.62         88.02         7.53 o                         
  -3   1   3       8743.60       8780.58       127.62 o                         
  -2   1   3       3261.58       3065.58        80.29 o                         
  -1   1   3        120.17        105.94         7.57 o                         
   0   1   3          9.24         13.65         2.72 o                         
   1   1   3          2.86          5.13         1.96 o                         
   2   1   3       1041.96        966.57        28.95 o                         
   3   1   3       2364.43       2500.21        45.05 o                         
   4   1   3        624.59        719.14        19.38 o                         
   5   1   3       1177.94       1183.39        18.96 o                         
   6   1   3        144.37        159.90         5.28 o                         
   7   1   3        272.30        290.38         6.58 o                         
   8   1   3        206.84        214.10         4.88 o                         
  -7   2   3        106.27        116.12         4.61 o                         
  -6   2   3         73.88         78.13         3.18 o                         
  -5   2   3        947.89        911.39        10.61 o                         
  -4   2   3        113.48        112.91         3.68 o                         
  -3   2   3        789.67        802.60        24.31 o                         
  -2   2   3         99.47        118.19         9.07 o                         
  -1   2   3        799.76        750.29        22.27 o                         
   0   2   3       2387.08       2058.14        63.88 o                         
   1   2   3      10121.88       9557.65       394.63 o                         
   2   2   3        124.39        112.11        15.96 o                         
   3   2   3          3.44          9.75         3.35 o                         
   4   2   3         26.41         32.11         3.62 o                         
   5   2   3        988.99       1029.73        20.74 o                         
   6   2   3       1704.27       1642.50        18.01 o                         
   7   2   3          3.26          5.45         1.07 o                         
   8   2   3        977.55        984.52        18.44 o                         
  -7   3   3        861.81        850.92        20.47 o                         
  -6   3   3        116.72        123.86         3.96 o                         
  -5   3   3        434.18        421.00         7.15 o                         
  -4   3   3        525.05        499.88         7.09 o                         
  -3   3   3        545.35        569.59        25.21 o                         
  -2   3   3        464.88        472.65        15.15 o                         
  -1   3   3       1231.07       1034.12        36.61 o                         
   0   3   3       2008.37       1867.70        50.77 o                         
   1   3   3        643.77        690.35        25.89 o                         
   2   3   3        783.26        772.40       105.52 o                         
   3   3   3          4.20         15.55         7.64 o                         
   4   3   3      22037.10      23718.24       367.60 o                         
   5   3   3        265.00        214.90         6.05 o                         
   6   3   3       6475.50       6571.25        80.06 o                         
   7   3   3       2684.84       2728.47        26.95 o                         
   8   3   3       1676.00       1765.32        19.48 o                         
  -6   4   3         48.79         55.55         3.51 o                         
  -5   4   3        926.48        923.47        13.09 o                         
  -4   4   3        601.34        547.46         9.78 o                         
  -3   4   3         12.11         19.38         3.10 o                         
  -2   4   3        829.68        810.77        22.53 o                         
  -1   4   3        104.97        128.02         9.32 o                         
   0   4   3        203.31        149.49         9.36 o                         
   1   4   3        145.22        186.68        21.38 o                         
   2   4   3          7.36         14.61         4.17 o                         
   3   4   3       5778.92       6309.03       235.51 o                         
   4   4   3        609.51        604.05        19.34 o                         
   5   4   3       3957.86       3889.40        31.22 o                         
   6   4   3        761.01        773.72        11.34 o                         
   7   4   3       1274.64       1309.28        16.11 o                         
   8   4   3        469.87        443.14         8.61 o                         
  -6   5   3        320.88        329.57        12.32 o                         
  -5   5   3        175.99        174.56         9.08 o                         
  -4   5   3       1026.95       1000.17        12.06 o                         
  -3   5   3       2653.43       2484.45        42.51 o                         
  -2   5   3        947.80        836.16        15.97 o                         
  -1   5   3       2819.89       2564.16        77.25 o                         
   0   5   3         59.05         56.66         7.18 o                         
   1   5   3       1341.11       1288.34        30.94 o                         
   2   5   3       1227.18       1271.46        44.10 o                         
   3   5   3         47.87         52.16         6.01 o                         
   4   5   3       1219.71       1266.44        43.46 o                         
   5   5   3         48.47         57.24         2.86 o                         
   6   5   3       4221.92       4356.26        44.27 o                         
   7   5   3         66.93         79.83         2.98 o                         
   8   5   3        298.82        292.46         6.71 o                         
  -5   6   3          3.37          6.12         1.53 o                         
  -4   6   3        709.99        686.28        13.50 o                         
  -3   6   3         82.90         64.38         3.53 o                         
  -2   6   3         46.55         61.26         3.00 o                         
  -1   6   3         78.32         95.14         5.78 o                         
   0   6   3       2174.81       1978.15        70.44 o                         
   1   6   3       2676.85       2826.15        94.59 o                         
   2   6   3       4153.71       4564.23        81.18 o                         
   3   6   3       2261.19       2318.04        63.72 o                         
   4   6   3       4696.63       4692.82        54.90 o                         
   5   6   3       8319.59       8635.20        82.70 o                         
   6   6   3        463.85        468.37         7.75 o                         
   7   6   3       1198.21       1288.30        18.60 o                         
   8   6   3         54.22         48.89         2.13 o                         
  -5   7   3          1.72          4.50         1.38 o                         
  -4   7   3        253.96        272.92         8.26 o                         
  -3   7   3       1876.36       1833.26        21.12 o                         
  -2   7   3        307.05        279.56         7.11 o                         
  -1   7   3         17.14         23.14         2.19 o                         
   0   7   3        494.97        509.98        11.22 o                         
   1   7   3        824.02        890.97        24.67 o                         
   2   7   3         18.29         28.17         2.77 o                         
   3   7   3       5133.93       5283.38        53.81 o                         
   4   7   3       1196.35       1181.74        16.90 o                         
   5   7   3       1306.61       1363.72        13.89 o                         
   6   7   3       1323.88       1370.27        16.64 o                         
   7   7   3        148.96        153.30         4.25 o                         
   8   7   3       1647.34       1608.82        20.75 o                         
  -4   8   3         20.14         19.21         2.22 o                         
  -3   8   3        433.26        431.79         9.15 o                         
  -2   8   3        194.48        213.12         7.56 o                         
  -1   8   3        134.32        128.54         5.32 o                         
   0   8   3        339.01        353.76         8.14 o                         
   1   8   3        254.31        278.77         9.11 o                         
   2   8   3        170.41        174.86         7.38 o                         
   3   8   3        151.25        167.21         9.15 o                         
   4   8   3        556.65        541.18        11.17 o                         
   5   8   3         20.99         27.48         2.69 o                         
   6   8   3        119.23        125.14         4.51 o                         
   7   8   3        206.09        195.89         4.49 o                         
   8   8   3         50.72         41.17         2.91 o                         
  -3   9   3         14.86         19.75         2.02 o                         
  -2   9   3        636.43        661.79        12.49 o                         
  -1   9   3        367.53        375.58         9.83 o                         
   0   9   3        873.33        915.88        16.37 o                         
   1   9   3       2215.27       2327.49        27.20 o                         
   2   9   3        338.05        346.43        10.32 o                         
   3   9   3       2710.36       2890.50        49.63 o                         
   4   9   3         24.92         33.53         3.32 o                         
   5   9   3       2192.19       2255.09        52.82 o                         
   6   9   3        640.30        636.38        17.04 o                         
   7   9   3        165.58        165.23         6.12 o                         
  -2  10   3         73.70         68.05         4.05 o                         
  -1  10   3        342.16        362.17         7.12 o                         
   0  10   3        680.43        715.19        13.24 o                         
   1  10   3        431.95        478.96         9.19 o                         
   2  10   3        281.29        287.34         7.99 o                         
   3  10   3        463.43        464.44        10.55 o                         
   4  10   3       2033.61       2097.83        59.54 o                         
   5  10   3        601.29        624.95        13.41 o                         
   6  10   3        705.50        663.00        14.86 o                         
   7  10   3        673.49        649.49        12.29 o                         
  -1  11   3          0.76          2.95         1.14 o                         
   0  11   3        287.10        292.95         6.12 o                         
   1  11   3        357.08        379.35         8.13 o                         
   2  11   3          0.04          4.05         1.08 o                         
   3  11   3        242.97        254.69         6.08 o                         
   4  11   3        322.59        314.23         7.35 o                         
   5  11   3        197.74        176.05         4.62 o                         
   6  11   3         21.53         18.92         1.25 o                         
   1  12   3        257.92        212.26         4.54 o                         
   2  12   3          8.91         12.38         1.16 o                         
   3  12   3        493.18        486.14         7.76 o                         
   4  12   3        405.01        373.61         8.66 o                         
  -3 -12   4        256.42        141.69         7.09 o                         
  -2 -12   4        687.40        661.35        20.75 o                         
  -5 -11   4        111.31         91.97        12.08 o                         
  -4 -11   4          2.98          7.20         2.25 o                         
  -3 -11   4         49.47         55.36         3.15 o                         
  -2 -11   4         19.28         22.34         1.93 o                         
  -1 -11   4          2.37          5.16         2.84 o                         
   0 -11   4          3.43          9.32         2.53 o                         
  -6 -10   4        466.29        425.99        13.93 o                         
  -5 -10   4       1315.92       1310.36        20.06 o                         
  -4 -10   4         64.37         78.15         4.52 o                         
  -3 -10   4        562.16        616.88        17.36 o                         
  -2 -10   4         29.70         33.09         2.91 o                         
  -1 -10   4         26.20         35.88         4.67 o                         
   0 -10   4          0.72          6.08         1.53 o                         
   1 -10   4        422.33        466.79        18.09 o                         
   2 -10   4        293.96        293.96        12.01 o                         
  -7  -9   4       1055.52        926.43        21.20 o                         
  -6  -9   4       1111.94       1124.14        19.59 o                         
  -5  -9   4        547.60        560.48        10.88 o                         
  -4  -9   4        745.78        792.25        17.01 o                         
  -3  -9   4         80.30         83.89         4.18 o                         
  -2  -9   4       1050.09       1186.05        23.14 o                         
  -1  -9   4        657.15        714.74        29.93 o                         
   0  -9   4         45.90         45.47         3.77 o                         
   1  -9   4         87.04        110.07         5.43 o                         
   2  -9   4        107.74        125.33         9.59 o                         
   3  -9   4        159.97        185.32        10.45 o                         
  -7  -8   4          8.92         10.96         1.36 o                         
  -6  -8   4         50.40         56.90         3.60 o                         
  -5  -8   4        118.80        115.33         4.81 o                         
  -4  -8   4         31.79         34.71         3.16 o                         
  -3  -8   4        460.02        441.42        10.17 o                         
  -2  -8   4        298.60        309.85         8.41 o                         
  -1  -8   4        257.32        292.63         8.88 o                         
   0  -8   4         94.27        111.00         6.03 o                         
   1  -8   4       1309.72       1379.55        18.02 o                         
   2  -8   4       1201.64       1282.35        36.66 o                         
   3  -8   4        137.10        125.98         8.22 o                         
   4  -8   4        189.65        197.33         6.11 o                         
  -8  -7   4         22.88         21.22         1.35 o                         
  -7  -7   4       1863.30       1975.56        24.10 o                         
  -6  -7   4        460.89        482.24         8.28 o                         
  -5  -7   4       1131.40       1160.05        15.36 o                         
  -4  -7   4          1.83          4.55         1.21 o                         
  -3  -7   4        275.53        266.98         6.76 o                         
  -2  -7   4        377.39        381.93         9.68 o                         
  -1  -7   4        241.70        262.48         7.42 o                         
   0  -7   4       2501.96       2593.60        32.83 o                         
   1  -7   4         65.98         70.13         3.63 o                         
   2  -7   4       1921.36       1889.28        23.31 o                         
   3  -7   4        738.33        735.07        31.57 o                         
   4  -7   4        374.00        364.83        12.86 o                         
   5  -7   4       1726.21       1712.50        28.47 o                         
  -8  -6   4        666.70        699.06        13.96 o                         
  -7  -6   4        487.65        488.79         9.31 o                         
  -6  -6   4       1058.80       1111.44        14.01 o                         
  -5  -6   4         74.46         86.16         3.96 o                         
  -4  -6   4        194.57        190.56         5.53 o                         
  -3  -6   4        761.02        720.73        12.95 o                         
  -2  -6   4         65.11         67.63         7.01 o                         
  -1  -6   4       1365.05       1401.63        39.55 o                         
   0  -6   4         12.38         15.92         3.59 o                         
   1  -6   4         51.38         63.44         3.50 o                         
   2  -6   4        934.73        858.61        13.61 o                         
   3  -6   4        485.68        496.94        12.57 o                         
   4  -6   4         47.88         38.90         3.74 o                         
   5  -6   4        212.51        236.51         5.47 o                         
   6  -6   4        272.44        202.48         6.53 o                         
  -8  -5   4         70.94         73.10         2.98 o                         
  -7  -5   4        196.91        208.96         6.48 o                         
  -6  -5   4          7.66         15.69         1.58 o                         
  -5  -5   4       1389.25       1456.29        15.86 o                         
  -4  -5   4         68.01         71.13         3.44 o                         
  -3  -5   4       6335.29       6504.83       344.40 o                         
  -2  -5   4       2045.84       2081.82        45.60 o                         
  -1  -5   4        180.92        160.10        10.55 o                         
   0  -5   4       2315.39       2405.75        82.65 o                         
   1  -5   4        402.42        434.11        23.35 o                         
   2  -5   4       2089.99       2033.39        47.76 o                         
   3  -5   4       4197.40       3928.85        94.05 o                         
   4  -5   4       1736.45       1642.74        45.18 o                         
   5  -5   4        596.42        568.60        11.30 o                         
   6  -5   4        398.75        387.52         7.71 o                         
  -8  -4   4        105.80        109.51         5.32 o                         
  -7  -4   4        892.75        974.99        17.26 o                         
  -6  -4   4        110.33        108.22         3.09 o                         
  -5  -4   4         33.09         41.32         2.05 o                         
  -4  -4   4       1425.35       1466.65        32.72 o                         
  -3  -4   4       1256.33       1325.21        36.20 o                         
  -2  -4   4        395.32        325.36        18.91 o                         
  -1  -4   4       1560.42       1497.89        69.88 o                         
   0  -4   4       6322.68       5691.09       142.81 o                         
   1  -4   4      10617.59      10491.08       149.83 o                         
   2  -4   4        147.89        131.72         8.67 o                         
   3  -4   4       8053.04       7525.48       142.25 o                         
   4  -4   4         65.47         64.52         3.72 o                         
   5  -4   4       3655.19       3519.91        54.79 o                         
   6  -4   4        520.79        524.36        10.56 o                         
   7  -4   4        195.69        154.84         4.75 o                         
  -8  -3   4        914.24       1007.30        22.81 o                         
  -7  -3   4        337.06        379.16         8.75 o                         
  -6  -3   4          1.01          5.63         1.47 o                         
  -5  -3   4         93.20        117.65         2.90 o                         
  -4  -3   4         10.29         24.44         3.37 o                         
  -3  -3   4       4430.52       4688.82       124.21 o                         
  -2  -3   4       1462.48       1407.04        50.89 o                         
  -1  -3   4        166.26        161.86        11.50 o                         
   0  -3   4       3043.75       2887.44        56.78 o                         
   1  -3   4        317.20        293.83        15.51 o                         
   2  -3   4       1775.98       1663.25        50.82 o                         
   3  -3   4        591.81        572.49        17.54 o                         
   4  -3   4       2637.18       2428.28        39.21 o                         
   5  -3   4        134.06        137.46         5.12 o                         
   6  -3   4        191.04        213.05         6.32 o                         
   7  -3   4        261.41        254.89         6.26 o                         
  -8  -2   4        362.57        386.77        17.78 o                         
  -7  -2   4        561.62        601.39        12.33 o                         
  -6  -2   4        213.29        241.62         4.62 o                         
  -5  -2   4       2569.76       2493.06        22.68 o                         
  -4  -2   4       8297.45       8648.46       148.27 o                         
  -3  -2   4       2923.66       2887.01       173.43 o                         
  -2  -2   4       1252.55       1198.67        42.19 o                         
  -1  -2   4        354.87        348.39        18.77 o                         
   0  -2   4        549.54        491.86        18.39 o                         
   1  -2   4       7492.22       7994.57       128.80 o                         
   2  -2   4        412.26        419.18        18.23 o                         
   3  -2   4       5749.66       5612.60        74.82 o                         
   4  -2   4         35.83         43.56         3.32 o                         
   5  -2   4       1228.64       1174.27        20.63 o                         
   6  -2   4        290.52        295.83         7.66 o                         
   7  -2   4         79.41         84.19         3.41 o                         
  -7  -1   4        252.61        282.56         6.34 o                         
  -6  -1   4        574.62        583.85         7.46 o                         
  -5  -1   4        124.11        130.33         3.18 o                         
  -4  -1   4       1554.36       1587.15        41.18 o                         
  -3  -1   4       1418.58       1325.40        35.89 o                         
  -2  -1   4         19.83         18.86         3.37 o                         
  -1  -1   4      22178.63      22614.23      1001.59 o                         
   0  -1   4       2436.02       2800.81        52.15 o                         
   1  -1   4      36814.48      40204.93       926.42 o                         
   2  -1   4       8833.51       8827.87       199.36 o                         
   3  -1   4       6856.89       6755.89        95.04 o                         
   4  -1   4       1549.79       1365.53        34.85 o                         
   5  -1   4        989.77        967.97        13.43 o                         
   6  -1   4       1254.58       1241.61        18.07 o                         
   7  -1   4        265.16        252.79         6.50 o                         
   8  -1   4         18.87         19.93         1.38 o                         
  -7   0   4        232.45        257.30         5.73 o                         
  -6   0   4        179.48        197.37         5.11 o                         
  -5   0   4         19.94         28.63         2.44 o                         
  -4   0   4         27.26         27.42         3.77 o                         
  -3   0   4        131.98        165.08        15.55 o                         
  -2   0   4        997.71        924.89        26.18 o                         
  -1   0   4       3015.96       3007.12        38.64 o                         
   0   0   4       9128.07       9112.92       170.00 o                         
   1   0   4        869.82        908.50        20.73 o                         
   2   0   4       2491.46       2428.67        49.13 o                         
   3   0   4        213.56        210.25        11.21 o                         
   4   0   4       2977.35       3054.47        48.71 o                         
   5   0   4       4622.03       4506.97        69.08 o                         
   6   0   4         11.47          8.77         1.38 o                         
   7   0   4       1345.39       1341.31        17.34 o                         
   8   0   4         31.72         32.23         1.67 o                         
  -7   1   4         40.96         48.51         3.14 o                         
  -6   1   4       1570.75       1573.56        15.53 o                         
  -5   1   4        895.96        921.38         9.64 o                         
  -4   1   4       3024.24       2799.98        32.17 o                         
  -3   1   4         27.03         24.30         3.46 o                         
  -2   1   4        137.85        153.84         8.66 o                         
  -1   1   4          4.33          1.63         1.59 o                         
   0   1   4        752.65        733.89        19.73 o                         
   1   1   4       7130.45       7520.93       137.55 o                         
   2   1   4       1220.51       1199.02       124.28 o                         
   3   1   4        169.37        181.39        11.13 o                         
   4   1   4        431.64        440.29        14.89 o                         
   5   1   4        345.92        351.91         6.31 o                         
   6   1   4        339.89        346.56         7.88 o                         
   7   1   4         57.29         60.03         2.89 o                         
   8   1   4        568.71        549.43        11.81 o                         
  -7   2   4          0.20          2.81         1.38 o                         
  -6   2   4        892.21        918.17        12.43 o                         
  -5   2   4       1423.93       1419.22        13.94 o                         
  -4   2   4        377.09        369.24         5.79 o                         
  -3   2   4       5471.79       5431.85       171.23 o                         
  -2   2   4       4973.37       5140.83       225.63 o                         
  -1   2   4      23787.34      23622.87       344.37 o                         
   0   2   4      29092.59      28411.40       681.17 o                         
   1   2   4       8229.31       8053.08       162.54 o                         
   2   2   4       9142.49       9783.26       287.05 o                         
   3   2   4        500.52        548.37        25.61 o                         
   4   2   4       1869.40       1961.18        38.96 o                         
   5   2   4       1813.38       1856.80        23.00 o                         
   6   2   4         65.01         73.23         2.92 o                         
   7   2   4        284.64        287.89         6.08 o                         
   8   2   4         22.16         26.64         1.64 o                         
  -7   3   4         68.65         60.67         5.50 o                         
  -6   3   4        182.21        195.65         5.85 o                         
  -5   3   4         76.48         72.62         2.85 o                         
  -4   3   4       2199.89       2085.72        23.52 o                         
  -3   3   4         60.93         59.12         7.44 o                         
  -2   3   4       7728.91       7709.31       190.34 o                         
  -1   3   4        860.92        796.11        31.64 o                         
   0   3   4       2817.18       2342.43        73.80 o                         
   1   3   4       5168.60       5272.75        88.96 o                         
   2   3   4        101.04        124.43        22.47 o                         
   3   3   4       6155.62       5749.37       192.86 o                         
   4   3   4       2200.12       2394.59        49.57 o                         
   5   3   4       4888.61       4892.66        45.35 o                         
   6   3   4        592.31        587.80         9.35 o                         
   7   3   4        280.93        304.41         6.44 o                         
   8   3   4        115.98        122.25         3.44 o                         
  -6   4   4         87.97         91.04         4.81 o                         
  -5   4   4         60.99         62.04         3.02 o                         
  -4   4   4         21.40         19.21         1.58 o                         
  -3   4   4       1223.24       1132.35        17.92 o                         
  -2   4   4        113.74        113.32         8.33 o                         
  -1   4   4        819.85        811.99        50.25 o                         
   0   4   4        326.35        272.28        22.90 o                         
   1   4   4        872.65        939.05        56.77 o                         
   2   4   4        231.84        232.33        15.22 o                         
   3   4   4        379.03        360.70        18.73 o                         
   4   4   4       1490.43       1426.03        40.35 o                         
   5   4   4          7.00          5.95         0.94 o                         
   6   4   4       1019.84       1068.22        12.65 o                         
   7   4   4          1.89          6.36         1.12 o                         
   8   4   4        443.85        417.99         9.98 o                         
  -6   5   4         27.94         26.31         3.04 o                         
  -5   5   4        799.68        829.55        25.72 o                         
  -4   5   4       1908.22       1903.83        21.78 o                         
  -3   5   4        362.53        392.81         8.14 o                         
  -2   5   4       3535.87       3246.74        55.83 o                         
  -1   5   4        716.82        650.52        35.94 o                         
   0   5   4       9685.23       9001.90       175.35 o                         
   1   5   4       1354.20       1397.71        38.74 o                         
   2   5   4        287.91        282.06        12.73 o                         
   3   5   4       1987.35       1952.12        80.93 o                         
   4   5   4        878.73        853.62        40.50 o                         
   5   5   4         48.76         42.70         2.25 o                         
   6   5   4        231.63        228.70         5.45 o                         
   7   5   4        105.24         99.52         3.38 o                         
   8   5   4       1155.85       1160.49        17.39 o                         
  -5   6   4        429.17        441.37        15.62 o                         
  -4   6   4       1316.76       1331.59        18.80 o                         
  -3   6   4        758.30        733.20        11.65 o                         
  -2   6   4       4803.35       4605.59        47.11 o                         
  -1   6   4       5933.86       5775.17        72.63 o                         
   0   6   4         82.00         81.50         8.32 o                         
   1   6   4       2082.18       1999.28        66.65 o                         
   2   6   4       2726.74       2921.27       111.24 o                         
   3   6   4       3950.67       4127.75       149.91 o                         
   4   6   4       2954.35       3019.94        47.24 o                         
   5   6   4          7.36         10.90         1.24 o                         
   6   6   4       1184.04       1296.18        15.42 o                         
   7   6   4         17.92         21.11         1.71 o                         
   8   6   4        175.95        165.45         4.59 o                         
  -5   7   4        158.62        144.73         5.94 o                         
  -4   7   4        238.04        243.63         6.30 o                         
  -3   7   4         12.38         19.71         1.90 o                         
  -2   7   4        880.24        879.64        13.36 o                         
  -1   7   4        787.55        835.00        13.53 o                         
   0   7   4        840.22        865.82        13.78 o                         
   1   7   4         73.51         75.19         4.65 o                         
   2   7   4       1991.72       2093.61        30.33 o                         
   3   7   4         62.21         73.30         5.04 o                         
   4   7   4        409.56        421.93        10.29 o                         
   5   7   4        217.55        232.38         7.95 o                         
   6   7   4         17.45         24.00         1.75 o                         
   7   7   4        802.95        802.58        12.57 o                         
   8   7   4         64.88         69.39         3.73 o                         
  -4   8   4        615.65        632.46        17.14 o                         
  -3   8   4          0.03          1.83         1.27 o                         
  -2   8   4        389.62        428.47         8.59 o                         
  -1   8   4       2920.50       2919.50        31.71 o                         
   0   8   4        217.60        215.00         6.13 o                         
   1   8   4       3617.43       3786.76        88.19 o                         
   2   8   4          4.72          7.80         1.98 o                         
   3   8   4        445.00        471.01        10.53 o                         
   4   8   4         53.12         50.71         3.05 o                         
   5   8   4          0.49          2.19         1.26 o                         
   6   8   4        263.55        242.25         6.19 o                         
   7   8   4        894.27        861.75        15.36 o                         
   8   8   4        682.02        643.81        13.22 o                         
  -3   9   4        431.02        471.38        17.85 o                         
  -2   9   4        340.20        318.51         6.85 o                         
  -1   9   4       1755.76       1772.76        22.34 o                         
   0   9   4       1160.69       1193.58        20.44 o                         
   1   9   4          2.01          5.66         1.47 o                         
   2   9   4        546.24        575.80        14.71 o                         
   3   9   4          2.17          4.04         1.36 o                         
   4   9   4        387.79        415.62        10.57 o                         
   5   9   4        663.69        695.52        13.75 o                         
   6   9   4        168.25        165.71         6.52 o                         
   7   9   4         71.00         71.39         3.35 o                         
  -2  10   4        712.77        766.22        43.84 o                         
  -1  10   4         27.96         25.61         1.98 o                         
   0  10   4        178.16        176.29         5.21 o                         
   1  10   4         17.73         22.74         2.20 o                         
   2  10   4        703.25        725.17        12.23 o                         
   3  10   4        226.11        238.96         7.17 o                         
   4  10   4        258.45        275.32        10.19 o                         
   5  10   4         13.51         23.64         2.44 o                         
   6  10   4          0.20          3.77         1.00 o                         
   7  10   4        287.22        221.76        16.93 o                         
  -1  11   4        522.14        432.85        16.19 o                         
   0  11   4        248.42        228.39         8.36 o                         
   1  11   4         38.56         43.20         2.41 o                         
   2  11   4         69.24         73.99         2.85 o                         
   3  11   4         83.18         83.84         3.10 o                         
   4  11   4         67.03         71.67         3.39 o                         
   5  11   4        238.65        211.70         7.47 o                         
   6  11   4        784.52        604.98        16.35 o                         
   1  12   4          6.13          5.13         1.09 o                         
   2  12   4         19.65         20.24         1.69 o                         
   3  12   4        119.32        114.12         3.10 o                         
   4  12   4        206.44        161.98         6.64 o                         
  -4 -11   5         57.93         52.86         3.64 o                         
  -3 -11   5        613.84        644.61        18.00 o                         
  -2 -11   5        830.69        922.46        21.16 o                         
  -1 -11   5         70.58         80.79         4.30 o                         
   0 -11   5       1296.65       1455.62        94.51 o                         
  -6 -10   5        144.32        127.90         6.20 o                         
  -5 -10   5        339.89        337.72        13.43 o                         
  -4 -10   5          1.80          4.08         1.93 o                         
  -3 -10   5        233.25        247.57         9.33 o                         
  -2 -10   5          1.64          5.91         3.57 o                         
  -1 -10   5         26.35         32.17         2.76 o                         
   0 -10   5        593.33        681.32        34.72 o                         
   1 -10   5        133.95        149.34         4.92 o                         
   2 -10   5         10.60         13.25         3.26 o                         
  -7  -9   5        198.34        153.23         8.55 o                         
  -6  -9   5        904.44        912.89        15.34 o                         
  -5  -9   5        104.24        109.46         6.09 o                         
  -4  -9   5       1873.36       1850.99        44.11 o                         
  -3  -9   5       1334.60       1406.69        30.34 o                         
  -2  -9   5         88.73        100.38         5.31 o                         
  -1  -9   5        614.58        678.47        22.65 o                         
   0  -9   5        225.02        249.90         8.27 o                         
   1  -9   5        608.23        675.62        22.39 o                         
   2  -9   5        308.45        345.45        18.87 o                         
   3  -9   5         80.21         82.52         8.71 o                         
  -7  -8   5        985.79        977.65        17.59 o                         
  -6  -8   5          4.00          5.37         1.17 o                         
  -5  -8   5       2852.03       2887.59        38.21 o                         
  -4  -8   5       4130.11       4103.93        41.61 o                         
  -3  -8   5        419.09        430.32        13.11 o                         
  -2  -8   5       6956.49       7400.87       138.48 o                         
  -1  -8   5         18.60         25.19         2.88 o                         
   0  -8   5       4732.99       5330.83        73.81 o                         
   1  -8   5        455.82        484.39        10.56 o                         
   2  -8   5        735.47        755.96        26.93 o                         
   3  -8   5        308.69        330.85        17.58 o                         
   4  -8   5         17.77         18.33         2.10 o                         
  -7  -7   5         38.90         42.68         2.37 o                         
  -6  -7   5          1.50          7.40         1.54 o                         
  -5  -7   5        601.63        612.44         9.77 o                         
  -4  -7   5        146.29        136.70         5.12 o                         
  -3  -7   5       1852.45       1802.70        24.19 o                         
  -2  -7   5         74.19         88.73         5.04 o                         
  -1  -7   5       1044.41       1089.09        18.00 o                         
   0  -7   5         38.00         47.02         3.57 o                         
   1  -7   5        441.80        442.83        10.23 o                         
   2  -7   5        826.38        843.59        15.69 o                         
   3  -7   5         23.06         28.82         3.13 o                         
   4  -7   5        461.86        520.03        13.61 o                         
   5  -7   5          0.74          2.22         1.15 o                         
  -8  -6   5        365.03        342.40         8.55 o                         
  -7  -6   5        968.33       1002.91        15.41 o                         
  -6  -6   5          8.53         12.99         1.62 o                         
  -5  -6   5        972.93       1032.22        14.61 o                         
  -4  -6   5        491.02        494.73         8.94 o                         
  -3  -6   5       2453.12       2375.92        45.73 o                         
  -2  -6   5       4197.96       4083.77        98.27 o                         
  -1  -6   5        374.14        386.11        12.56 o                         
   0  -6   5        252.03        246.43         9.69 o                         
   1  -6   5       1362.65       1414.77        26.32 o                         
   2  -6   5         36.62         43.78         2.93 o                         
   3  -6   5        180.61        191.22         7.38 o                         
   4  -6   5       1428.47       1411.66        24.24 o                         
   5  -6   5        324.47        320.76         6.79 o                         
  -8  -5   5        332.09        338.95         9.26 o                         
  -7  -5   5        235.80        246.06         6.40 o                         
  -6  -5   5       2128.32       2178.40        31.47 o                         
  -5  -5   5         29.37         30.03         1.99 o                         
  -4  -5   5      12856.71      13122.24       186.80 o                         
  -3  -5   5       2802.81       2807.38       104.55 o                         
  -2  -5   5       4834.65       4679.73       115.83 o                         
  -1  -5   5       1453.19       1388.60        33.63 o                         
   0  -5   5       2554.74       2534.76        51.93 o                         
   1  -5   5       4159.64       4280.86       101.36 o                         
   2  -5   5        327.54        309.35         9.11 o                         
   3  -5   5         10.25         15.67         1.79 o                         
   4  -5   5          0.16          4.81         1.89 o                         
   5  -5   5        167.16        164.00         6.28 o                         
   6  -5   5         97.32         98.46         3.78 o                         
  -7  -4   5        374.74        410.26         8.57 o                         
  -6  -4   5        661.15        655.49        10.46 o                         
  -5  -4   5       6235.85       6402.06        50.29 o                         
  -4  -4   5         13.28         14.77         1.71 o                         
  -3  -4   5       3283.61       3417.01       125.05 o                         
  -2  -4   5         33.28         21.36         5.79 o                         
  -1  -4   5       4571.62       4427.28        91.48 o                         
   0  -4   5       5156.28       4907.34       118.37 o                         
   1  -4   5        478.64        517.04        23.65 o                         
   2  -4   5       3364.86       3329.45        91.01 o                         
   3  -4   5         50.14         52.95         3.01 o                         
   4  -4   5       1109.58       1003.65        17.24 o                         
   5  -4   5       1110.00       1057.71        26.17 o                         
   6  -4   5        331.57        315.47         8.48 o                         
   7  -4   5        115.36         78.00         3.70 o                         
  -8  -3   5         43.29         58.07         7.19 o                         
  -7  -3   5         85.79        101.39         4.62 o                         
  -6  -3   5        422.45        424.27         6.69 o                         
  -5  -3   5        642.99        692.93         8.10 o                         
  -4  -3   5       2177.01       2149.32        52.12 o                         
  -3  -3   5         40.54         54.74         5.74 o                         
  -2  -3   5        520.83        487.80        34.24 o                         
  -1  -3   5       1704.42       1702.50        44.11 o                         
   0  -3   5        921.39       1003.34        33.02 o                         
   1  -3   5       2761.15       2760.31        65.90 o                         
   2  -3   5        987.75        976.18        28.46 o                         
   3  -3   5        544.42        554.08        17.64 o                         
   4  -3   5        330.21        307.30         8.11 o                         
   5  -3   5       1836.74       1744.48        27.18 o                         
   6  -3   5        461.61        446.79        12.43 o                         
   7  -3   5          0.38          1.27         0.82 o                         
  -7  -2   5       1134.52       1250.34        17.98 o                         
  -6  -2   5       3827.54       3985.95        34.22 o                         
  -5  -2   5       4450.08       4500.71        28.78 o                         
  -4  -2   5       1751.27       1678.87        55.88 o                         
  -3  -2   5      10430.27      10624.27       400.78 o                         
  -2  -2   5         21.67         21.17         4.38 o                         
  -1  -2   5       7636.82       7726.81       430.90 o                         
   0  -2   5       1405.13       1434.38        38.99 o                         
   1  -2   5        555.11        525.60        18.72 o                         
   2  -2   5       2542.50       2414.39        51.74 o                         
   3  -2   5         92.81         91.94         6.71 o                         
   4  -2   5       1088.94       1026.38        15.41 o                         
   5  -2   5        273.13        253.93         7.61 o                         
   6  -2   5        575.49        596.58        15.07 o                         
   7  -2   5         37.79         35.04         2.13 o                         
  -7  -1   5       1446.97       1577.15        25.22 o                         
  -6  -1   5         24.00         45.31         5.58 o                         
  -5  -1   5       3946.33       3907.17        26.67 o                         
  -4  -1   5       1825.67       1819.23        46.77 o                         
  -3  -1   5        326.92        290.23        19.60 o                         
  -2  -1   5       7737.08       7641.38       586.04 o                         
  -1  -1   5         57.14         60.87         5.26 o                         
   0  -1   5      10215.23       9545.44       260.14 o                         
   1  -1   5       2307.84       2295.37        40.21 o                         
   2  -1   5        271.21        248.15        12.78 o                         
   3  -1   5         75.88         88.86         6.44 o                         
   4  -1   5         17.07         24.10         3.75 o                         
   5  -1   5        388.04        387.72        10.57 o                         
   6  -1   5       1339.96       1364.36        18.93 o                         
   7  -1   5         18.64         26.11         3.01 o                         
   8  -1   5          0.18          1.38         0.98 o                         
  -7   0   5         60.87         72.28         5.21 o                         
  -6   0   5         10.32         13.87         1.60 o                         
  -5   0   5         37.92         40.40         1.88 o                         
  -4   0   5        641.95        648.61        12.28 o                         
  -3   0   5        168.99        220.07        14.60 o                         
  -2   0   5       3587.27       3740.51        72.01 o                         
  -1   0   5        806.68        776.50        65.66 o                         
   0   0   5         10.85         14.90         2.92 o                         
   1   0   5        229.70        240.99        10.61 o                         
   2   0   5        199.11        223.85         9.96 o                         
   3   0   5       2188.08       2147.95        42.43 o                         
   4   0   5       4388.40       4362.31        63.72 o                         
   5   0   5         10.33         16.55         1.65 o                         
   6   0   5       1309.35       1266.38        17.92 o                         
   7   0   5          1.61          8.71         1.96 o                         
   8   0   5        490.78        453.07        14.15 o                         
  -7   1   5        410.48        452.97        11.15 o                         
  -6   1   5         29.89         35.50         2.87 o                         
  -5   1   5       4182.88       4179.35        27.53 o                         
  -4   1   5       1389.86       1375.93        12.56 o                         
  -3   1   5         89.09         80.84        10.83 o                         
  -2   1   5       4115.99       4186.76       137.69 o                         
  -1   1   5        920.93        838.68        40.63 o                         
   0   1   5       2409.61       2372.08        43.37 o                         
   1   1   5         11.97         13.47         2.69 o                         
   2   1   5        490.55        480.99        23.92 o                         
   3   1   5       1979.82       1849.89        51.08 o                         
   4   1   5       2348.20       2383.54        49.40 o                         
   5   1   5       1656.32       1580.98        18.33 o                         
   6   1   5       1407.87       1397.71        16.32 o                         
   7   1   5       2142.57       2104.73        22.55 o                         
   8   1   5         49.59         54.88         2.95 o                         
  -7   2   5        747.36        810.91        14.73 o                         
  -6   2   5       1785.61       1777.86        21.65 o                         
  -5   2   5          0.37          6.71         1.55 o                         
  -4   2   5       2817.97       2653.64        29.03 o                         
  -3   2   5        140.50        143.31         6.94 o                         
  -2   2   5       4826.23       4197.40        78.54 o                         
  -1   2   5        109.62         75.92         9.29 o                         
   0   2   5       1380.70       1262.50        31.42 o                         
   1   2   5          0.31          5.25         2.09 o                         
   2   2   5         22.58         27.52         5.18 o                         
   3   2   5       1312.03       1366.17        54.38 o                         
   4   2   5        283.12        293.64        14.52 o                         
   5   2   5        437.64        452.18         7.66 o                         
   6   2   5          4.41          8.62         1.22 o                         
   7   2   5        169.39        184.40         5.36 o                         
   8   2   5       1040.74       1030.95        14.04 o                         
  -6   3   5          0.90          4.80         1.42 o                         
  -5   3   5        341.91        359.07         7.79 o                         
  -4   3   5        521.76        500.33         7.53 o                         
  -3   3   5       1257.31       1207.70        19.53 o                         
  -2   3   5       1415.33       1432.77        34.94 o                         
  -1   3   5       3439.38       3321.23        75.57 o                         
   0   3   5        705.19        604.08        21.96 o                         
   1   3   5        296.80        365.71        21.88 o                         
   2   3   5       1639.63       1682.15        58.01 o                         
   3   3   5        275.12        301.89        18.07 o                         
   4   3   5       4621.27       4666.74       103.62 o                         
   5   3   5        509.72        521.00         9.35 o                         
   6   3   5        181.49        176.29         4.59 o                         
   7   3   5         49.58         62.29         2.92 o                         
   8   3   5          0.82          2.69         0.80 o                         
  -6   4   5        217.02        211.90         7.06 o                         
  -5   4   5         10.81         15.95         1.96 o                         
  -4   4   5       1753.00       1734.61        19.61 o                         
  -3   4   5        385.50        366.51         7.12 o                         
  -2   4   5         18.40         28.96         3.45 o                         
  -1   4   5       1362.82       1325.38        47.56 o                         
   0   4   5         58.56         49.12         9.95 o                         
   1   4   5       1649.06       1774.82        56.73 o                         
   2   4   5       4495.88       4713.50       106.37 o                         
   3   4   5      10301.68       9775.84       342.46 o                         
   4   4   5          5.40          6.98         2.07 o                         
   5   4   5       2240.26       2132.60        24.29 o                         
   6   4   5        634.58        674.40         9.83 o                         
   7   4   5       2408.38       2527.98        27.22 o                         
   8   4   5       1299.48       1350.90        20.49 o                         
  -6   5   5       1536.42       1460.01        24.36 o                         
  -5   5   5        666.07        643.81        19.38 o                         
  -4   5   5        410.10        405.26         8.88 o                         
  -3   5   5         10.38         11.69         1.64 o                         
  -2   5   5        675.31        656.90        11.49 o                         
  -1   5   5        314.87        305.10        23.93 o                         
   0   5   5        643.06        629.53        22.27 o                         
   1   5   5       1389.97       1290.48        36.96 o                         
   2   5   5        666.64        724.08        21.51 o                         
   3   5   5         25.96         25.56         4.23 o                         
   4   5   5        337.68        321.13         8.98 o                         
   5   5   5          0.93          5.91         1.27 o                         
   6   5   5       4689.75       4803.84        64.72 o                         
   7   5   5         31.66         34.86         2.09 o                         
   8   5   5       1984.45       1977.92        44.56 o                         
  -5   6   5         52.80         56.56         4.08 o                         
  -4   6   5        258.79        271.82         7.48 o                         
  -3   6   5        538.90        554.88         9.96 o                         
  -2   6   5        359.56        346.36         7.40 o                         
  -1   6   5         25.95         27.05         2.92 o                         
   0   6   5        307.18        296.31        11.58 o                         
   1   6   5         82.79         86.00         9.79 o                         
   2   6   5       2084.65       2125.59        51.11 o                         
   3   6   5        237.10        266.74         8.10 o                         
   4   6   5        100.97        100.37         3.56 o                         
   5   6   5          7.22          7.65         1.19 o                         
   6   6   5         64.79         68.80         3.01 o                         
   7   6   5        187.47        194.06         4.52 o                         
   8   6   5         53.76         50.95         2.79 o                         
  -4   7   5         11.15         16.04         1.89 o                         
  -3   7   5         80.64         87.01         3.78 o                         
  -2   7   5        238.76        268.65         6.70 o                         
  -1   7   5       1743.00       1683.73        19.03 o                         
   0   7   5       2273.10       2259.90        25.69 o                         
   1   7   5       5044.45       5166.78       128.66 o                         
   2   7   5        235.55        257.26         9.23 o                         
   3   7   5       2888.91       2847.53        36.30 o                         
   4   7   5       2709.22       2765.22        33.56 o                         
   5   7   5        851.71        847.25        12.73 o                         
   6   7   5       2061.71       2107.27        25.07 o                         
   7   7   5          6.37         13.91         1.91 o                         
   8   7   5       4032.29       3839.72        70.56 o                         
  -4   8   5         13.34         20.24         5.22 o                         
  -3   8   5         18.36         25.02         2.38 o                         
  -2   8   5        283.18        289.92         6.35 o                         
  -1   8   5        532.39        520.11         9.69 o                         
   0   8   5        217.22        247.19         6.21 o                         
   1   8   5         11.33         20.14         2.72 o                         
   2   8   5       2241.49       2255.80        49.84 o                         
   3   8   5       2242.12       2348.98        28.89 o                         
   4   8   5       2631.98       2727.27        30.50 o                         
   5   8   5        933.20        948.78        14.94 o                         
   6   8   5       2032.17       1992.92        32.68 o                         
   7   8   5       2916.45       2986.99        48.47 o                         
   8   8   5        105.41         76.55         8.96 o                         
  -3   9   5         40.84         40.42         3.00 o                         
  -2   9   5        474.37        473.69        11.85 o                         
  -1   9   5        504.72        518.43        13.19 o                         
   0   9   5        509.39        521.70        10.41 o                         
   1   9   5         41.08         48.01         3.10 o                         
   2   9   5       1055.00       1088.73        19.14 o                         
   3   9   5        258.12        273.21         8.41 o                         
   4   9   5         56.12         52.28         4.08 o                         
   5   9   5        155.99        151.43         7.76 o                         
   6   9   5         34.70         40.43         3.07 o                         
   7   9   5         12.02         14.70         2.07 o                         
  -2  10   5        116.14        121.14         6.10 o                         
  -1  10   5        229.31        226.75         6.26 o                         
   0  10   5          8.43         14.62         1.99 o                         
   1  10   5       1010.70        990.45        13.33 o                         
   2  10   5       1511.10       1528.21        18.57 o                         
   3  10   5         86.36         89.73         4.23 o                         
   4  10   5       1578.36       1668.28        28.57 o                         
   5  10   5        151.45        157.85         6.12 o                         
   6  10   5       1908.01       1800.94        79.64 o                         
   7  10   5        321.42        259.22         7.85 o                         
   0  11   5        978.62        764.58        18.72 o                         
   1  11   5        234.76        216.77         6.40 o                         
   2  11   5        463.79        472.57         9.44 o                         
   3  11   5       1175.86       1214.14        15.97 o                         
   4  11   5        398.41        384.46        10.24 o                         
   5  11   5       1166.89       1165.11        16.92 o                         
   6  11   5         21.31         16.05         1.82 o                         
   2  12   5        160.30        143.88         5.06 o                         
   3  12   5         12.24         12.98         1.28 o                         
   4  12   5          0.12          1.97         1.29 o                         
  -4 -11   6       1091.04        853.04        88.87 o                         
  -3 -11   6        188.76        186.58         6.87 o                         
  -2 -11   6         67.07         70.22        15.17 o                         
  -1 -11   6         58.42         60.70         3.57 o                         
   0 -11   6          8.40          5.28         1.74 o                         
  -5 -10   6         25.05         23.46         2.09 o                         
  -4 -10   6        277.04        269.32         9.21 o                         
  -3 -10   6         17.33         20.90         3.39 o                         
  -2 -10   6          7.86         12.73         2.15 o                         
  -1 -10   6        564.59        629.11        16.06 o                         
   0 -10   6        714.89        819.84        44.76 o                         
   1 -10   6         48.37         52.55         6.30 o                         
   2 -10   6         85.32         69.40         5.73 o                         
  -6  -9   6        384.48        375.20         9.20 o                         
  -5  -9   6        171.55        177.55         7.20 o                         
  -4  -9   6        727.85        719.21        25.20 o                         
  -3  -9   6       1007.92        878.57        29.23 o                         
  -2  -9   6        169.74        173.12         8.58 o                         
  -1  -9   6         47.44         53.00         6.02 o                         
   0  -9   6        104.33        120.36         4.78 o                         
   1  -9   6        130.44        146.88         6.88 o                         
   2  -9   6         11.27         15.29         2.19 o                         
   3  -9   6        385.47        367.31        17.91 o                         
  -7  -8   6         83.48         79.35         3.42 o                         
  -6  -8   6       1544.07       1579.71        22.53 o                         
  -5  -8   6        208.00        214.61         6.32 o                         
  -4  -8   6        232.44        213.67         7.93 o                         
  -3  -8   6        766.00        725.25        17.28 o                         
  -2  -8   6        417.08        423.26        14.10 o                         
  -1  -8   6        146.63        159.96         6.71 o                         
   0  -8   6         22.67         25.60         3.20 o                         
   1  -8   6         31.05         37.50         3.12 o                         
   2  -8   6        340.00        361.34        15.27 o                         
   3  -8   6        294.46        304.51        17.36 o                         
   4  -8   6          0.31          2.25         0.95 o                         
  -7  -7   6          4.25          9.13         1.36 o                         
  -6  -7   6         25.59         26.44         2.25 o                         
  -5  -7   6        431.45        451.50        10.18 o                         
  -4  -7   6        487.82        457.09        10.61 o                         
  -3  -7   6       1459.44       1418.08        26.50 o                         
  -2  -7   6        912.88        979.02        20.81 o                         
  -1  -7   6        839.83        891.06        18.42 o                         
   0  -7   6       3982.26       4267.72        60.43 o                         
   1  -7   6        788.98        799.80        13.99 o                         
   2  -7   6        327.54        355.81         8.80 o                         
   3  -7   6        528.17        512.47        19.40 o                         
   4  -7   6        485.99        517.64        13.05 o                         
   5  -7   6        867.41        669.74        19.17 o                         
  -7  -6   6          2.83         10.10         1.76 o                         
  -6  -6   6        177.99        185.12         5.84 o                         
  -5  -6   6        131.97        136.98         4.50 o                         
  -4  -6   6        250.68        266.35        10.33 o                         
  -3  -6   6        448.08        426.66        11.91 o                         
  -2  -6   6         22.77         28.65         2.41 o                         
  -1  -6   6       2252.83       2300.46        46.53 o                         
   0  -6   6       1241.27       1244.55        27.72 o                         
   1  -6   6       1685.59       1784.39        26.59 o                         
   2  -6   6        197.70        190.12         6.85 o                         
   3  -6   6       3415.98       3385.13        40.87 o                         
   4  -6   6       1236.78       1247.07        19.79 o                         
   5  -6   6        249.73        261.73         6.70 o                         
  -8  -5   6        198.42        160.98         8.61 o                         
  -7  -5   6        863.48        916.73        16.97 o                         
  -6  -5   6        157.62        168.61         4.96 o                         
  -5  -5   6       3726.70       3732.24        53.99 o                         
  -4  -5   6        100.23        106.74         4.80 o                         
  -3  -5   6       1043.91       1042.42        17.47 o                         
  -2  -5   6        429.10        371.55        29.43 o                         
  -1  -5   6        352.23        334.39        21.14 o                         
   0  -5   6         92.56        104.08        10.90 o                         
   1  -5   6       1060.34       1089.68        32.81 o                         
   2  -5   6        224.27        218.75         8.28 o                         
   3  -5   6          2.02          6.82         1.48 o                         
   4  -5   6         12.82         17.99         2.65 o                         
   5  -5   6        148.73        166.06         6.95 o                         
   6  -5   6        243.26        235.64         8.61 o                         
  -7  -4   6        626.73        631.69        12.57 o                         
  -6  -4   6        232.48        250.89         5.46 o                         
  -5  -4   6        399.98        401.14         6.86 o                         
  -4  -4   6        343.30        337.63         7.90 o                         
  -3  -4   6         46.71         71.36        12.63 o                         
  -2  -4   6       2021.78       1985.45       103.07 o                         
  -1  -4   6       4117.04       3921.65        84.87 o                         
   0  -4   6       1549.14       1559.01        41.84 o                         
   1  -4   6       4440.17       4217.19        82.20 o                         
   2  -4   6        421.42        425.40        25.75 o                         
   3  -4   6       2304.77       2177.32        36.81 o                         
   4  -4   6         66.92         76.03         4.25 o                         
   5  -4   6          2.03          5.75         1.27 o                         
   6  -4   6        206.10        200.33         6.39 o                         
  -7  -3   6        160.18        175.07         7.67 o                         
  -6  -3   6          6.87         10.83         1.27 o                         
  -5  -3   6         20.68         30.27         2.58 o                         
  -4  -3   6          2.98          9.30         1.40 o                         
  -3  -3   6       3857.11       3938.75       110.78 o                         
  -2  -3   6         21.22         20.55         5.98 o                         
  -1  -3   6      11281.12      10663.02       192.45 o                         
   0  -3   6       3660.19       3574.23        58.58 o                         
   1  -3   6       3233.43       2885.09        67.51 o                         
   2  -3   6       6129.36       5660.64       116.34 o                         
   3  -3   6        414.05        391.84        13.33 o                         
   4  -3   6       5112.08       4801.84        60.27 o                         
   5  -3   6       1410.08       1324.97        31.78 o                         
   6  -3   6       1983.86       1927.95        26.19 o                         
   7  -3   6        493.27        432.94         7.79 o                         
  -7  -2   6       1007.87       1111.28        30.80 o                         
  -6  -2   6          5.23         11.18         1.53 o                         
  -5  -2   6       1786.68       1809.69        14.15 o                         
  -4  -2   6          3.00          6.97         1.40 o                         
  -3  -2   6          6.45         16.08        14.71 o                         
  -2  -2   6       3058.79       3188.03        65.17 o                         
  -1  -2   6       1099.64       1124.96        33.27 o                         
   0  -2   6       1007.80        879.45        29.28 o                         
   1  -2   6        106.19        158.24        11.53 o                         
   2  -2   6       1109.51       1013.98        31.05 o                         
   3  -2   6       4532.08       4389.41        69.14 o                         
   4  -2   6          2.68          4.01         0.97 o                         
   5  -2   6       1777.77       1666.62        26.95 o                         
   6  -2   6        108.94        101.12         4.39 o                         
   7  -2   6       2139.51       2100.21        27.45 o                         
  -7  -1   6        683.60        706.12        34.64 o                         
  -6  -1   6        593.35        601.97        10.21 o                         
  -5  -1   6        944.83        986.08        10.19 o                         
  -4  -1   6          0.42          4.39         0.82 o                         
  -3  -1   6       1814.86       1725.61        46.08 o                         
  -2  -1   6         11.63         11.62         3.51 o                         
  -1  -1   6      25536.97      25668.57       647.89 o                         
   0  -1   6        541.56        481.02        34.93 o                         
   1  -1   6       7687.02       7741.02       105.63 o                         
   2  -1   6        465.78        489.20        17.14 o                         
   3  -1   6        197.06        175.16         8.96 o                         
   4  -1   6        683.70        659.66        14.39 o                         
   5  -1   6         66.72         66.90         3.50 o                         
   6  -1   6         72.01         87.19         4.13 o                         
   7  -1   6         90.12         91.09         3.44 o                         
  -7   0   6          0.43          4.97         2.31 o                         
  -6   0   6       1519.29       1572.83        19.55 o                         
  -5   0   6       1021.43       1027.70        10.16 o                         
  -4   0   6        497.87        472.39         6.78 o                         
  -3   0   6       7861.17       7607.07       162.12 o                         
  -2   0   6      12282.67      12334.13       199.90 o                         
  -1   0   6       4103.80       4134.85       141.37 o                         
   0   0   6       6972.91       7089.77       145.73 o                         
   1   0   6        322.15        343.05        26.70 o                         
   2   0   6       7141.09       6894.61        91.39 o                         
   3   0   6      10516.63      10649.31       208.26 o                         
   4   0   6       3485.49       3507.23        55.20 o                         
   5   0   6       4921.06       4765.86        64.50 o                         
   6   0   6        406.31        415.39         8.36 o                         
   7   0   6       1465.53       1410.19        18.21 o                         
   8   0   6         46.57         41.67         4.10 o                         
  -7   1   6        526.48        586.64        23.93 o                         
  -6   1   6          0.70          6.91         2.88 o                         
  -5   1   6        118.39        121.78         3.06 o                         
  -4   1   6       1195.07       1115.37        12.54 o                         
  -3   1   6         75.07         88.51        12.24 o                         
  -2   1   6        524.96        472.06        21.55 o                         
  -1   1   6       3004.21       2649.15        58.15 o                         
   0   1   6        878.27        929.16        35.29 o                         
   1   1   6       9663.14       8626.00       179.95 o                         
   2   1   6         32.39         38.93         6.61 o                         
   3   1   6      10645.98      10351.65       216.80 o                         
   4   1   6       1936.99       1956.63        43.87 o                         
   5   1   6       1956.97       1936.08        23.96 o                         
   6   1   6        822.62        797.92        11.18 o                         
   7   1   6         51.05         55.24         2.68 o                         
   8   1   6        543.21        512.50        23.12 o                         
  -6   2   6         15.85         19.35         2.15 o                         
  -5   2   6        251.06        265.73         6.12 o                         
  -4   2   6        816.00        824.99         9.37 o                         
  -3   2   6       3299.61       2998.07        56.11 o                         
  -2   2   6        442.50        429.78        15.87 o                         
  -1   2   6       1241.72       1018.77        26.67 o                         
   0   2   6       3732.36       3652.05        87.10 o                         
   1   2   6          9.67         16.01         3.57 o                         
   2   2   6         23.27         24.12         4.84 o                         
   3   2   6        166.64        187.01        18.47 o                         
   4   2   6        210.96        241.34        13.10 o                         
   5   2   6         43.55         65.05         8.10 o                         
   6   2   6         74.37         85.66         3.14 o                         
   7   2   6        601.29        572.31        10.48 o                         
   8   2   6         79.02         78.91         2.71 o                         
  -6   3   6        991.80       1022.04        27.52 o                         
  -5   3   6        199.60        205.99         6.45 o                         
  -4   3   6       5152.87       4847.22        48.19 o                         
  -3   3   6       1317.20       1276.95        19.97 o                         
  -2   3   6       6824.51       6177.60       162.32 o                         
  -1   3   6       2227.85       1986.07        68.35 o                         
   0   3   6       1254.26       1055.83        25.11 o                         
   1   3   6       3143.44       2794.49        64.38 o                         
   2   3   6       1478.46       1510.15        60.15 o                         
   3   3   6      14475.99      15185.90       334.79 o                         
   4   3   6        145.41        162.58         8.88 o                         
   5   3   6       1261.68       1214.44        24.63 o                         
   6   3   6         47.79         53.11         2.75 o                         
   7   3   6        291.43        312.61         6.15 o                         
   8   3   6          7.73         10.45         1.69 o                         
  -6   4   6        163.57        181.63         6.99 o                         
  -5   4   6         23.32         29.38         2.89 o                         
  -4   4   6        413.02        420.90         8.22 o                         
  -3   4   6       1662.05       1567.79        19.81 o                         
  -2   4   6       1041.08        985.95        16.11 o                         
  -1   4   6       4922.75       4780.98        99.63 o                         
   0   4   6        628.00        555.36        33.98 o                         
   1   4   6      17797.16      18598.38       275.31 o                         
   2   4   6       7341.29       6854.48       141.51 o                         
   3   4   6       2909.22       2747.27       115.35 o                         
   4   4   6       1049.69       1023.89        19.90 o                         
   5   4   6         70.13         76.10         3.99 o                         
   6   4   6        855.41        890.33        13.27 o                         
   7   4   6        990.39        987.73        16.68 o                         
   8   4   6         20.80         25.94         1.75 o                         
  -6   5   6         76.11         60.02         6.46 o                         
  -5   5   6        165.40        167.37         7.87 o                         
  -4   5   6         18.50         23.52         2.42 o                         
  -3   5   6        145.80        142.88         4.45 o                         
  -2   5   6         99.88        112.13         5.70 o                         
  -1   5   6       1063.05       1029.23        20.02 o                         
   0   5   6        144.17        186.05        16.87 o                         
   1   5   6         78.72        100.76         7.39 o                         
   2   5   6        166.74        176.67         9.19 o                         
   3   5   6        272.69        283.98        17.13 o                         
   4   5   6         80.34         84.37         2.95 o                         
   5   5   6       2080.54       2136.39        23.46 o                         
   6   5   6        448.97        444.29        10.42 o                         
   7   5   6        816.25        828.08        11.80 o                         
   8   5   6        455.99        490.00         9.82 o                         
  -5   6   6          6.55          7.70         1.36 o                         
  -4   6   6       1352.81       1355.43        19.36 o                         
  -3   6   6       1219.31       1215.19        16.51 o                         
  -2   6   6        142.84        155.68         5.36 o                         
  -1   6   6       3578.47       3688.70        41.62 o                         
   0   6   6          1.60         11.63         1.69 o                         
   1   6   6       4355.63       4579.41       124.35 o                         
   2   6   6        494.92        542.63        12.23 o                         
   3   6   6       1758.95       1884.60        36.44 o                         
   4   6   6        144.31        152.37         6.39 o                         
   5   6   6         18.45         25.84         1.85 o                         
   6   6   6          0.56          5.95         1.83 o                         
   7   6   6        215.86        216.81         5.34 o                         
   8   6   6        278.51        256.35         6.83 o                         
  -4   7   6        253.54        240.09         8.65 o                         
  -3   7   6        630.31        659.00        14.09 o                         
  -2   7   6       2142.04       2141.21        22.23 o                         
  -1   7   6        578.00        612.79         9.24 o                         
   0   7   6       2803.53       2830.65        28.50 o                         
   1   7   6        490.43        484.99        10.09 o                         
   2   7   6       2846.00       2990.51        50.55 o                         
   3   7   6        287.48        281.21        12.30 o                         
   4   7   6         26.17         29.36         2.28 o                         
   5   7   6        678.56        728.50        11.57 o                         
   6   7   6         80.26         85.15         3.71 o                         
   7   7   6        102.82        121.77         4.54 o                         
   8   7   6        455.81        417.85        12.20 o                         
  -4   8   6        147.27        127.96         5.03 o                         
  -3   8   6         10.08         10.91         2.61 o                         
  -2   8   6         71.96         81.52         3.28 o                         
  -1   8   6        270.06        288.32         6.27 o                         
   0   8   6        719.10        740.52        14.64 o                         
   1   8   6        370.09        352.88         8.37 o                         
   2   8   6         28.61         34.15         2.61 o                         
   3   8   6        382.83        391.64         9.65 o                         
   4   8   6        107.69        116.06         4.62 o                         
   5   8   6       1095.96       1097.43        20.72 o                         
   6   8   6        804.71        795.81        16.77 o                         
   7   8   6          4.08          6.20         1.41 o                         
   8   8   6        110.00         96.13         5.79 o                         
  -3   9   6        894.76        798.10        61.10 o                         
  -2   9   6        562.67        531.94        15.17 o                         
  -1   9   6        420.16        419.92        10.41 o                         
   0   9   6        117.88        128.51         4.73 o                         
   1   9   6         76.38         91.89         3.83 o                         
   2   9   6          2.88          3.71         1.51 o                         
   3   9   6         64.01         72.40         4.08 o                         
   4   9   6        204.94        211.17        10.28 o                         
   5   9   6        180.00        176.29         7.01 o                         
   6   9   6        146.09        138.22         5.98 o                         
   7   9   6        117.47        131.97         5.97 o                         
  -2  10   6        491.23        428.69        15.13 o                         
  -1  10   6          1.64          3.50         1.05 o                         
   0  10   6        219.32        228.76         6.45 o                         
   1  10   6       1609.33       1503.33        21.60 o                         
   2  10   6        338.77        337.10         7.31 o                         
   3  10   6       1036.08       1097.21        17.70 o                         
   4  10   6        105.40        105.78         5.99 o                         
   5  10   6        102.38         97.24         5.88 o                         
   6  10   6          1.36          5.82         1.96 o                         
   0  11   6          8.68          8.41         1.39 o                         
   1  11   6        266.03        245.46        10.50 o                         
   2  11   6        215.39        192.31        10.30 o                         
   3  11   6          2.07          3.85         1.27 o                         
   4  11   6        115.54        113.27         4.75 o                         
   5  11   6         12.79         12.36         1.22 o                         
  -4 -11   7        384.60        266.21         7.75 o                         
  -3 -11   7        198.13        197.02         7.02 o                         
  -2 -11   7         82.91         86.46         6.10 o                         
  -1 -11   7        772.36        776.41        36.65 o                         
  -5 -10   7         25.80         24.38         2.66 o                         
  -4 -10   7       1266.14       1121.41        22.18 o                         
  -3 -10   7         31.98         45.39         4.46 o                         
  -2 -10   7       3622.58       3839.05       185.36 o                         
  -1 -10   7        169.94        197.18         6.41 o                         
   0 -10   7        890.72       1035.44        52.57 o                         
   1 -10   7        233.79        207.52        10.18 o                         
  -6  -9   7          5.19          6.12         1.14 o                         
  -5  -9   7         64.66         60.54         3.82 o                         
  -4  -9   7         78.89         78.99         7.26 o                         
  -3  -9   7         96.89        107.61         8.24 o                         
  -2  -9   7         49.28         42.54         4.18 o                         
  -1  -9   7         76.07         95.52         5.51 o                         
   0  -9   7        517.99        563.81        23.61 o                         
   1  -9   7         12.44         14.25         2.44 o                         
   2  -9   7       1269.60       1146.90        31.63 o                         
   3  -9   7        285.58        260.21        12.44 o                         
  -7  -8   7        151.64        118.26         4.81 o                         
  -6  -8   7        770.22        778.37        18.58 o                         
  -5  -8   7        605.97        570.93        12.24 o                         
  -4  -8   7       2344.12       2124.87        45.38 o                         
  -3  -8   7          1.73         10.62         2.80 o                         
  -2  -8   7       1512.61       1515.66        53.52 o                         
  -1  -8   7         21.04         29.77         3.16 o                         
   0  -8   7       1043.28       1121.57        34.35 o                         
   1  -8   7        128.42        129.83         5.72 o                         
   2  -8   7          1.40          6.00         1.86 o                         
   3  -8   7          0.01          2.04         1.13 o                         
  -7  -7   7         28.45         32.06         2.75 o                         
  -6  -7   7       3096.25       3133.81        36.76 o                         
  -5  -7   7       1435.84       1409.46        22.87 o                         
  -4  -7   7       3325.13       3088.40        35.99 o                         
  -3  -7   7        552.35        522.85        13.66 o                         
  -2  -7   7       1985.54       1953.80        37.49 o                         
  -1  -7   7       3425.23       3486.90        79.58 o                         
   0  -7   7         54.96         66.40         6.86 o                         
   1  -7   7        995.60       1030.60        21.65 o                         
   2  -7   7        214.92        221.14         8.73 o                         
   3  -7   7       1113.43       1052.57        37.11 o                         
   4  -7   7        813.59        841.54        22.86 o                         
  -7  -6   7        177.75        184.85         6.67 o                         
  -6  -6   7         73.49         73.63         3.57 o                         
  -5  -6   7        560.93        547.51         9.26 o                         
  -4  -6   7        268.69        277.01         8.22 o                         
  -3  -6   7       1332.20       1261.89        30.75 o                         
  -2  -6   7       3121.27       3143.57        76.11 o                         
  -1  -6   7        819.35        801.13        34.90 o                         
   0  -6   7       3868.93       3876.42        89.09 o                         
   1  -6   7        280.74        305.05         9.13 o                         
   2  -6   7       4575.41       4555.57        57.09 o                         
   3  -6   7        184.46        198.18         7.70 o                         
   4  -6   7        170.12        172.08        10.96 o                         
   5  -6   7        101.54         99.58         3.71 o                         
  -7  -5   7        456.44        448.64        11.50 o                         
  -6  -5   7       2138.21       2141.19        26.84 o                         
  -5  -5   7         94.54        104.71         4.05 o                         
  -4  -5   7       1999.80       1902.63        27.82 o                         
  -3  -5   7          9.82         10.66         1.81 o                         
  -2  -5   7        321.27        350.45        18.38 o                         
  -1  -5   7         56.13         88.45        37.99 o                         
   0  -5   7         47.80         51.52         4.04 o                         
   1  -5   7         13.78         24.32         2.83 o                         
   2  -5   7        240.15        249.39         8.08 o                         
   3  -5   7         18.93         24.41         2.65 o                         
   4  -5   7       1091.15       1070.13        26.62 o                         
   5  -5   7          1.36          5.85         1.76 o                         
   6  -5   7        762.91        646.62        22.54 o                         
  -7  -4   7       2059.17       2147.72        34.03 o                         
  -6  -4   7       1775.50       1867.40        20.19 o                         
  -5  -4   7       4388.05       4331.65        47.85 o                         
  -4  -4   7          3.59         11.96         3.02 o                         
  -3  -4   7       5383.92       5472.12        74.34 o                         
  -2  -4   7       2117.70       2177.54       128.09 o                         
  -1  -4   7       8500.72       8445.80       198.12 o                         
   0  -4   7       5802.92       5772.03       147.43 o                         
   1  -4   7       1935.70       1962.96        75.83 o                         
   2  -4   7       1420.20       1306.88        46.73 o                         
   3  -4   7        791.79        731.15        13.94 o                         
   4  -4   7        127.66        128.36         7.06 o                         
   5  -4   7          4.53          8.06         1.52 o                         
   6  -4   7        308.91        302.10         7.42 o                         
  -7  -3   7        220.44        235.95        12.27 o                         
  -6  -3   7        670.38        705.66        10.73 o                         
  -5  -3   7         21.24         22.01         1.69 o                         
  -4  -3   7       1821.38       1820.72        20.59 o                         
  -3  -3   7        174.31        135.86        30.57 o                         
  -2  -3   7      11570.49      10976.55       355.55 o                         
  -1  -3   7        831.60        823.84        29.56 o                         
   0  -3   7       2185.27       2185.61       101.56 o                         
   1  -3   7        726.14        652.07        24.78 o                         
   2  -3   7       1199.77        986.11        75.24 o                         
   3  -3   7       2111.75       1910.09        41.99 o                         
   4  -3   7        696.25        651.97        21.34 o                         
   5  -3   7         83.48         86.55         4.40 o                         
   6  -3   7         46.13         45.67         3.19 o                         
   7  -3   7          8.79          7.09         1.03 o                         
  -7  -2   7          7.03         14.32         5.00 o                         
  -6  -2   7       1101.95       1153.30        16.14 o                         
  -5  -2   7        614.85        617.72         7.50 o                         
  -4  -2   7        195.13        198.06         5.21 o                         
  -3  -2   7        406.92        330.62        44.83 o                         
  -2  -2   7         11.76         13.42        10.58 o                         
  -1  -2   7        143.58        135.02        22.53 o                         
   0  -2   7        574.66        645.30        52.15 o                         
   1  -2   7       1182.29       1190.77        50.41 o                         
   2  -2   7       1960.22       1774.96        57.56 o                         
   3  -2   7        656.94        594.27        22.04 o                         
   4  -2   7       2583.35       2496.57        30.50 o                         
   5  -2   7         30.52         35.31         3.05 o                         
   6  -2   7        891.30        854.42        15.00 o                         
   7  -2   7       1076.20        981.83        17.90 o                         
  -6  -1   7        589.90        592.64        11.07 o                         
  -5  -1   7       1143.99       1161.90        10.93 o                         
  -4  -1   7       2155.38       2122.80        21.61 o                         
  -3  -1   7       3764.40       3558.81       179.09 o                         
  -2  -1   7       9343.59       8996.74       401.82 o                         
  -1  -1   7        105.44         99.60         5.69 o                         
   0  -1   7       1051.05        943.10        25.01 o                         
   1  -1   7       2386.76       2422.50        46.28 o                         
   2  -1   7        210.14        230.00        15.88 o                         
   3  -1   7        936.68       1015.57        37.24 o                         
   4  -1   7        558.42        536.90        10.06 o                         
   5  -1   7        468.28        461.90        10.13 o                         
   6  -1   7         72.98         74.82         3.66 o                         
   7  -1   7       1298.04       1219.62        17.86 o                         
  -6   0   7       1115.16       1184.75        15.75 o                         
  -5   0   7        288.58        305.97         5.34 o                         
  -4   0   7       5901.35       5761.14        38.95 o                         
  -3   0   7       4131.91       3915.89       104.91 o                         
  -2   0   7       1610.71       1576.74        36.14 o                         
  -1   0   7       3333.79       3263.59        57.61 o                         
   0   0   7          0.31          4.04         2.09 o                         
   1   0   7       5392.47       5138.60       171.69 o                         
   2   0   7       1355.85       1323.86        56.17 o                         
   3   0   7       1753.13       1592.00        93.91 o                         
   4   0   7        712.01        657.39        15.60 o                         
   5   0   7         40.53         49.60         2.51 o                         
   6   0   7        182.09        185.16         5.22 o                         
   7   0   7          0.75          4.36         0.97 o                         
   8   0   7        384.77        311.20        13.01 o                         
  -6   1   7         70.73         79.44         4.19 o                         
  -5   1   7          1.36         10.13         2.76 o                         
  -4   1   7          2.51         14.59         2.86 o                         
  -3   1   7        284.11        272.60         6.69 o                         
  -2   1   7          1.05          7.22         5.17 o                         
  -1   1   7        196.14        215.11        22.40 o                         
   0   1   7       4070.76       3934.30       101.73 o                         
   1   1   7        226.64        244.71        21.50 o                         
   2   1   7       4841.60       4594.27       164.58 o                         
   3   1   7       1556.05       1508.66        47.84 o                         
   4   1   7         57.76         55.55         6.32 o                         
   5   1   7       1265.38       1249.07        20.55 o                         
   6   1   7        237.95        230.44         5.20 o                         
   7   1   7       1432.79       1350.22        22.84 o                         
   8   1   7        580.11        559.23        13.90 o                         
  -6   2   7       2823.44       2913.18        42.42 o                         
  -5   2   7        181.70        190.22         5.25 o                         
  -4   2   7        896.55        852.77        10.75 o                         
  -3   2   7        102.98        104.00         2.64 o                         
  -2   2   7       1789.00       1801.47        50.75 o                         
  -1   2   7         36.45         62.25        22.15 o                         
   0   2   7       2304.10       2145.09       116.01 o                         
   1   2   7        418.38        347.00        31.59 o                         
   2   2   7          1.13          8.95         3.07 o                         
   3   2   7        343.21        362.03        37.65 o                         
   4   2   7         23.54         28.03         3.17 o                         
   5   2   7       3288.47       3339.68        36.35 o                         
   6   2   7       3275.30       3242.14        43.33 o                         
   7   2   7        206.85        204.42         9.49 o                         
   8   2   7       1618.59       1582.30        26.75 o                         
  -6   3   7        466.62        508.24        16.33 o                         
  -5   3   7        473.16        491.82        10.20 o                         
  -4   3   7        345.68        329.69         7.00 o                         
  -3   3   7       2621.30       2538.91        37.01 o                         
  -2   3   7       1492.55       1414.61        31.50 o                         
  -1   3   7        335.27        289.23        13.45 o                         
   0   3   7       1347.80       1313.27        47.23 o                         
   1   3   7        564.30        500.53        22.71 o                         
   2   3   7       2073.15       2024.08       107.02 o                         
   3   3   7         58.43         63.85         6.44 o                         
   4   3   7       1200.82       1155.66        28.54 o                         
   5   3   7        530.42        548.16        10.84 o                         
   6   3   7       1219.73       1253.96        20.05 o                         
   7   3   7         80.56         80.55         3.68 o                         
   8   3   7        818.81        785.05        39.23 o                         
  -6   4   7        109.65         92.37         7.36 o                         
  -5   4   7        439.85        445.52        11.96 o                         
  -4   4   7        130.11        136.99         5.43 o                         
  -3   4   7        301.37        300.04         7.37 o                         
  -2   4   7       2006.49       1829.35        30.28 o                         
  -1   4   7         30.47         37.61         5.18 o                         
   0   4   7       2907.49       2775.15       125.02 o                         
   1   4   7        629.40        577.98        22.65 o                         
   2   4   7        400.10        339.45        18.84 o                         
   3   4   7         18.13         19.57         7.36 o                         
   4   4   7         60.50         60.56         3.07 o                         
   5   4   7        543.12        502.05        12.16 o                         
   6   4   7        733.31        743.77        12.36 o                         
   7   4   7        198.10        191.36         5.58 o                         
   8   4   7        183.56        182.93         9.78 o                         
  -5   5   7         17.57         21.19         2.74 o                         
  -4   5   7         85.74         88.50         4.01 o                         
  -3   5   7         80.99         86.91         4.18 o                         
  -2   5   7        880.33        851.72        16.14 o                         
  -1   5   7        137.48        147.65         5.14 o                         
   0   5   7        382.93        396.83        18.24 o                         
   1   5   7       1350.39       1443.12        99.17 o                         
   2   5   7        341.32        305.71        16.10 o                         
   3   5   7       1347.86       1402.01        31.83 o                         
   4   5   7       3917.24       3891.82        87.53 o                         
   5   5   7        860.64        854.26        17.68 o                         
   6   5   7       4187.38       4096.97        56.57 o                         
   7   5   7         41.76         51.58         2.45 o                         
   8   5   7        894.97        913.75        20.47 o                         
  -5   6   7         19.23         19.15         3.31 o                         
  -4   6   7        204.27        195.13         5.68 o                         
  -3   6   7        109.68        115.96         5.18 o                         
  -2   6   7       1296.82       1315.83        17.59 o                         
  -1   6   7         15.83         18.84         2.39 o                         
   0   6   7          5.89          9.76         1.51 o                         
   1   6   7        329.71        339.14         7.90 o                         
   2   6   7        502.17        520.46        10.64 o                         
   3   6   7        813.36        832.52        23.99 o                         
   4   6   7       3025.84       2939.21        80.31 o                         
   5   6   7       3164.78       3157.83        48.98 o                         
   6   6   7        121.98        123.11         4.46 o                         
   7   6   7       1418.36       1481.35        24.34 o                         
   8   6   7        112.55         91.59         4.42 o                         
  -4   7   7       1300.63       1306.20        21.96 o                         
  -3   7   7        143.89        153.07         5.21 o                         
  -2   7   7        442.63        435.65         8.62 o                         
  -1   7   7         14.54         22.97         2.02 o                         
   0   7   7        500.65        508.75        10.09 o                         
   1   7   7        564.24        580.11        10.56 o                         
   2   7   7        365.20        355.45        10.55 o                         
   3   7   7          7.50         11.55         1.90 o                         
   4   7   7         58.97         65.64         3.39 o                         
   5   7   7        503.58        485.62        10.20 o                         
   6   7   7         74.90         79.73         4.00 o                         
   7   7   7         79.85         71.84         4.67 o                         
   8   7   7        130.59        105.25         5.14 o                         
  -3   8   7         23.57         24.20         3.34 o                         
  -2   8   7        164.16        167.55         5.51 o                         
  -1   8   7        470.52        485.95         9.01 o                         
   0   8   7       1029.43       1053.20        18.36 o                         
   1   8   7         15.29         17.66         2.03 o                         
   2   8   7       1511.35       1481.59        23.77 o                         
   3   8   7          7.84         18.64         3.01 o                         
   4   8   7       3823.51       3888.65        45.37 o                         
   5   8   7        312.90        314.02         8.78 o                         
   6   8   7        490.01        487.46        13.59 o                         
   7   8   7        785.97        754.77        23.33 o                         
  -2   9   7          5.71          6.44         1.55 o                         
  -1   9   7        430.44        436.51         9.29 o                         
   0   9   7         49.02         58.80         3.31 o                         
   1   9   7        858.86        844.01        15.48 o                         
   2   9   7       1520.21       1540.63        24.73 o                         
   3   9   7       2145.95       2152.92        34.72 o                         
   4   9   7        243.50        221.14        10.41 o                         
   5   9   7       1428.34       1372.68        49.92 o                         
   6   9   7        907.52        958.30        72.34 o                         
   7   9   7        599.34        511.97        14.49 o                         
  -1  10   7          8.11         14.34         2.95 o                         
   0  10   7         32.39         32.93         1.98 o                         
   1  10   7         44.21         43.40         2.20 o                         
   2  10   7         12.48         16.82         1.77 o                         
   3  10   7          1.75          5.71         1.50 o                         
   4  10   7        284.96        276.92        20.37 o                         
   5  10   7        641.60        621.77        17.40 o                         
   6  10   7        200.11        196.98        13.47 o                         
   1  11   7        206.48        200.57         9.62 o                         
   2  11   7        378.34        378.63        12.63 o                         
   3  11   7        366.73        361.57        12.53 o                         
   4  11   7       1200.23       1205.48        22.48 o                         
   5  11   7       1226.47       1093.04        38.63 o                         
  -2 -11   8        590.79        494.63        16.33 o                         
  -5 -10   8        831.22        620.42        20.78 o                         
  -4 -10   8          6.74          7.39         1.66 o                         
  -3 -10   8        750.94        763.74        61.12 o                         
  -2 -10   8        133.85        141.65        10.92 o                         
  -1 -10   8        179.43        186.64        10.64 o                         
   0 -10   8        151.28        171.39         7.87 o                         
   1 -10   8          2.50          4.23         1.15 o                         
  -5  -9   8          5.33          4.38         1.67 o                         
  -4  -9   8         74.18         68.30         4.19 o                         
  -3  -9   8          5.38          7.77         2.28 o                         
  -2  -9   8        196.23        193.39        14.92 o                         
  -1  -9   8        238.60        259.24        11.67 o                         
   0  -9   8         87.75        102.72         6.02 o                         
   1  -9   8        256.99        271.56        12.14 o                         
   2  -9   8        288.92        258.91        14.44 o                         
  -6  -8   8       1569.01       1442.07        36.74 o                         
  -5  -8   8       1181.66       1115.36        19.03 o                         
  -4  -8   8        180.66        163.51         6.80 o                         
  -3  -8   8        119.70        123.83        10.89 o                         
  -2  -8   8        386.40        389.51        13.28 o                         
  -1  -8   8         15.25         17.52         3.20 o                         
   0  -8   8        136.51        137.87         7.21 o                         
   1  -8   8        989.71       1096.73        56.07 o                         
   2  -8   8        285.19        292.71        17.58 o                         
   3  -8   8         28.24         30.17         3.88 o                         
  -7  -7   8       2176.24       1629.87        80.78 o                         
  -6  -7   8         26.65         30.13         2.68 o                         
  -5  -7   8        121.31        137.02         5.22 o                         
  -4  -7   8        562.59        508.45        12.78 o                         
  -3  -7   8        408.89        404.23        16.39 o                         
  -2  -7   8       1581.86       1560.33        36.47 o                         
  -1  -7   8       1559.98       1580.13        31.42 o                         
   0  -7   8        716.76        662.95        25.53 o                         
   1  -7   8         94.97        108.46         5.45 o                         
   2  -7   8        240.11        272.05         8.68 o                         
   3  -7   8         34.66         42.05         4.41 o                         
   4  -7   8         89.43        103.53         3.75 o                         
  -7  -6   8          0.61          2.06         1.19 o                         
  -6  -6   8         36.25         38.02         2.90 o                         
  -5  -6   8         52.12         61.12         2.94 o                         
  -4  -6   8       1180.14       1081.53        19.67 o                         
  -3  -6   8        598.37        567.18        17.64 o                         
  -2  -6   8        105.67        112.76         6.32 o                         
  -1  -6   8       1100.77       1099.53        28.62 o                         
   0  -6   8        155.40        168.23         7.82 o                         
   1  -6   8        767.93        822.66        16.92 o                         
   2  -6   8         13.97         22.76         2.77 o                         
   3  -6   8        419.62        405.34        19.16 o                         
   4  -6   8        811.43        828.55        25.87 o                         
   5  -6   8         19.24         19.99         1.70 o                         
  -7  -5   8       1203.42       1231.05        23.78 o                         
  -6  -5   8         79.56         79.84         4.02 o                         
  -5  -5   8        269.75        278.77         7.19 o                         
  -4  -5   8        188.41        195.93         6.85 o                         
  -3  -5   8        734.19        688.60        20.59 o                         
  -2  -5   8        184.52        170.73         9.74 o                         
  -1  -5   8       2081.59       2071.47        84.49 o                         
   0  -5   8        827.88        852.15        24.85 o                         
   1  -5   8       2866.53       2869.97        57.53 o                         
   2  -5   8       4237.67       4166.52        71.09 o                         
   3  -5   8        212.57        210.84        11.10 o                         
   4  -5   8       1799.03       1841.04        37.94 o                         
   5  -5   8        598.64        591.51        11.57 o                         
  -7  -4   8        761.94        779.69        21.18 o                         
  -6  -4   8        254.00        273.95         7.16 o                         
  -5  -4   8         23.99         27.97         1.86 o                         
  -4  -4   8         69.35         75.76         3.49 o                         
  -3  -4   8       1036.17       1098.08        19.63 o                         
  -2  -4   8       1947.36       1887.34        38.20 o                         
  -1  -4   8       1114.34       1070.11        52.01 o                         
   0  -4   8         31.96         35.83         9.65 o                         
   1  -4   8       2011.23       2012.04        71.48 o                         
   2  -4   8        744.67        683.67        15.99 o                         
   3  -4   8       1965.51       1854.75        29.47 o                         
   4  -4   8          3.62          7.14         2.96 o                         
   5  -4   8       1766.84       1673.24        25.69 o                         
   6  -4   8        290.80        254.02        12.95 o                         
  -7  -3   8        106.61        110.39        10.28 o                         
  -6  -3   8        408.60        416.71         7.99 o                         
  -5  -3   8       1102.28       1120.18        14.29 o                         
  -4  -3   8       1062.53       1082.46        14.51 o                         
  -3  -3   8       7373.28       7191.41        92.43 o                         
  -2  -3   8         42.58         52.34        17.02 o                         
  -1  -3   8        899.40        866.50        46.15 o                         
   0  -3   8         11.00         16.47         4.17 o                         
   1  -3   8       1835.86       1716.01        49.12 o                         
   2  -3   8       3953.34       3948.76       178.65 o                         
   3  -3   8        124.04        105.80         4.24 o                         
   4  -3   8       1837.18       1714.45        29.95 o                         
   5  -3   8         61.88         57.40         4.33 o                         
   6  -3   8        957.93        883.76        14.94 o                         
  -6  -2   8         75.44         81.89         4.14 o                         
  -5  -2   8        528.88        526.86         7.66 o                         
  -4  -2   8       1314.45       1296.08        14.36 o                         
  -3  -2   8          6.53         14.84         2.62 o                         
  -2  -2   8       1070.03        982.96        54.16 o                         
  -1  -2   8         21.76         21.56         9.88 o                         
   0  -2   8      10070.50       9663.93       448.11 o                         
   1  -2   8       4441.12       4087.89       104.90 o                         
   2  -2   8       3623.50       3303.19       117.97 o                         
   3  -2   8       5532.89       5174.62        59.71 o                         
   4  -2   8       1275.92       1234.48        22.32 o                         
   5  -2   8       3502.30       3208.70        55.80 o                         
   6  -2   8          6.15          8.36         1.54 o                         
   7  -2   8        359.35        326.41         8.06 o                         
  -6  -1   8        303.13        318.60        13.38 o                         
  -5  -1   8        113.61        133.23         3.44 o                         
  -4  -1   8        431.26        460.41         6.61 o                         
  -3  -1   8        561.01        565.26         8.47 o                         
  -2  -1   8          0.79          9.21         3.26 o                         
  -1  -1   8       2400.70       2308.97        68.01 o                         
   0  -1   8         37.60         39.26         4.87 o                         
   1  -1   8       5113.14       4863.33        89.43 o                         
   2  -1   8       1083.43        963.32        59.63 o                         
   3  -1   8       4103.06       3996.92       274.96 o                         
   4  -1   8       1399.91       1338.74        20.58 o                         
   5  -1   8        189.98        200.38        10.05 o                         
   6  -1   8       1978.29       1938.47        26.11 o                         
   7  -1   8        333.39        300.98         8.42 o                         
  -6   0   8         20.56         24.47         2.56 o                         
  -5   0   8       2448.91       2502.35        20.68 o                         
  -4   0   8         39.38         42.35         2.01 o                         
  -3   0   8       2488.83       2411.74        28.85 o                         
  -2   0   8        153.47        151.58         9.03 o                         
  -1   0   8          9.64         17.00         4.63 o                         
   0   0   8         97.91         86.39         6.98 o                         
   1   0   8        202.62        185.06        10.21 o                         
   2   0   8       1192.18       1128.06        54.56 o                         
   3   0   8        540.75        483.64        36.26 o                         
   4   0   8        678.97        677.79        14.31 o                         
   5   0   8        765.95        810.31        16.00 o                         
   6   0   8        227.81        224.93         7.45 o                         
   7   0   8         10.72         14.50         1.63 o                         
  -6   1   8         91.32         93.29         5.77 o                         
  -5   1   8        530.68        528.58         8.96 o                         
  -4   1   8        830.57        794.19         9.81 o                         
  -3   1   8       2595.17       2499.47        25.18 o                         
  -2   1   8        933.67        888.26        25.83 o                         
  -1   1   8       9656.42       9610.86       244.72 o                         
   0   1   8       1957.80       1791.82        42.45 o                         
   1   1   8      29679.13      29345.56       479.32 o                         
   2   1   8         67.43         65.48         7.19 o                         
   3   1   8       9635.48       9960.08       227.74 o                         
   4   1   8          0.42          4.43         1.59 o                         
   5   1   8       1900.28       1835.14        34.67 o                         
   6   1   8       2096.97       1991.49        29.38 o                         
   7   1   8          1.24          3.69         1.60 o                         
   8   1   8         45.57         36.47         2.75 o                         
  -6   2   8         65.05         63.02         3.79 o                         
  -5   2   8        130.88        140.72         4.92 o                         
  -4   2   8       1412.07       1364.92        17.74 o                         
  -3   2   8        856.46        825.83        10.20 o                         
  -2   2   8        452.28        466.90        17.00 o                         
  -1   2   8       6767.08       6338.55       254.38 o                         
   0   2   8       4549.82       4275.58       115.04 o                         
   1   2   8        703.29        654.96        24.31 o                         
   2   2   8       4611.00       5037.17       128.96 o                         
   3   2   8         53.47         79.78        14.17 o                         
   4   2   8       5389.27       5158.90        61.49 o                         
   5   2   8       3804.31       3691.92        89.56 o                         
   6   2   8        745.35        762.91        14.48 o                         
   7   2   8       1546.41       1475.20        30.13 o                         
   8   2   8        182.81        173.42         9.28 o                         
  -6   3   8          0.72          2.96         1.27 o                         
  -5   3   8        806.31        812.85        14.52 o                         
  -4   3   8        947.04        890.65        13.44 o                         
  -3   3   8          2.75          5.49         0.93 o                         
  -2   3   8        141.28        139.80         4.00 o                         
  -1   3   8        615.84        556.37        26.34 o                         
   0   3   8        595.53        593.92        32.37 o                         
   1   3   8         36.16         32.03         5.88 o                         
   2   3   8        282.71        320.00        27.20 o                         
   3   3   8          4.31         13.20         3.60 o                         
   4   3   8         73.25         72.59         4.28 o                         
   5   3   8        159.52        174.99         6.55 o                         
   6   3   8        256.14        263.65         7.96 o                         
   7   3   8        194.00        186.95         5.79 o                         
   8   3   8        243.83        240.87        12.06 o                         
  -6   4   8         87.68         73.42         3.79 o                         
  -5   4   8        809.64        792.72        16.53 o                         
  -4   4   8         11.61         24.26         2.50 o                         
  -3   4   8       1835.62       1787.00        19.80 o                         
  -2   4   8       1036.88        972.39        13.91 o                         
  -1   4   8      11936.25      11552.82       137.68 o                         
   0   4   8        780.48        842.77        40.23 o                         
   1   4   8       5982.23       5964.65       143.59 o                         
   2   4   8       4995.31       5334.28       330.03 o                         
   3   4   8        713.64        743.68        15.10 o                         
   4   4   8       1541.44       1563.41        22.74 o                         
   5   4   8          0.37          4.82         1.32 o                         
   6   4   8        696.39        728.80        10.67 o                         
   7   4   8         46.29         44.31         2.54 o                         
   8   4   8          6.44          9.49         1.56 o                         
  -5   5   8        276.05        311.72         9.35 o                         
  -4   5   8       1004.18       1048.36        17.83 o                         
  -3   5   8        768.07        771.81        20.30 o                         
  -2   5   8       2497.36       2500.48        31.65 o                         
  -1   5   8        811.30        815.52        15.22 o                         
   0   5   8       4927.97       5150.27        96.44 o                         
   1   5   8       2409.20       2611.36        47.24 o                         
   2   5   8        886.86        884.25        17.40 o                         
   3   5   8       3447.33       3576.63        47.09 o                         
   4   5   8       1014.77       1013.81        16.15 o                         
   5   5   8       4382.42       4436.22        81.29 o                         
   6   5   8         19.69         23.64         1.99 o                         
   7   5   8        210.46        202.50         5.40 o                         
   8   5   8         13.60         19.15         3.26 o                         
  -4   6   8         14.29         17.53         1.79 o                         
  -3   6   8        652.51        671.17        11.62 o                         
  -2   6   8          0.15          5.11         1.38 o                         
  -1   6   8        550.53        557.73        12.96 o                         
   0   6   8        324.24        348.87         9.30 o                         
   1   6   8         70.88         74.92         4.19 o                         
   2   6   8        144.88        161.00         6.13 o                         
   3   6   8       2320.19       2378.77        30.47 o                         
   4   6   8        166.22        174.21         6.25 o                         
   5   6   8         31.57         31.10         2.19 o                         
   6   6   8          9.02         10.84         1.60 o                         
   7   6   8          5.47         10.44         1.62 o                         
   8   6   8        214.76        230.68        23.17 o                         
  -4   7   8        283.06        271.46         7.86 o                         
  -3   7   8        333.67        337.69         7.41 o                         
  -2   7   8        164.35        153.35         5.03 o                         
  -1   7   8        690.16        698.00        14.40 o                         
   0   7   8       3533.10       3682.82        43.79 o                         
   1   7   8        427.27        425.55        10.60 o                         
   2   7   8        787.75        849.36        25.41 o                         
   3   7   8         34.98         43.94         3.84 o                         
   4   7   8        753.68        782.06        14.84 o                         
   5   7   8         13.36         18.51         1.99 o                         
   6   7   8          5.66          6.45         1.70 o                         
   7   7   8        468.06        455.24        12.48 o                         
  -3   8   8         67.64         85.96         3.64 o                         
  -2   8   8       1948.39       1969.15        41.75 o                         
  -1   8   8       1004.09       1004.25        16.03 o                         
   0   8   8        124.67        144.90         6.41 o                         
   1   8   8       1786.59       1765.83        27.90 o                         
   2   8   8          2.98          6.62         1.70 o                         
   3   8   8       2596.46       2635.94        34.98 o                         
   4   8   8        233.01        250.13         6.89 o                         
   5   8   8        353.68        349.74         9.46 o                         
   6   8   8         77.48         77.62         3.84 o                         
   7   8   8          0.99          4.70         1.61 o                         
  -2   9   8        295.36        285.95         8.10 o                         
  -1   9   8        170.90        169.97         6.28 o                         
   0   9   8        377.64        377.82         8.89 o                         
   1   9   8        341.76        315.10         7.82 o                         
   2   9   8        252.90        266.67         9.42 o                         
   3   9   8        110.74        109.54         6.86 o                         
   4   9   8         65.00         59.84         6.22 o                         
   5   9   8        207.49        208.77         8.51 o                         
   6   9   8          8.58         11.09         1.90 o                         
   7   9   8        120.30        125.69         7.31 o                         
  -1  10   8         96.55         81.98         5.84 o                         
   0  10   8        467.54        404.87         8.78 o                         
   1  10   8        601.64        567.46        13.85 o                         
   2  10   8         51.97         51.55         2.97 o                         
   3  10   8          0.04          6.13         1.89 o                         
   4  10   8          6.47          9.96         1.57 o                         
   5  10   8         56.83         58.83         4.63 o                         
   6  10   8        170.56        167.66         9.45 o                         
   2  11   8          0.47          2.50         0.99 o                         
   3  11   8         13.57         12.73         1.67 o                         
   4  11   8        109.08         94.94         8.82 o                         
  -4 -10   9        706.32        551.63        12.26 o                         
  -3 -10   9        232.77        207.40        10.94 o                         
  -2 -10   9        865.23        763.72        18.91 o                         
  -1 -10   9        564.43        602.78        32.73 o                         
   0 -10   9         42.46         53.26         3.59 o                         
  -5  -9   9        140.57        113.33         5.92 o                         
  -4  -9   9        630.93        557.57        14.21 o                         
  -3  -9   9       2216.03       2153.41       306.16 o                         
  -2  -9   9        791.24        874.66        23.54 o                         
  -1  -9   9       1428.06       1592.62       143.26 o                         
   0  -9   9        432.09        496.69        16.73 o                         
   1  -9   9       1481.48       1880.67        37.57 o                         
   2  -9   9        986.24        857.54        28.98 o                         
  -6  -8   9        157.19        140.76         5.08 o                         
  -5  -8   9          5.19          7.34         1.69 o                         
  -4  -8   9        828.48        721.37        15.08 o                         
  -3  -8   9        160.79        150.71         7.15 o                         
  -2  -8   9        500.91        462.96        15.69 o                         
  -1  -8   9         61.91         76.48         5.74 o                         
   0  -8   9       1800.17       1985.04        38.63 o                         
   1  -8   9         31.92         35.39         2.72 o                         
   2  -8   9        173.61        176.11         8.49 o                         
   3  -8   9         40.47         36.81         3.68 o                         
  -6  -7   9        593.52        563.58        10.88 o                         
  -5  -7   9        175.86        162.89         5.93 o                         
  -4  -7   9        610.68        549.59        20.21 o                         
  -3  -7   9       1365.01       1256.19        23.72 o                         
  -2  -7   9         14.88         15.99         3.38 o                         
  -1  -7   9        969.59        989.95        22.56 o                         
   0  -7   9          1.20          4.27         1.73 o                         
   1  -7   9        563.73        590.57        20.73 o                         
   2  -7   9         50.15         56.58         4.59 o                         
   3  -7   9         54.27         60.37         9.72 o                         
   4  -7   9        260.53        286.28         8.43 o                         
  -7  -6   9        339.62        263.18        15.04 o                         
  -6  -6   9        128.37        136.31         5.98 o                         
  -5  -6   9       2387.51       2255.03        27.22 o                         
  -4  -6   9       1317.02       1201.42        21.92 o                         
  -3  -6   9       2601.03       2427.05        50.38 o                         
  -2  -6   9       6582.19       6262.22       110.62 o                         
  -1  -6   9       1024.91       1089.73        51.75 o                         
   0  -6   9       4251.35       4368.22       105.89 o                         
   1  -6   9          2.07          7.80         1.85 o                         
   2  -6   9       2812.22       2756.32        47.27 o                         
   3  -6   9        362.95        361.28        20.45 o                         
   4  -6   9         47.37         51.20         3.34 o                         
   5  -6   9          6.95          6.85         1.91 o                         
  -7  -5   9        125.78        105.62         5.81 o                         
  -6  -5   9        714.07        707.08        12.18 o                         
  -5  -5   9          1.31          4.41         1.48 o                         
  -4  -5   9       2384.24       2296.06        37.63 o                         
  -3  -5   9       2025.17       1950.50        31.21 o                         
  -2  -5   9       3814.49       3916.91        62.70 o                         
  -1  -5   9        138.06        149.95         7.18 o                         
   0  -5   9        570.65        609.63        20.07 o                         
   1  -5   9       2540.65       2382.59        38.79 o                         
   2  -5   9        435.19        471.32        11.10 o                         
   3  -5   9        130.94        134.81         6.36 o                         
   4  -5   9        132.21        132.02         5.61 o                         
   5  -5   9        442.62        410.66        15.65 o                         
  -7  -4   9        188.15        194.09         8.54 o                         
  -6  -4   9         20.66         27.41         2.30 o                         
  -5  -4   9        527.68        515.35         9.12 o                         
  -4  -4   9        121.93        130.56         5.15 o                         
  -3  -4   9        938.68        967.66        17.16 o                         
  -2  -4   9       1142.75       1111.31        19.21 o                         
  -1  -4   9        196.71        231.89        10.92 o                         
   0  -4   9        611.80        587.12        22.99 o                         
   1  -4   9          3.50          9.85         2.22 o                         
   2  -4   9         87.70        112.40         6.94 o                         
   3  -4   9        928.32        874.75        17.28 o                         
   4  -4   9       1355.77       1332.44        38.66 o                         
   5  -4   9         45.09         50.80         3.15 o                         
   6  -4   9         23.92         22.12         2.04 o                         
  -6  -3   9        729.26        761.13        13.12 o                         
  -5  -3   9       1577.83       1554.24        21.81 o                         
  -4  -3   9       7354.56       7397.28        83.15 o                         
  -3  -3   9         19.46         26.98         2.24 o                         
  -2  -3   9       5394.72       5343.54        85.51 o                         
  -1  -3   9        313.92        333.10        16.66 o                         
   0  -3   9       3473.62       3319.44       106.13 o                         
   1  -3   9       2514.94       2116.95        48.23 o                         
   2  -3   9         27.79         24.66         2.47 o                         
   3  -3   9         28.79         35.36         3.28 o                         
   4  -3   9        449.61        464.19        21.66 o                         
   5  -3   9         67.08         63.84         6.53 o                         
   6  -3   9        566.15        547.40        13.64 o                         
  -6  -2   9       3598.70       3748.20        44.48 o                         
  -5  -2   9       1191.93       1189.54        15.41 o                         
  -4  -2   9       3278.54       3238.20        32.14 o                         
  -3  -2   9       2852.82       2764.92        28.84 o                         
  -2  -2   9         63.21         66.57         5.00 o                         
  -1  -2   9       7018.46       6302.37       149.54 o                         
   0  -2   9       1675.60       1620.30        61.10 o                         
   1  -2   9       3610.63       3229.45        70.11 o                         
   2  -2   9       2226.83       2086.40        50.78 o                         
   3  -2   9       1034.54        989.87        16.01 o                         
   4  -2   9        771.01        744.32        13.21 o                         
   5  -2   9         88.69         87.03         8.06 o                         
   6  -2   9        155.49        147.49         6.97 o                         
   7  -2   9         12.40         12.58         2.53 o                         
  -6  -1   9         33.41         37.33         4.04 o                         
  -5  -1   9        120.13        133.85         3.95 o                         
  -4  -1   9        147.19        159.98         4.37 o                         
  -3  -1   9        319.88        318.27         6.05 o                         
  -2  -1   9        299.34        277.34        11.59 o                         
  -1  -1   9          0.98          0.51         1.80 o                         
   0  -1   9       1935.38       1829.62        45.15 o                         
   1  -1   9        117.78        124.71         9.71 o                         
   2  -1   9        419.65        383.18        18.44 o                         
   3  -1   9        158.52        161.27         5.79 o                         
   4  -1   9        129.47        126.59         5.57 o                         
   5  -1   9       1567.15       1543.22        28.57 o                         
   6  -1   9        557.78        543.56        13.19 o                         
   7  -1   9        504.09        381.76        45.02 o                         
  -6   0   9       3043.77       3187.76        91.01 o                         
  -5   0   9          9.14         14.92         1.94 o                         
  -4   0   9       5425.80       5332.19        40.47 o                         
  -3   0   9       2709.55       2684.34        30.17 o                         
  -2   0   9        460.66        461.53         9.55 o                         
  -1   0   9       1598.22       1550.04        39.46 o                         
   0   0   9        134.68        134.94        11.47 o                         
   1   0   9       2156.00       1952.29        50.59 o                         
   2   0   9        448.92        446.02        47.03 o                         
   3   0   9        149.88        163.94         6.06 o                         
   4   0   9       1519.07       1464.64        25.54 o                         
   5   0   9         32.50         55.50         8.17 o                         
   6   0   9       1589.68       1531.64        27.09 o                         
   7   0   9         54.11         60.71         6.01 o                         
  -6   1   9       1094.51       1192.19        36.60 o                         
  -5   1   9       2560.58       2612.49        29.31 o                         
  -4   1   9        663.47        677.18         9.46 o                         
  -3   1   9       1179.59       1181.81        18.86 o                         
  -2   1   9       2128.18       2027.95        30.66 o                         
  -1   1   9       4148.31       3984.35       117.53 o                         
   0   1   9       5992.81       5917.04       177.31 o                         
   1   1   9          2.86         12.21         3.70 o                         
   2   1   9         71.96         47.86        11.51 o                         
   3   1   9        286.26        298.56        11.56 o                         
   4   1   9        155.78        170.55         7.01 o                         
   5   1   9          2.49         19.42         4.34 o                         
   6   1   9        255.85        257.36         8.41 o                         
   7   1   9        297.21        286.42        15.07 o                         
  -6   2   9         63.29         70.91         7.36 o                         
  -5   2   9         48.63         57.26         3.77 o                         
  -4   2   9         92.29        105.25         4.52 o                         
  -3   2   9        150.28        145.94         4.19 o                         
  -2   2   9       2361.28       2191.58        32.72 o                         
  -1   2   9        676.46        607.67        33.45 o                         
   1   2   9        438.51        386.49        27.98 o                         
   2   2   9        176.58        187.03        13.35 o                         
   3   2   9       3084.80       3190.70        54.76 o                         
   4   2   9        773.27        737.74        17.36 o                         
   5   2   9       2199.64       2186.56        87.52 o                         
   6   2   9        406.92        400.12         9.71 o                         
   7   2   9         29.12         32.67         2.61 o                         
   8   2   9        341.02        266.99        11.43 o                         
  -5   3   9        538.78        565.28        10.86 o                         
  -4   3   9         40.83         45.78         3.63 o                         
  -3   3   9        861.72        884.65        10.56 o                         
  -2   3   9         36.38         30.18         1.85 o                         
  -1   3   9        309.36        297.75         7.23 o                         
   0   3   9          0.48          3.87         3.65 o                         
   1   3   9        123.74        148.79        10.44 o                         
   2   3   9       2264.95       2421.80       110.32 o                         
   3   3   9        311.51        318.12         7.95 o                         
   4   3   9       4622.29       4656.81        59.05 o                         
   5   3   9        495.52        519.60        10.47 o                         
   6   3   9       1048.18       1003.26        15.60 o                         
   7   3   9       1448.33       1341.37        18.55 o                         
   8   3   9        512.70        454.26        16.80 o                         
  -5   4   9        631.76        632.23        13.18 o                         
  -4   4   9       2063.93       2001.64        35.61 o                         
  -3   4   9        632.01        574.55        10.49 o                         
  -2   4   9       1459.90       1308.64        16.02 o                         
  -1   4   9        102.39        113.87         4.38 o                         
   0   4   9        318.04        315.87        11.44 o                         
   1   4   9        257.54        273.95        22.43 o                         
   2   4   9       1494.80       1551.93        27.60 o                         
   3   4   9        484.72        521.51        11.65 o                         
   4   4   9        266.18        268.32         8.12 o                         
   5   4   9         51.14         48.60         3.09 o                         
   6   4   9         13.86         17.24         1.96 o                         
   7   4   9       1090.66       1074.37        17.17 o                         
   8   4   9        862.46        718.14        20.48 o                         
  -5   5   9         39.47         34.02         2.50 o                         
  -4   5   9        145.05        150.26         7.39 o                         
  -3   5   9         74.31         71.03         4.14 o                         
  -2   5   9        556.00        590.62        11.35 o                         
  -1   5   9        192.16        199.59         6.21 o                         
   0   5   9       2480.58       2524.85        35.65 o                         
   1   5   9        424.67        497.51        31.32 o                         
   2   5   9        281.59        285.90         9.01 o                         
   3   5   9        872.08        923.35        16.08 o                         
   4   5   9       2803.64       2998.01        34.64 o                         
   5   5   9          3.48          5.72         1.53 o                         
   6   5   9          6.55         13.57         1.81 o                         
   7   5   9          6.52          8.85         1.68 o                         
  -4   6   9        337.48        303.03         7.15 o                         
  -3   6   9         19.32         24.32         1.96 o                         
  -2   6   9          0.87          3.86         1.31 o                         
  -1   6   9        828.04        842.28        15.41 o                         
   0   6   9       1655.81       1771.98        25.28 o                         
   1   6   9        444.82        465.62        11.02 o                         
   2   6   9       3908.18       4056.61        62.07 o                         
   3   6   9       1382.35       1469.44        24.46 o                         
   4   6   9        905.17        953.57        16.39 o                         
   5   6   9        836.49        844.97        15.19 o                         
   6   6   9         53.47         58.74         3.92 o                         
   7   6   9       2200.34       2228.48        45.19 o                         
  -3   7   9         42.40         48.06         2.83 o                         
  -2   7   9         26.00         24.65         1.86 o                         
  -1   7   9          0.80         14.93         4.22 o                         
   0   7   9       1056.57       1067.58        16.70 o                         
   1   7   9        416.88        445.65        10.70 o                         
   2   7   9         29.73         29.09         3.38 o                         
   3   7   9        548.90        573.53        15.24 o                         
   4   7   9        118.35        119.67         4.75 o                         
   5   7   9       1076.18       1055.14        18.72 o                         
   6   7   9       1435.70       1474.31        27.93 o                         
   7   7   9        442.82        427.78        11.11 o                         
  -3   8   9          1.09          2.80         1.52 o                         
  -2   8   9        197.72        190.92         7.16 o                         
  -1   8   9         40.35         37.22         2.28 o                         
   0   8   9        310.58        323.41        10.56 o                         
   1   8   9         20.82         21.40         2.48 o                         
   2   8   9        242.96        259.09         8.39 o                         
   3   8   9         37.58         44.15         4.16 o                         
   4   8   9          0.08          5.93         2.04 o                         
   5   8   9          3.28          5.35         1.21 o                         
   6   8   9        274.38        257.25         5.83 o                         
   7   8   9        102.36         88.87         7.53 o                         
  -2   9   9        544.63        419.87        53.42 o                         
  -1   9   9         16.79         15.23         2.55 o                         
   0   9   9        849.39        844.98        15.07 o                         
   1   9   9         51.13         52.62         2.60 o                         
   2   9   9        659.23        650.43        14.93 o                         
   3   9   9       1229.62       1250.74        22.98 o                         
   4   9   9        132.73        125.61         6.65 o                         
   5   9   9        903.91        905.72        17.15 o                         
   6   9   9        253.35        238.61        16.87 o                         
   0  10   9         38.40         28.72         4.55 o                         
   1  10   9        492.49        471.07         8.68 o                         
   2  10   9       1219.62       1195.94        16.97 o                         
   3  10   9         15.93         24.17         2.36 o                         
   4  10   9       1591.10       1596.17        22.22 o                         
   5  10   9         23.07         22.40         2.20 o                         
   2  11   9         27.54         19.68         3.14 o                         
  -3 -10  10       1047.87        865.10        60.21 o                         
  -2 -10  10        421.34        377.03        19.19 o                         
  -1 -10  10         16.64         16.46         1.67 o                         
  -4  -9  10       1327.76       1181.60        18.93 o                         
  -3  -9  10         32.02         30.66         2.32 o                         
  -2  -9  10        400.85        390.57        43.38 o                         
  -1  -9  10         10.22         15.83         2.75 o                         
   0  -9  10        723.72        844.81        55.20 o                         
   1  -9  10        516.58        656.73        25.07 o                         
  -5  -8  10        109.78        101.97         4.36 o                         
  -4  -8  10         83.19         74.27         3.99 o                         
  -3  -8  10        346.01        329.72        21.91 o                         
  -2  -8  10        110.39        127.29        18.96 o                         
  -1  -8  10        993.64       1110.15        78.83 o                         
   0  -8  10        255.51        262.77        19.76 o                         
   1  -8  10        285.01        322.99        21.60 o                         
   2  -8  10        304.55        363.12        12.69 o                         
   3  -8  10          6.14         12.86         2.70 o                         
  -6  -7  10         18.83         17.44         1.90 o                         
  -5  -7  10        554.33        538.05        11.46 o                         
  -4  -7  10        310.14        280.27         8.43 o                         
  -3  -7  10         14.78         16.02         2.13 o                         
  -2  -7  10        347.15        341.20        12.12 o                         
  -1  -7  10        126.85        135.68         7.71 o                         
   0  -7  10        123.58        140.14         8.11 o                         
   1  -7  10        542.40        568.69        24.39 o                         
   2  -7  10        389.88        380.47        38.26 o                         
   3  -7  10        366.14        415.16        18.76 o                         
  -6  -6  10        716.44        738.65        16.60 o                         
  -5  -6  10         10.39         17.06         2.14 o                         
  -4  -6  10       2009.09       1844.68        26.63 o                         
  -3  -6  10        306.80        298.92        10.89 o                         
  -2  -6  10        147.73        142.89         6.43 o                         
  -1  -6  10         35.28         51.85         5.15 o                         
   0  -6  10         83.45         88.13         5.34 o                         
   1  -6  10          6.59         15.38         2.74 o                         
   2  -6  10        807.82        777.00        30.26 o                         
   3  -6  10        283.64        327.33        12.60 o                         
   4  -6  10          0.11          3.09         2.47 o                         
  -6  -5  10        301.37        297.96         8.05 o                         
  -5  -5  10       1009.97        981.84        17.51 o                         
  -4  -5  10         15.98         16.62         2.25 o                         
  -3  -5  10         93.05         89.21         5.42 o                         
  -2  -5  10        369.55        353.30        10.22 o                         
  -1  -5  10       1021.92        998.42        35.44 o                         
   0  -5  10       3512.44       3478.39        83.23 o                         
   1  -5  10        515.20        468.31        12.03 o                         
   2  -5  10       2240.56       2061.37        53.52 o                         
   3  -5  10        183.52        183.57         7.22 o                         
   4  -5  10       1514.08       1580.86        49.93 o                         
   5  -5  10        228.55        215.05         8.22 o                         
  -6  -4  10         49.08         60.60         3.49 o                         
  -5  -4  10         56.16         57.95         3.18 o                         
  -4  -4  10        184.74        220.63         8.02 o                         
  -3  -4  10          3.56         11.26         1.73 o                         
  -2  -4  10        741.75        701.27        16.04 o                         
  -1  -4  10       3051.06       2983.75       100.33 o                         
   0  -4  10        951.42        935.99        38.59 o                         
   1  -4  10       2785.83       2581.63        57.23 o                         
   2  -4  10        325.24        332.02         9.43 o                         
   3  -4  10       3565.62       3233.66        66.89 o                         
   4  -4  10         31.43         33.74         4.28 o                         
   5  -4  10        600.96        559.52        14.65 o                         
  -6  -3  10       1324.12       1392.47        33.39 o                         
  -5  -3  10       1230.68       1287.14        16.47 o                         
  -4  -3  10        199.33        213.68         6.02 o                         
  -3  -3  10        259.06        279.53         7.05 o                         
  -2  -3  10        888.70        902.33        14.40 o                         
  -1  -3  10       1968.66       1952.05        35.18 o                         
   0  -3  10        228.54        241.43        22.35 o                         
   1  -3  10        846.71        727.26        27.17 o                         
   2  -3  10         53.53         49.70         4.36 o                         
   3  -3  10       1270.51       1245.31        20.82 o                         
   4  -3  10        469.91        467.55        14.39 o                         
   5  -3  10          3.91         11.92         2.76 o                         
   6  -3  10        861.16        789.41        15.17 o                         
  -6  -2  10        259.01        250.45         8.34 o                         
  -5  -2  10        114.52        126.11         4.98 o                         
  -4  -2  10        121.60        123.91         4.20 o                         
  -3  -2  10         19.69         29.91         2.11 o                         
  -2  -2  10        731.59        734.52        13.14 o                         
  -1  -2  10       1437.27       1411.27        19.75 o                         
   0  -2  10       7809.25       7811.37       146.69 o                         
   1  -2  10       1817.23       1676.68        35.90 o                         
   2  -2  10        666.33        637.01        19.25 o                         
   3  -2  10         64.01         65.72         3.97 o                         
   4  -2  10        208.48        195.64         7.95 o                         
   5  -2  10         15.91         23.49         4.28 o                         
   6  -2  10        100.45         95.90         4.97 o                         
  -6  -1  10         40.12         52.21         4.26 o                         
  -5  -1  10         50.72         57.10         2.95 o                         
  -4  -1  10        666.55        646.67        10.04 o                         
  -3  -1  10        985.17        932.36        13.40 o                         
  -2  -1  10       3895.96       3759.19        42.06 o                         
  -1  -1  10      10498.82      10317.66       118.96 o                         
   0  -1  10         67.18        135.45        26.06 o                         
   1  -1  10       4418.10       4104.39        83.06 o                         
   2  -1  10        930.24        883.98        31.11 o                         
   3  -1  10       4322.94       4186.45        49.25 o                         
   4  -1  10       5405.00       5292.15        64.55 o                         
   5  -1  10        272.24        273.23        11.29 o                         
   6  -1  10       2490.07       2244.48        30.10 o                         
   7  -1  10        263.11        210.33        10.55 o                         
  -6   0  10        423.37        460.76        21.50 o                         
  -5   0  10        216.89        231.83         6.26 o                         
  -4   0  10        126.30        121.85         4.34 o                         
  -3   0  10       1475.05       1388.39        15.27 o                         
  -2   0  10       3450.26       3344.52        42.98 o                         
  -1   0  10         18.01         20.16         2.94 o                         
   0   0  10       1581.67       1496.79        36.37 o                         
   1   0  10        277.75        251.39        12.28 o                         
   2   0  10       5887.92       5683.68        89.96 o                         
   3   0  10       1535.52       1426.54        21.81 o                         
   4   0  10       1498.55       1438.46        22.85 o                         
   5   0  10       1731.88       1692.25        31.24 o                         
   6   0  10        582.97        572.39        20.90 o                         
   7   0  10       1176.38       1128.06        61.34 o                         
  -6   1  10        217.60        216.05        12.09 o                         
  -5   1  10        186.99        195.45         6.96 o                         
  -4   1  10        391.47        402.82         7.65 o                         
  -3   1  10        203.79        210.73         5.71 o                         
  -2   1  10       3873.59       3731.80        43.30 o                         
  -1   1  10       3941.13       3950.22        49.13 o                         
   0   1  10       1180.67       1143.86        50.29 o                         
   1   1  10        168.92        183.56        13.52 o                         
   2   1  10        284.19        286.01         7.86 o                         
   3   1  10          0.03          8.09         3.14 o                         
   4   1  10         85.80         96.21         4.88 o                         
   5   1  10        157.16        173.78         8.34 o                         
   6   1  10         26.85         30.54         3.12 o                         
   7   1  10          7.63         12.20         1.77 o                         
  -5   2  10       1100.22       1129.86        24.26 o                         
  -4   2  10        426.56        427.51         9.84 o                         
  -3   2  10       5249.23       5047.56        41.86 o                         
  -2   2  10        276.37        275.19         6.62 o                         
  -1   2  10       3221.52       3212.04        73.12 o                         
   0   2  10       2567.90       2395.18        69.62 o                         
   1   2  10        319.44        314.27        14.53 o                         
   2   2  10       6751.73       6832.82        64.88 o                         
   3   2  10        321.91        338.30        10.41 o                         
   4   2  10       6478.12       6287.79        93.69 o                         
   5   2  10        447.07        424.51        12.20 o                         
   6   2  10       1002.24       1005.47        18.43 o                         
   7   2  10         77.25         85.15         4.38 o                         
  -5   3  10        488.48        500.26        13.15 o                         
  -4   3  10         95.47        105.94         5.26 o                         
  -3   3  10        156.93        161.93         4.34 o                         
  -2   3  10       1062.72       1015.71        13.61 o                         
  -1   3  10       1620.90       1598.25        21.63 o                         
   0   3  10       2348.96       2253.21        42.20 o                         
   1   3  10       5034.58       5025.54       124.04 o                         
   2   3  10       2493.78       2435.88        37.46 o                         
   3   3  10       9567.17       9759.31        94.72 o                         
   4   3  10          9.67         17.12         2.41 o                         
   5   3  10       2111.36       2196.69        32.85 o                         
   6   3  10         19.43         22.47         2.19 o                         
   7   3  10       1060.83        960.68        23.61 o                         
  -5   4  10        249.13        254.86         7.62 o                         
  -4   4  10        177.90        178.21         5.67 o                         
  -3   4  10          7.07         13.20         1.95 o                         
  -2   4  10        589.49        567.29         9.57 o                         
  -1   4  10        160.92        195.17         6.73 o                         
   0   4  10         32.92         30.36         2.76 o                         
   1   4  10        641.32        623.55        20.77 o                         
   2   4  10        241.98        236.97         7.44 o                         
   3   4  10        198.53        220.78         8.03 o                         
   4   4  10         99.60        147.81        13.54 o                         
   5   4  10          2.20          5.26         1.41 o                         
   6   4  10        879.13        875.16        18.30 o                         
   7   4  10        915.97        899.15        16.63 o                         
  -4   5  10         58.25         61.36         3.71 o                         
  -3   5  10       1630.70       1607.73        28.38 o                         
  -2   5  10       2935.62       2864.98        30.38 o                         
  -1   5  10         50.27         45.64         2.66 o                         
   0   5  10       1104.65       1077.98        18.20 o                         
   1   5  10       1255.44       1343.45        30.20 o                         
   2   5  10       4217.30       4363.32        79.01 o                         
   3   5  10       2163.31       2225.15        32.36 o                         
   4   5  10         51.14         50.05         3.43 o                         
   5   5  10        433.57        481.66        10.83 o                         
   6   5  10        112.53        117.71         4.62 o                         
   7   5  10        142.28        143.95         5.17 o                         
  -4   6  10         88.65        100.80         4.19 o                         
  -3   6  10       1142.07       1077.99        19.22 o                         
  -2   6  10          6.43         15.73         2.84 o                         
  -1   6  10       3269.10       3285.16        38.78 o                         
   0   6  10         24.73         23.80         2.35 o                         
   1   6  10       7027.24       7231.38        75.95 o                         
   2   6  10        633.56        653.12        25.23 o                         
   3   6  10       2198.01       2251.69        30.42 o                         
   4   6  10       1125.87       1193.33        18.04 o                         
   5   6  10        107.47        113.70         4.81 o                         
   6   6  10       1304.98       1306.24        26.61 o                         
   7   6  10         43.06         44.64         2.65 o                         
  -3   7  10         47.96         44.22         2.87 o                         
  -2   7  10         69.35         79.86         3.63 o                         
  -1   7  10        315.85        334.58         8.07 o                         
   0   7  10         55.32         52.83         3.91 o                         
   1   7  10         37.17         45.31         3.22 o                         
   2   7  10        602.39        645.52        16.34 o                         
   3   7  10        319.55        326.31         9.77 o                         
   4   7  10         63.82         62.41         3.55 o                         
   5   7  10       1080.86       1092.49        16.96 o                         
   6   7  10        263.37        277.82         9.69 o                         
   7   7  10        506.00        522.16        13.42 o                         
  -2   8  10        653.54        662.53        17.38 o                         
  -1   8  10       1310.57       1246.92        29.37 o                         
   0   8  10        294.52        293.54         8.50 o                         
   1   8  10         27.90         25.42         3.14 o                         
   2   8  10          3.61          7.16         1.44 o                         
   3   8  10        616.59        661.55        14.12 o                         
   4   8  10        238.44        243.18         9.79 o                         
   5   8  10         64.57         67.21         2.96 o                         
   6   8  10         33.89         34.66         2.02 o                         
  -1   9  10        344.29        309.47        10.19 o                         
   0   9  10        213.96        184.40         5.41 o                         
   1   9  10        514.87        487.01         9.18 o                         
   2   9  10       1909.68       1876.80        34.54 o                         
   3   9  10        201.58        193.97         6.22 o                         
   4   9  10        354.76        352.69        13.44 o                         
   5   9  10        107.70        114.33         4.59 o                         
   6   9  10        138.92        131.98         8.04 o                         
   1  10  10        165.04        118.58         4.89 o                         
   2  10  10          3.02          3.53         1.08 o                         
   3  10  10        216.06        191.24         8.29 o                         
   4  10  10         30.03         34.46         2.35 o                         
   5  10  10        377.57        309.53         7.25 o                         
  -4  -9  11          6.88          7.14         1.94 o                         
  -3  -9  11       1241.86       1126.82        27.92 o                         
  -2  -9  11          0.06          3.79         1.29 o                         
  -1  -9  11       1447.05       1732.90        31.29 o                         
   0  -9  11        109.56        123.82         5.45 o                         
  -5  -8  11        997.73        733.96        24.20 o                         
  -4  -8  11       1584.61       1399.73        30.18 o                         
  -3  -8  11        872.24        708.21        18.86 o                         
  -2  -8  11       2282.51       2049.79       129.22 o                         
  -1  -8  11        213.54        213.69        12.96 o                         
   0  -8  11       1682.46       2008.19        52.84 o                         
   1  -8  11        542.72        606.91        41.62 o                         
   2  -8  11        461.79        581.54        15.41 o                         
  -5  -7  11          6.94         13.65         2.62 o                         
  -4  -7  11         23.94         29.01         2.70 o                         
  -3  -7  11         10.09         10.49         2.11 o                         
  -2  -7  11        310.93        309.73        13.17 o                         
  -1  -7  11       1504.44       1504.05        52.40 o                         
   0  -7  11        399.24        375.20        14.25 o                         
   1  -7  11       1313.82       1411.05        81.57 o                         
   2  -7  11        286.07        278.45        34.64 o                         
   3  -7  11       1104.68       1252.70       111.29 o                         
  -6  -6  11          0.62          7.52         2.41 o                         
  -5  -6  11       2838.22       2708.85        40.29 o                         
  -4  -6  11        770.17        688.99        12.91 o                         
  -3  -6  11        691.60        631.22        15.62 o                         
  -2  -6  11          0.13          3.67         1.69 o                         
  -1  -6  11        597.12        591.66        15.12 o                         
   0  -6  11        316.09        334.15         9.45 o                         
   1  -6  11          1.82          4.38         1.42 o                         
   2  -6  11         31.92         28.35         5.20 o                         
   3  -6  11         36.03         43.38         5.30 o                         
   4  -6  11        117.89        125.90         5.22 o                         
  -6  -5  11       3077.93       2938.97        70.24 o                         
  -5  -5  11         26.53         28.49         2.73 o                         
  -4  -5  11       1956.28       1854.63        26.01 o                         
  -3  -5  11          4.58         13.80         2.28 o                         
  -2  -5  11       2820.04       2711.56        46.99 o                         
  -1  -5  11       3077.51       3044.97        38.19 o                         
   0  -5  11        326.08        330.96        10.26 o                         
   1  -5  11       2682.16       2598.85        44.19 o                         
   2  -5  11         46.71         48.55         4.23 o                         
   3  -5  11       1358.61       1368.82        31.73 o                         
   4  -5  11          8.02          8.25         3.14 o                         
   5  -5  11         67.44         58.79         3.45 o                         
  -6  -4  11         82.95         89.03         4.16 o                         
  -5  -4  11         33.55         46.09         2.99 o                         
  -4  -4  11        134.29        139.91         5.71 o                         
  -3  -4  11       2587.52       2505.09        28.88 o                         
  -2  -4  11        493.60        532.26        11.49 o                         
  -1  -4  11       1940.58       1761.57        40.77 o                         
   0  -4  11       4144.02       3917.67       102.38 o                         
   1  -4  11       1640.72       1527.14        42.72 o                         
   2  -4  11       2025.91       1931.97        31.37 o                         
   3  -4  11          1.56          1.54         2.14 o                         
   4  -4  11       1364.22       1313.19        68.32 o                         
   5  -4  11        443.25        409.42        12.81 o                         
  -6  -3  11        633.52        636.04        18.19 o                         
  -5  -3  11        560.42        542.14        10.18 o                         
  -4  -3  11         23.18         35.33         2.73 o                         
  -3  -3  11          0.05          2.81         1.04 o                         
  -2  -3  11         31.17         29.51         2.46 o                         
  -1  -3  11        413.95        374.42        12.37 o                         
   0  -3  11        280.69        248.44         7.08 o                         
   1  -3  11         52.08         49.73         3.76 o                         
   2  -3  11          0.03          8.04         1.82 o                         
   3  -3  11       1278.52       1239.56        23.66 o                         
   4  -3  11        947.38        975.30        25.07 o                         
   5  -3  11        185.74        182.97         5.93 o                         
   6  -3  11        213.80        210.34        10.85 o                         
  -6  -2  11       1921.96       2006.37        42.23 o                         
  -5  -2  11       1367.97       1417.01        19.96 o                         
  -4  -2  11        269.18        256.12         5.74 o                         
  -3  -2  11       3525.31       3578.86        35.98 o                         
  -2  -2  11        217.04        211.17         5.65 o                         
  -1  -2  11       7867.61       7802.91        95.25 o                         
   0  -2  11        365.00        344.50        13.21 o                         
   1  -2  11        586.04        551.31        15.57 o                         
   2  -2  11         48.24         47.29         3.53 o                         
   3  -2  11        377.73        381.45         9.83 o                         
   4  -2  11         39.70         60.24         7.04 o                         
   5  -2  11        626.73        578.86        13.68 o                         
   6  -2  11        155.84        141.48         6.91 o                         
  -6  -1  11        168.03        191.47         8.51 o                         
  -5  -1  11        404.58        423.59         8.28 o                         
  -4  -1  11        524.34        583.21        10.78 o                         
  -3  -1  11       1760.63       1840.85        23.39 o                         
  -2  -1  11       6615.72       6319.77        56.33 o                         
  -1  -1  11        107.04        100.51         4.25 o                         
   0  -1  11       1097.47       1065.50        26.83 o                         
   1  -1  11        561.02        550.87        13.16 o                         
   2  -1  11       3738.98       3389.06        67.57 o                         
   3  -1  11       2226.15       2181.83        34.30 o                         
   4  -1  11         37.80         36.33         3.19 o                         
   5  -1  11        158.84        156.71         6.86 o                         
   6  -1  11         11.50         10.39         3.71 o                         
  -5   0  11        381.09        370.34         8.90 o                         
  -4   0  11        803.01        871.69        14.42 o                         
  -3   0  11          6.90         14.10         1.64 o                         
  -2   0  11        720.75        649.33        11.78 o                         
  -1   0  11        101.46        123.29         4.80 o                         
   0   0  11        165.55        171.02         6.38 o                         
   1   0  11       2888.29       2645.72        41.04 o                         
   2   0  11        855.87        833.56        19.59 o                         
   3   0  11        684.25        638.14        12.71 o                         
   4   0  11       1298.63       1275.90        23.02 o                         
   5   0  11        428.00        420.26        15.40 o                         
   6   0  11        709.90        705.45        31.77 o                         
   7   0  11          2.06          3.03         1.02 o                         
  -5   1  11       1525.24       1573.16        26.27 o                         
  -4   1  11        139.30        144.88         5.47 o                         
  -3   1  11       2181.48       2188.63        28.45 o                         
  -2   1  11        148.42        158.60         5.00 o                         
  -1   1  11        426.51        425.64        10.37 o                         
   0   1  11        231.43        218.69         9.33 o                         
   1   1  11         20.09         23.45         2.97 o                         
   2   1  11        642.58        634.53        11.70 o                         
   3   1  11          0.10          5.10         1.65 o                         
   4   1  11        444.19        440.81        11.05 o                         
   5   1  11        107.09        110.04         6.50 o                         
   6   1  11        125.02        121.74         8.41 o                         
   7   1  11       1519.47       1448.04        70.80 o                         
  -5   2  11        179.18        197.86        13.09 o                         
  -4   2  11       3040.52       3094.04        43.14 o                         
  -3   2  11         61.93         70.05         4.06 o                         
  -2   2  11       3691.74       3594.36        33.71 o                         
  -1   2  11        915.16        905.18        15.30 o                         
   0   2  11        764.75        775.06        17.90 o                         
   1   2  11       1760.27       1768.50        21.14 o                         
   2   2  11        325.26        341.57         8.16 o                         
   3   2  11       1241.62       1225.24        18.73 o                         
   4   2  11         61.47         73.61         4.79 o                         
   5   2  11        137.89        145.27         9.89 o                         
   6   2  11        428.85        409.36        12.36 o                         
   7   2  11        282.45        258.81        13.38 o                         
  -5   3  11        178.16        176.18         7.89 o                         
  -4   3  11        455.57        459.84        13.50 o                         
  -3   3  11        299.81        300.52         6.91 o                         
  -2   3  11        218.30        218.08         5.67 o                         
  -1   3  11        210.94        218.02         6.08 o                         
   0   3  11        904.48        895.27        18.62 o                         
   1   3  11       2002.16       2029.44        30.20 o                         
   2   3  11       2544.18       2583.45        38.90 o                         
   3   3  11         31.57         40.69         2.88 o                         
   4   3  11        242.16        248.48         8.09 o                         
   5   3  11         89.53         95.95         8.71 o                         
   6   3  11        134.64        136.18         5.03 o                         
   7   3  11        633.70        650.72        23.67 o                         
  -5   4  11        152.91        137.88         7.70 o                         
  -4   4  11         34.38         30.89         2.90 o                         
  -3   4  11         50.46         60.53         3.30 o                         
  -2   4  11        191.32        199.90         6.28 o                         
  -1   4  11        578.50        575.29        11.16 o                         
   0   4  11        595.61        603.78        14.12 o                         
   1   4  11         52.15         52.85         6.79 o                         
   2   4  11         38.01         44.35         3.52 o                         
   3   4  11        385.08        410.74        11.40 o                         
   4   4  11          1.53          6.68         1.66 o                         
   5   4  11       3382.41       3394.46        65.62 o                         
   6   4  11        332.72        345.20        11.17 o                         
   7   4  11       1777.08       1635.24        27.89 o                         
  -4   5  11        546.89        545.13        10.78 o                         
  -3   5  11        775.12        800.04        16.81 o                         
  -2   5  11          5.20          8.68         1.41 o                         
  -1   5  11        358.46        393.99         8.76 o                         
   0   5  11         44.21         42.44         3.44 o                         
   1   5  11        148.71        166.37         7.11 o                         
   2   5  11        116.38        122.12         6.07 o                         
   3   5  11         96.37         99.49         4.89 o                         
   4   5  11       1295.97       1326.30        21.08 o                         
   5   5  11        305.92        299.52         8.03 o                         
   6   5  11       1881.82       1904.14        35.04 o                         
   7   5  11          1.39          2.60         1.44 o                         
  -3   6  11        309.07        285.73         6.72 o                         
  -2   6  11        434.23        421.72        10.27 o                         
  -1   6  11        540.78        537.43        13.21 o                         
   0   6  11        804.52        782.63        13.76 o                         
   1   6  11        610.95        653.69        16.41 o                         
   2   6  11         38.42         35.14         4.40 o                         
   3   6  11        512.50        538.24        10.05 o                         
   4   6  11         89.13         94.76         4.14 o                         
   5   6  11         46.19         47.66         2.79 o                         
   6   6  11         95.28         99.66         4.77 o                         
   7   6  11        258.95        250.06         6.24 o                         
  -2   7  11         20.78         22.26         2.20 o                         
  -1   7  11          8.38         12.17         1.94 o                         
   0   7  11        395.27        412.07        10.79 o                         
   1   7  11        262.07        266.60         7.61 o                         
   2   7  11       1928.26       1983.50        43.25 o                         
   3   7  11       1504.81       1576.27        24.98 o                         
   4   7  11        365.75        360.70         8.41 o                         
   5   7  11       1567.40       1601.42        22.30 o                         
   6   7  11       2195.52       2204.68        32.24 o                         
  -2   8  11        208.65        175.39        11.42 o                         
  -1   8  11          4.84          9.33         1.54 o                         
   0   8  11        254.20        265.18         7.26 o                         
   1   8  11        249.35        228.81         7.63 o                         
   2   8  11        729.03        737.13        12.52 o                         
   3   8  11        237.86        226.59         7.97 o                         
   4   8  11       2857.60       2766.75        55.84 o                         
   5   8  11        454.16        449.60        11.63 o                         
   6   8  11        630.41        521.38        29.04 o                         
   0   9  11         15.76         11.53         2.14 o                         
   1   9  11        154.44        152.49         6.27 o                         
   2   9  11        261.45        244.95         8.44 o                         
   3   9  11        171.84        163.14         5.69 o                         
   4   9  11         63.73         61.62         3.88 o                         
   5   9  11         32.29         34.48         2.54 o                         
   2  10  11        268.18        203.51        10.37 o                         
   3  10  11        165.91        146.78         5.81 o                         
   4  10  11       1157.73        932.19        18.71 o                         
  -2  -9  12        183.45        139.43         7.48 o                         
  -1  -9  12        378.06        387.31        14.82 o                         
  -4  -8  12        317.61        265.49         7.34 o                         
  -3  -8  12        614.25        531.29        11.54 o                         
  -2  -8  12        286.54        296.62        17.02 o                         
  -1  -8  12       1229.74       1494.68        26.22 o                         
   0  -8  12        537.17        682.88        18.42 o                         
   1  -8  12        105.90        121.70         9.05 o                         
  -5  -7  12          2.49         10.39         2.41 o                         
  -4  -7  12         75.31         68.84         3.94 o                         
  -3  -7  12        292.09        257.05        10.70 o                         
  -2  -7  12       1092.77       1037.37        43.99 o                         
  -1  -7  12        275.95        296.58        13.66 o                         
   0  -7  12        590.79        643.16        39.40 o                         
   1  -7  12         31.06         41.48         3.35 o                         
   2  -7  12       1115.95       1215.89       169.13 o                         
   3  -7  12        720.65        590.53        21.11 o                         
  -5  -6  12         85.02         84.47         5.71 o                         
  -4  -6  12        327.09        292.70         8.57 o                         
  -3  -6  12        247.10        204.31         8.86 o                         
  -2  -6  12        194.45        175.61         7.21 o                         
  -1  -6  12        137.40        142.62         7.22 o                         
   0  -6  12        636.45        632.08        23.40 o                         
   1  -6  12        846.46        891.25        25.69 o                         
   2  -6  12         82.62         93.83         5.96 o                         
   3  -6  12        565.32        638.45        77.84 o                         
  -5  -5  12        565.26        585.37        14.92 o                         
  -4  -5  12          7.66         10.19         1.95 o                         
  -3  -5  12       1241.37       1171.96        25.38 o                         
  -2  -5  12       1226.20       1132.39        22.21 o                         
  -1  -5  12         69.12         74.74         6.42 o                         
   0  -5  12        523.65        471.29        12.51 o                         
   1  -5  12        150.15        142.19         6.69 o                         
   2  -5  12         73.07         89.89         6.50 o                         
   3  -5  12        258.17        248.18        12.85 o                         
   4  -5  12        346.33        346.92        16.82 o                         
  -6  -4  12         30.94         31.49         5.73 o                         
  -5  -4  12         30.49         38.60         5.30 o                         
  -4  -4  12        963.10        941.37        17.59 o                         
  -3  -4  12         34.00         39.19         3.97 o                         
  -2  -4  12       1495.08       1519.99        27.58 o                         
  -1  -4  12        316.06        295.57         8.45 o                         
   0  -4  12        134.38        158.96         8.28 o                         
   1  -4  12        487.90        495.25        13.52 o                         
   2  -4  12         55.19         66.58         5.00 o                         
   3  -4  12       1021.81       1078.95        23.12 o                         
   4  -4  12        900.83        918.20        38.74 o                         
   5  -4  12        185.01        157.23         6.34 o                         
  -6  -3  12        414.52        437.45        23.35 o                         
  -5  -3  12         20.06         22.00         2.64 o                         
  -4  -3  12         59.68         58.56         3.11 o                         
  -3  -3  12        475.32        482.12         9.86 o                         
  -2  -3  12          5.61         11.15         2.19 o                         
  -1  -3  12        508.76        477.87        12.29 o                         
   0  -3  12         29.55         44.98         3.59 o                         
   1  -3  12       1849.23       1672.13        46.37 o                         
   2  -3  12       4513.37       4071.64       122.65 o                         
   3  -3  12          0.18         11.30         3.83 o                         
   4  -3  12       2794.52       2835.11       116.04 o                         
   5  -3  12         13.45         13.70         2.20 o                         
  -5  -2  12         11.52         14.99         1.81 o                         
  -4  -2  12        454.82        451.04         8.47 o                         
  -3  -2  12        143.88        150.45         5.44 o                         
  -2  -2  12        558.27        589.08        11.13 o                         
  -1  -2  12        119.30        112.60         5.25 o                         
   0  -2  12        352.37        307.16        10.64 o                         
   1  -2  12       3782.05       3551.01        99.49 o                         
   2  -2  12       1810.64       1634.58        32.16 o                         
   3  -2  12        974.43        958.76        23.04 o                         
   4  -2  12        918.67        970.65        20.20 o                         
   5  -2  12       2298.03       2142.58        94.42 o                         
   6  -2  12          4.08          5.73         2.25 o                         
  -5  -1  12        318.98        316.07         8.56 o                         
  -4  -1  12       2611.12       2565.13        27.95 o                         
  -3  -1  12       1045.09       1089.87        18.48 o                         
  -2  -1  12        182.72        192.30         7.35 o                         
  -1  -1  12        404.42        412.58         9.79 o                         
   0  -1  12        245.54        265.86         8.22 o                         
   1  -1  12          1.48          9.19         1.90 o                         
   2  -1  12       2124.60       1993.15        37.88 o                         
   3  -1  12         74.92         78.96         5.19 o                         
   4  -1  12        346.22        339.86         9.62 o                         
   5  -1  12         26.85         28.66         3.91 o                         
   6  -1  12        184.99        182.22        12.25 o                         
  -5   0  12        469.12        490.69        14.45 o                         
  -4   0  12         28.21         36.12         2.30 o                         
  -3   0  12         54.90         68.27         3.69 o                         
  -2   0  12        696.52        693.07        11.86 o                         
  -1   0  12          1.96          8.50         1.36 o                         
   0   0  12       4996.75       4913.61       109.63 o                         
   1   0  12        282.26        287.17        10.75 o                         
   2   0  12       8182.85       7979.08       105.58 o                         
   3   0  12       1665.20       1643.27        23.57 o                         
   4   0  12       3297.46       3334.77        42.77 o                         
   5   0  12       1171.84       1181.50        23.43 o                         
   6   0  12        209.08        244.61        15.68 o                         
  -5   1  12         90.45        101.53         5.22 o                         
  -4   1  12          6.92         10.48         1.84 o                         
  -3   1  12         14.10         21.12         2.06 o                         
  -2   1  12        248.20        268.32         6.03 o                         
  -1   1  12        457.28        415.17         8.85 o                         
   0   1  12       3808.35       3696.21        64.73 o                         
   1   1  12       4082.38       4039.98        53.72 o                         
   2   1  12          8.31         12.55         1.96 o                         
   3   1  12       4502.22       4357.06        48.03 o                         
   4   1  12        141.22        151.03         7.04 o                         
   5   1  12       1955.29       1973.60        30.78 o                         
   6   1  12       2015.12       2160.21        67.25 o                         
   7   1  12        189.28        139.98         7.37 o                         
  -5   2  12        585.97        567.27        16.79 o                         
  -4   2  12        668.75        687.12        17.04 o                         
  -3   2  12        632.51        600.44        10.45 o                         
  -2   2  12         27.78         42.76         2.64 o                         
  -1   2  12        891.37        818.28        13.05 o                         
   0   2  12        191.84        201.41         6.65 o                         
   1   2  12          8.33         14.14         1.76 o                         
   2   2  12         11.28         18.50         1.96 o                         
   3   2  12        220.59        227.20         7.18 o                         
   4   2  12        237.80        256.73         9.21 o                         
   5   2  12        322.22        319.47        11.08 o                         
   6   2  12         38.70         40.32         3.21 o                         
   7   2  12         90.92         63.04         4.94 o                         
  -5   3  12        548.33        472.30        11.73 o                         
  -4   3  12        779.02        777.85        22.60 o                         
  -3   3  12        710.32        714.54        12.38 o                         
  -2   3  12       1915.00       1941.23        20.84 o                         
  -1   3  12        444.95        455.41         8.26 o                         
   0   3  12       9197.94       9456.91       161.62 o                         
   1   3  12       3929.16       4073.56        54.04 o                         
   2   3  12       3359.02       3511.35        40.12 o                         
   3   3  12       1833.18       1894.18        25.60 o                         
   4   3  12        530.97        562.68        14.18 o                         
   5   3  12       1289.41       1404.41        38.07 o                         
   6   3  12        261.70        254.04         6.50 o                         
   7   3  12        275.77        201.29         8.83 o                         
  -4   4  12          0.08          2.55         1.23 o                         
  -3   4  12        732.34        724.75        13.72 o                         
  -2   4  12        884.84        870.69        12.71 o                         
  -1   4  12       3807.36       3866.63        42.26 o                         
   0   4  12        172.15        182.06         6.50 o                         
   1   4  12       1793.96       1829.63        33.63 o                         
   2   4  12       2880.63       3007.08        35.63 o                         
   3   4  12        621.23        636.47        15.10 o                         
   4   4  12       5217.32       5496.87        57.86 o                         
   5   4  12         29.24         40.61         3.79 o                         
   6   4  12       3182.59       3005.46       121.18 o                         
   7   4  12        126.67         98.36         4.97 o                         
  -3   5  12         54.88         51.50         2.94 o                         
  -2   5  12         20.61         27.20         2.19 o                         
  -1   5  12         82.75         93.33         4.22 o                         
   0   5  12          0.20          3.19         1.28 o                         
   1   5  12         67.81         79.57         4.85 o                         
   2   5  12        118.18        119.66         4.83 o                         
   3   5  12        153.06        167.38         8.08 o                         
   4   5  12        204.00        201.88         6.72 o                         
   5   5  12        802.89        822.13        13.98 o                         
   6   5  12        130.11        120.23         7.35 o                         
   7   5  12         93.55         70.63         5.96 o                         
  -3   6  12        812.35        758.29        19.60 o                         
  -2   6  12        439.27        434.77        11.85 o                         
  -1   6  12       1251.21       1300.32        19.98 o                         
   0   6  12        615.56        629.40        11.41 o                         
   1   6  12       2011.44       2171.83        35.68 o                         
   2   6  12         48.24         57.21         5.29 o                         
   3   6  12         85.24         90.03         3.87 o                         
   4   6  12         55.77         69.57         3.62 o                         
   5   6  12        560.70        559.03        10.41 o                         
   6   6  12        153.54        178.43         5.82 o                         
  -2   7  12         27.69         27.48         2.75 o                         
  -1   7  12       1326.44       1321.61        26.41 o                         
   0   7  12       1972.68       1937.86        27.91 o                         
   1   7  12          3.55         10.45         1.70 o                         
   2   7  12       1571.98       1564.01        31.84 o                         
   3   7  12        131.38        159.71        10.23 o                         
   4   7  12       2685.07       2627.13        39.52 o                         
   5   7  12       1176.42       1159.49        17.26 o                         
   6   7  12         17.39         19.43         1.51 o                         
  -1   8  12        342.81        321.08        11.40 o                         
   0   8  12         39.37         45.97         3.02 o                         
   1   8  12        560.75        510.55        10.33 o                         
   2   8  12        209.91        212.41         6.08 o                         
   3   8  12        613.25        585.06        12.80 o                         
   4   8  12        686.95        635.27        24.76 o                         
   5   8  12         94.39         92.85         3.98 o                         
   0   9  12        264.26        185.89        20.69 o                         
   1   9  12          0.01          0.70         0.68 o                         
   2   9  12        749.72        678.25        24.13 o                         
   3   9  12        522.47        458.92        13.60 o                         
   4   9  12          3.49          5.50         1.17 o                         
  -3  -8  13        566.02        445.30        17.22 o                         
  -2  -8  13        340.23        250.17        24.09 o                         
  -1  -8  13        132.50        140.33         9.22 o                         
   0  -8  13          0.66          3.42         1.46 o                         
  -4  -7  13       1500.22       1273.24        31.07 o                         
  -3  -7  13       1954.10       1605.66        41.83 o                         
  -2  -7  13         88.44         93.86         6.17 o                         
  -1  -7  13       3245.11       3837.89        82.17 o                         
   0  -7  13        300.24        397.78        12.60 o                         
   1  -7  13       3467.39       4458.97        82.49 o                         
   2  -7  13        244.81        285.99        40.79 o                         
  -5  -6  13        245.92        196.39         6.98 o                         
  -4  -6  13        447.40        419.63         8.15 o                         
  -3  -6  13        759.77        664.11        15.36 o                         
  -2  -6  13        782.46        781.17        22.99 o                         
  -1  -6  13       1262.54       1295.09        23.86 o                         
   0  -6  13       1563.90       1711.70        33.05 o                         
   1  -6  13         11.24         15.31         2.56 o                         
   2  -6  13        860.13       1058.31        26.20 o                         
   3  -6  13        382.30        392.94        18.58 o                         
  -5  -5  13         15.51         13.29         1.52 o                         
  -4  -5  13        306.11        287.96         6.77 o                         
  -3  -5  13        222.84        214.32        10.58 o                         
  -2  -5  13        502.70        456.39        12.21 o                         
  -1  -5  13        333.74        321.61         9.54 o                         
   0  -5  13        135.49        140.30         6.33 o                         
   1  -5  13         40.23         46.46         3.56 o                         
   2  -5  13        167.49        190.06        10.99 o                         
   3  -5  13         59.18         84.78         6.18 o                         
   4  -5  13         46.13         35.97         2.11 o                         
  -5  -4  13       1936.75       1880.18        68.14 o                         
  -4  -4  13         82.68         94.45         4.43 o                         
  -3  -4  13       7125.49       6558.75        90.33 o                         
  -2  -4  13        878.51        790.93        17.22 o                         
  -1  -4  13       3774.37       3575.97        67.29 o                         
   0  -4  13        623.68        550.10        13.88 o                         
   1  -4  13       1336.95       1244.86        27.45 o                         
   2  -4  13       1880.84       2138.34        40.28 o                         
   3  -4  13         23.48         31.88         3.87 o                         
   4  -4  13         37.17         43.54         4.46 o                         
  -5  -3  13       1556.44       1636.63        29.49 o                         
  -4  -3  13       2903.38       2899.93        36.67 o                         
  -3  -3  13         94.02         99.76         5.42 o                         
  -2  -3  13       1986.37       2001.63        29.47 o                         
  -1  -3  13          0.45          8.53         1.96 o                         
   0  -3  13       2165.94       2076.78        84.21 o                         
   1  -3  13       2301.90       2246.88        57.12 o                         
   2  -3  13         42.76         49.26         4.09 o                         
   3  -3  13       1413.65       1505.36        36.31 o                         
   4  -3  13         26.47         33.16         3.61 o                         
   5  -3  13        767.07        820.28        29.52 o                         
  -5  -2  13         58.33         60.78         3.51 o                         
  -4  -2  13        223.36        233.98         5.92 o                         
  -3  -2  13        612.56        575.79        10.77 o                         
  -2  -2  13          0.03          7.25         1.70 o                         
  -1  -2  13         40.88         58.64         4.73 o                         
   0  -2  13        160.11        192.27         8.28 o                         
   1  -2  13         45.36         46.03         5.01 o                         
   2  -2  13        463.45        482.08        13.65 o                         
   3  -2  13        423.83        427.82        15.25 o                         
   4  -2  13        358.22        377.82        16.87 o                         
   5  -2  13        128.38        110.35         8.26 o                         
  -5  -1  13       3115.49       3273.05        50.94 o                         
  -4  -1  13       1504.82       1509.68        19.14 o                         
  -3  -1  13       1850.91       1811.67        23.28 o                         
  -2  -1  13       2003.60       1949.48        22.72 o                         
  -1  -1  13        103.21        106.91         4.80 o                         
   0  -1  13       1167.70       1216.50        28.00 o                         
   1  -1  13         43.42         41.86         4.11 o                         
   2  -1  13        469.33        468.54        13.31 o                         
   3  -1  13          0.89          6.93         1.99 o                         
   4  -1  13          0.61          6.15         1.50 o                         
   5  -1  13        733.19        746.89        29.39 o                         
   6  -1  13        152.00        147.22         9.16 o                         
  -5   0  13         26.40         29.87         4.44 o                         
  -4   0  13       2018.06       2135.83        24.32 o                         
  -3   0  13       1572.49       1600.45        20.00 o                         
  -2   0  13        724.12        658.50        11.23 o                         
  -1   0  13       2862.10       2869.29        36.31 o                         
   0   0  13        152.04        161.80         7.65 o                         
   1   0  13       6318.57       6187.52        97.44 o                         
   2   0  13          2.57          6.52         1.62 o                         
   3   0  13          1.75          9.45         2.45 o                         
   4   0  13         56.93         65.83         4.09 o                         
   5   0  13         66.34         69.86         4.09 o                         
   6   0  13         13.34         17.24         3.65 o                         
  -5   1  13         83.95        115.52         4.53 o                         
  -4   1  13        230.29        241.72         7.22 o                         
  -3   1  13         30.45         29.10         2.50 o                         
  -2   1  13          1.40          4.63         1.13 o                         
  -1   1  13        426.68        466.71        11.08 o                         
   0   1  13       1800.38       1781.19        40.81 o                         
   1   1  13         33.83         40.78         3.19 o                         
   2   1  13         10.49         18.82         2.03 o                         
   3   1  13        601.09        632.56        12.34 o                         
   4   1  13       1359.30       1416.63        32.92 o                         
   5   1  13       1549.89       1617.31        25.38 o                         
   6   1  13          0.76          1.74         2.41 o                         
  -4   2  13       1072.92       1141.05        22.81 o                         
  -3   2  13        670.30        657.52        11.53 o                         
  -2   2  13        131.27        125.36         4.14 o                         
  -1   2  13        345.90        374.55         8.18 o                         
   0   2  13        333.76        323.68         7.66 o                         
   1   2  13       1360.39       1439.12        20.60 o                         
   2   2  13        126.45        141.64         5.53 o                         
   3   2  13        797.74        825.57        14.32 o                         
   4   2  13        377.64        405.79        11.54 o                         
   5   2  13       1104.46       1120.53        22.19 o                         
   6   2  13        518.37        495.50        11.86 o                         
  -4   3  13         79.92         85.44         3.59 o                         
  -3   3  13       2223.46       2226.90        33.81 o                         
  -2   3  13          2.72          7.71         1.29 o                         
  -1   3  13       3350.76       3355.24        34.51 o                         
   0   3  13        277.94        296.71         9.92 o                         
   1   3  13         12.57         21.42         2.60 o                         
   2   3  13        225.44        250.37         8.18 o                         
   3   3  13        208.64        224.46         8.59 o                         
   4   3  13        785.25        839.90        19.31 o                         
   5   3  13        314.87        319.75         9.17 o                         
   6   3  13        333.52        320.78         8.42 o                         
  -4   4  13        557.08        471.44         9.59 o                         
  -3   4  13        736.36        753.81        24.97 o                         
  -2   4  13        707.79        694.70        11.57 o                         
  -1   4  13         11.12         14.76         1.52 o                         
   0   4  13        289.05        337.92         7.51 o                         
   1   4  13        221.68        221.02         8.03 o                         
   2   4  13        231.30        246.32         7.63 o                         
   3   4  13        715.04        778.16        16.56 o                         
   4   4  13        330.31        366.12         9.29 o                         
   5   4  13        901.71        902.62        18.38 o                         
   6   4  13          1.80          6.51         2.75 o                         
  -3   5  13        564.82        519.59        13.19 o                         
  -2   5  13          0.35          2.29         0.96 o                         
  -1   5  13         13.45         17.44         1.68 o                         
   0   5  13         58.24         61.81         3.47 o                         
   1   5  13         97.48        109.87         5.44 o                         
   2   5  13        244.58        274.90         7.84 o                         
   3   5  13       1618.03       1649.62        23.46 o                         
   4   5  13       2105.22       2181.34        26.19 o                         
   5   5  13         41.98         47.63         3.07 o                         
   6   5  13       1063.33       1042.36        26.00 o                         
  -2   6  13         47.32         39.37         2.57 o                         
  -1   6  13         68.40         81.45         3.66 o                         
   0   6  13        115.31        113.12         4.69 o                         
   1   6  13        616.42        614.39        14.35 o                         
   2   6  13        505.51        510.60        15.70 o                         
   3   6  13          3.97         12.22         2.05 o                         
   4   6  13        104.77        116.84         4.46 o                         
   5   6  13        101.62        103.74         4.55 o                         
   6   6  13         79.04         72.14         3.43 o                         
  -1   7  13        370.24        356.87        11.08 o                         
   0   7  13         62.51         69.52         3.52 o                         
   1   7  13        129.86        134.83         4.93 o                         
   2   7  13         33.50         37.83         2.70 o                         
   3   7  13        209.95        212.93         8.46 o                         
   4   7  13         12.08         16.24         2.69 o                         
   5   7  13         86.08         71.44         4.09 o                         
   0   8  13        132.63        120.94         4.60 o                         
   1   8  13        637.91        591.88        15.35 o                         
   2   8  13        597.91        544.53        11.61 o                         
   3   8  13        402.68        363.33        10.68 o                         
   4   8  13        286.52        284.72        13.78 o                         
   5   8  13        253.47        232.50        10.86 o                         
   2   9  13        157.35        110.61         4.81 o                         
   3   9  13        572.40        445.42        16.36 o                         
  -3  -7  14        617.51        488.20        29.82 o                         
  -2  -7  14        298.32        264.55        14.35 o                         
  -1  -7  14         42.72         48.41         5.45 o                         
   0  -7  14        186.79        183.72        21.67 o                         
   1  -7  14         27.22         41.84         4.04 o                         
  -4  -6  14        768.15        583.80        11.88 o                         
  -3  -6  14        267.73        227.66         9.54 o                         
  -2  -6  14        337.83        316.36        11.43 o                         
  -1  -6  14        372.99        370.66        27.85 o                         
   0  -6  14        118.14        149.64         8.12 o                         
   1  -6  14       1161.67       1432.61        34.93 o                         
   2  -6  14        269.22        317.95        10.60 o                         
  -4  -5  14         28.37         33.99         2.22 o                         
  -3  -5  14        327.72        329.00         9.84 o                         
  -2  -5  14        159.86        159.70         6.66 o                         
  -1  -5  14         19.11         20.35         2.76 o                         
   0  -5  14       1426.17       1475.28        35.25 o                         
   1  -5  14         83.98         92.32         4.58 o                         
   2  -5  14       1565.76       1842.08        58.42 o                         
   3  -5  14         20.29         30.69         3.53 o                         
  -4  -4  14       3577.69       3524.01        64.07 o                         
  -3  -4  14          0.29          5.96         1.70 o                         
  -2  -4  14        107.20        107.46         6.32 o                         
  -1  -4  14        174.63        163.81        10.07 o                         
   0  -4  14          6.33          9.28         1.79 o                         
   1  -4  14          8.19         12.83         3.34 o                         
   2  -4  14        669.42        756.12        21.21 o                         
   3  -4  14        138.81        158.53         9.10 o                         
   4  -4  14          0.10          4.15         1.85 o                         
  -5  -3  14        796.09        748.73        14.16 o                         
  -4  -3  14         77.09         72.51         3.48 o                         
  -3  -3  14        188.64        186.80         6.66 o                         
  -2  -3  14         12.69         15.56         2.26 o                         
  -1  -3  14       2065.57       1966.67        34.37 o                         
   0  -3  14       1678.65       1620.94        36.28 o                         
   1  -3  14        672.53        647.56        32.42 o                         
   2  -3  14       1206.56       1210.80        40.21 o                         
   3  -3  14        173.19        181.32         8.70 o                         
   4  -3  14        366.48        358.05        13.94 o                         
  -5  -2  14         10.53         17.63         1.71 o                         
  -4  -2  14         38.18         47.50         2.55 o                         
  -3  -2  14         79.67         80.49         3.41 o                         
  -2  -2  14       1238.51       1245.03        17.04 o                         
  -1  -2  14         58.36         59.55         3.91 o                         
   0  -2  14       2716.44       2856.38        53.83 o                         
   1  -2  14        753.25        727.76        44.38 o                         
   2  -2  14       1011.63       1082.93        22.72 o                         
   3  -2  14       1489.43       1551.73        47.64 o                         
   4  -2  14        329.27        342.07        10.12 o                         
   5  -2  14       1877.42       1939.65        55.42 o                         
  -5  -1  14         22.62         20.33         2.81 o                         
  -4  -1  14        414.67        462.73         9.84 o                         
  -3  -1  14         24.07         34.47         2.64 o                         
  -2  -1  14         72.22         79.58         5.03 o                         
  -1  -1  14        566.62        594.60        13.51 o                         
   0  -1  14         72.06         70.70         4.82 o                         
   1  -1  14        225.74        245.55        11.85 o                         
   2  -1  14        111.68        109.60         5.01 o                         
   3  -1  14        766.87        785.04        13.36 o                         
   4  -1  14       1885.13       1962.84        31.37 o                         
   5  -1  14         46.64         55.09         6.68 o                         
  -4   0  14        294.49        315.75         6.98 o                         
  -3   0  14         20.35         26.80         2.25 o                         
  -2   0  14       1153.43       1109.27        15.40 o                         
  -1   0  14        689.28        663.28        12.19 o                         
   0   0  14       2984.98       3013.61        36.81 o                         
   1   0  14         37.00         38.38         3.61 o                         
   2   0  14         61.30         83.28         4.15 o                         
   3   0  14        796.07        791.83        17.00 o                         
   4   0  14        131.24        149.90         5.71 o                         
   5   0  14         52.79         51.67         7.30 o                         
   6   0  14        284.66        275.28        11.77 o                         
  -4   1  14        487.86        503.68        15.43 o                         
  -3   1  14          9.29         10.80         1.43 o                         
  -2   1  14       3735.56       3715.55        34.54 o                         
  -1   1  14       1822.83       1913.28        24.24 o                         
   0   1  14        397.42        413.13         9.76 o                         
   1   1  14       1445.50       1520.16        26.25 o                         
   2   1  14         31.20         40.64         2.92 o                         
   3   1  14       3352.28       3435.82        48.33 o                         
   4   1  14       1398.22       1417.44        24.09 o                         
   5   1  14        748.04        774.84        15.97 o                         
   6   1  14        593.11        534.66        94.00 o                         
  -4   2  14         84.63         78.17         3.80 o                         
  -3   2  14        969.42       1044.09        15.69 o                         
  -2   2  14         74.30         76.90         3.14 o                         
  -1   2  14        423.48        440.36         8.43 o                         
   0   2  14        388.56        414.42         8.96 o                         
   1   2  14        203.98        217.11         8.19 o                         
   2   2  14       4921.32       5094.51        70.70 o                         
   3   2  14          1.61         11.27         1.94 o                         
   4   2  14       2172.05       2238.35        36.98 o                         
   5   2  14        893.97        989.20        43.39 o                         
   6   2  14       1947.85       1764.79        37.42 o                         
  -4   3  14         97.30         68.57         2.89 o                         
  -3   3  14          1.96          4.23         1.19 o                         
  -2   3  14        512.20        546.26         9.33 o                         
  -1   3  14         11.19         12.79         1.59 o                         
   0   3  14        214.50        207.52         6.20 o                         
   1   3  14         37.15         58.61         9.01 o                         
   2   3  14        441.87        437.01        10.66 o                         
   3   3  14          1.34          7.04         1.77 o                         
   4   3  14         12.87         18.30         2.04 o                         
   5   3  14        294.18        293.53        10.28 o                         
   6   3  14         22.28         21.62         1.83 o                         
  -3   4  14        691.92        699.21        18.53 o                         
  -2   4  14        433.86        439.88         9.43 o                         
  -1   4  14       1892.36       1950.93        20.90 o                         
   0   4  14        422.52        443.08         7.61 o                         
   1   4  14        310.67        351.79         8.85 o                         
   2   4  14       1276.48       1310.78        23.14 o                         
   3   4  14        285.96        302.10         8.21 o                         
   4   4  14       1316.82       1394.33        17.57 o                         
   5   4  14         29.45         31.17         2.43 o                         
   6   4  14         28.65         30.33         1.97 o                         
  -2   5  14       1654.93       1606.99        33.07 o                         
  -1   5  14        144.24        129.47         4.57 o                         
   0   5  14       2765.35       2771.99        42.92 o                         
   1   5  14        143.79        164.87         6.17 o                         
   2   5  14       5200.85       5387.16        58.60 o                         
   3   5  14       1323.01       1375.52        18.99 o                         
   4   5  14       1253.56       1265.25        15.52 o                         
   5   5  14        547.86        576.98        10.54 o                         
   6   5  14        208.42        163.05         5.10 o                         
  -2   6  14         55.59         52.52         4.16 o                         
  -1   6  14          3.91          5.30         1.69 o                         
   0   6  14        283.89        289.00         7.81 o                         
   1   6  14        368.12        362.24         8.88 o                         
   2   6  14         25.92         31.04         3.38 o                         
   3   6  14         35.39         31.21         2.67 o                         
   4   6  14        458.02        461.07        10.21 o                         
   5   6  14        133.42        125.27         5.57 o                         
   0   7  14        620.06        584.29        13.13 o                         
   1   7  14          0.85          3.08         0.77 o                         
   2   7  14       1204.43       1157.75        15.36 o                         
   3   7  14         44.71         45.23         3.22 o                         
   4   7  14        322.03        288.31        52.21 o                         
   5   7  14         88.35         80.52         5.96 o                         
   1   8  14       1374.03       1113.34       158.56 o                         
   2   8  14        355.11        243.92         8.08 o                         
   3   8  14       1166.21       1016.57        21.93 o                         
  -3  -6  15       1407.56       1081.63        31.59 o                         
  -2  -6  15        315.53        262.80        13.45 o                         
  -1  -6  15       1546.26       1632.27        46.06 o                         
   0  -6  15       1241.89       1501.99        32.87 o                         
   1  -6  15        220.81        276.96        13.39 o                         
  -3  -5  15         27.21         24.61         2.25 o                         
  -2  -5  15       1772.94       1692.15        56.37 o                         
  -1  -5  15       1817.59       1799.49        39.86 o                         
   0  -5  15         92.01        110.41         5.80 o                         
   1  -5  15       2112.16       2472.33        86.02 o                         
   2  -5  15        601.20        715.62        53.81 o                         
  -4  -4  15          0.01          1.86         0.70 o                         
  -3  -4  15          8.30         11.46         2.12 o                         
  -2  -4  15        153.45        143.30         8.63 o                         
  -1  -4  15         18.56         27.86         7.05 o                         
   0  -4  15         23.13         26.56         5.62 o                         
   1  -4  15        148.90        170.99         5.98 o                         
   2  -4  15        137.46        172.61         8.04 o                         
   3  -4  15         89.91        101.23         6.17 o                         
  -4  -3  15        921.76        901.42        17.35 o                         
  -3  -3  15        113.30        109.57         4.56 o                         
  -2  -3  15       3783.69       3850.68       100.09 o                         
  -1  -3  15        475.66        491.36        15.10 o                         
   0  -3  15       2404.30       2585.06        97.06 o                         
   1  -3  15        733.73        697.14        22.19 o                         
   2  -3  15        728.09        812.54        23.98 o                         
   3  -3  15        109.23        127.50         8.02 o                         
   4  -3  15        138.99        134.41         5.26 o                         
  -4  -2  15        216.65        219.78         6.00 o                         
  -3  -2  15       3266.09       3417.17        38.82 o                         
  -2  -2  15        261.45        246.47         7.10 o                         
  -1  -2  15       5386.13       5420.81        88.60 o                         
   0  -2  15        334.28        332.21        14.22 o                         
   1  -2  15       2959.09       3148.67        48.33 o                         
   2  -2  15        363.14        367.49        18.13 o                         
   3  -2  15        872.40        910.11        15.55 o                         
   4  -2  15       1294.84       1365.09        25.72 o                         
  -4  -1  15          5.91          6.49         1.35 o                         
  -3  -1  15        628.81        639.82        11.48 o                         
  -2  -1  15        162.10        178.54         5.65 o                         
  -1  -1  15         23.16         27.52         3.15 o                         
   0  -1  15         42.00         57.59         7.35 o                         
   1  -1  15         18.27         28.65         2.60 o                         
   2  -1  15        359.98        372.75        10.91 o                         
   3  -1  15       1426.56       1489.08        37.27 o                         
   4  -1  15         67.27         76.35         3.36 o                         
   5  -1  15        662.90        649.33        22.42 o                         
  -4   0  15        548.07        550.68        20.52 o                         
  -3   0  15        924.52        937.56        14.39 o                         
  -2   0  15       1816.43       1888.59        22.23 o                         
  -1   0  15       2276.21       2283.28        31.25 o                         
   0   0  15        159.52        163.58         5.37 o                         
   1   0  15        216.52        232.24         7.73 o                         
   2   0  15        187.40        202.59         6.88 o                         
   3   0  15        143.77        148.76         6.35 o                         
   4   0  15          6.59          9.87         1.29 o                         
   5   0  15         59.37         64.57         3.71 o                         
  -4   1  15         39.64         35.51         2.65 o                         
  -3   1  15       3520.11       3728.97        50.12 o                         
  -2   1  15        916.52        931.70        15.37 o                         
  -1   1  15       1274.13       1307.66        18.79 o                         
   0   1  15       1538.42       1559.06        22.63 o                         
   1   1  15        178.05        172.81         6.93 o                         
   2   1  15       1594.60       1617.36        24.56 o                         
   3   1  15        272.70        278.99         7.43 o                         
   4   1  15        347.37        377.80        33.60 o                         
   5   1  15         41.35         48.79         2.92 o                         
  -3   2  15        177.72        178.36         5.59 o                         
  -2   2  15        156.56        165.95         5.23 o                         
  -1   2  15        206.82        217.91         6.16 o                         
   0   2  15        170.89        168.85         6.35 o                         
   1   2  15        808.49        873.29        15.88 o                         
   2   2  15          3.81          8.01         1.61 o                         
   3   2  15       1709.42       1827.62        27.50 o                         
   4   2  15          9.31         13.77         2.01 o                         
   5   2  15          1.41          5.95         1.50 o                         
  -3   3  15        162.57        130.03         6.67 o                         
  -2   3  15         84.11         91.21         3.40 o                         
  -1   3  15         89.18         98.28         3.30 o                         
   0   3  15        110.03        117.11         4.15 o                         
   1   3  15        162.98        183.38         5.68 o                         
   2   3  15        199.37        220.53         5.63 o                         
   3   3  15         65.62         70.87         4.13 o                         
   4   3  15         25.50         44.88         3.84 o                         
   5   3  15        253.41        269.70         7.45 o                         
  -2   4  15        895.36        832.01        18.02 o                         
  -1   4  15        402.68        400.78         7.50 o                         
   0   4  15        159.45        158.36         4.25 o                         
   1   4  15        164.34        162.17         5.71 o                         
   2   4  15        732.28        733.99        10.16 o                         
   3   4  15        223.04        239.09         6.46 o                         
   4   4  15        138.81        140.60         4.20 o                         
   5   4  15        204.53        201.01         5.21 o                         
  -2   5  15        312.93        308.52        12.28 o                         
  -1   5  15        699.11        742.93        15.63 o                         
   0   5  15         59.08         64.87         3.34 o                         
   1   5  15       1733.12       1776.08        36.35 o                         
   2   5  15         79.60         85.54         3.85 o                         
   3   5  15         97.31         92.65         3.14 o                         
   4   5  15         25.71         28.44         1.79 o                         
   5   5  15        267.65        233.88         5.63 o                         
   0   6  15         61.75         63.84         4.47 o                         
   1   6  15          2.56          4.18         0.97 o                         
   2   6  15         61.22         67.11         4.09 o                         
   3   6  15        229.22        232.16         7.87 o                         
   4   6  15        289.80        274.30         7.33 o                         
   1   7  15          4.88          7.44         1.14 o                         
   2   7  15         10.31         13.06         1.23 o                         
   3   7  15        263.86        231.96         6.41 o                         
  -2  -5  16        870.71        572.83        15.18 o                         
  -1  -5  16        178.21        209.64        11.81 o                         
   0  -5  16        454.55        489.31        13.25 o                         
   1  -5  16        134.96        163.25         6.46 o                         
  -3  -4  16        145.40        145.99         5.80 o                         
  -2  -4  16        380.05        343.81        11.24 o                         
  -1  -4  16         22.98         31.01         2.54 o                         
   0  -4  16        740.88        823.65        30.64 o                         
   1  -4  16        246.63        279.89         8.06 o                         
   2  -4  16         16.30         15.67         3.37 o                         
  -3  -3  16         29.73         23.79         2.10 o                         
  -2  -3  16        153.42        155.79         4.77 o                         
  -1  -3  16        357.67        356.74        13.75 o                         
   0  -3  16         50.30         59.34         3.37 o                         
   1  -3  16          0.67          4.97         1.42 o                         
   2  -3  16        969.30       1160.08        20.17 o                         
   3  -3  16         47.25         47.69         4.83 o                         
  -3  -2  16        777.57        797.45        13.53 o                         
  -2  -2  16       2097.87       2090.63        52.34 o                         
  -1  -2  16          0.89          3.55         0.98 o                         
   0  -2  16        270.50        295.61         9.21 o                         
   1  -2  16         20.78         29.02         2.60 o                         
   2  -2  16        127.34        120.42         6.23 o                         
   3  -2  16        755.78        836.84        12.56 o                         
   4  -2  16         96.97         78.80         5.90 o                         
  -3  -1  16        536.34        506.55        23.36 o                         
  -2  -1  16         13.46         17.23         1.51 o                         
  -1  -1  16        780.05        808.43        15.86 o                         
   0  -1  16          8.85         13.64         2.13 o                         
   1  -1  16       3128.47       3283.43        86.45 o                         
   2  -1  16       1418.54       1529.21        34.87 o                         
   3  -1  16       1716.19       1872.02        25.91 o                         
  -3   0  16        202.91        193.14         6.89 o                         
  -2   0  16         31.36         39.52         3.10 o                         
  -1   0  16        114.53        113.36         4.30 o                         
   0   0  16        876.10        891.61        17.18 o                         
   1   0  16         10.27         14.72         1.70 o                         
   2   0  16       2644.92       2806.45        54.78 o                         
   3   0  16        110.29        113.16         4.45 o                         
   4   0  16       1347.13       1451.73        25.20 o                         
  -3   1  16          5.38          7.85         1.17 o                         
  -2   1  16        194.66        222.42         5.94 o                         
  -1   1  16         53.46         64.32         4.01 o                         
   0   1  16         62.69         65.25         4.57 o                         
   1   1  16         16.29         22.09         2.34 o                         
   2   1  16        145.65        156.25         5.98 o                         
   3   1  16        348.07        363.12        10.24 o                         
   4   1  16        141.28        138.47        12.39 o                         
  -3   2  16        178.03        145.08         7.14 o                         
  -2   2  16        910.75        939.50        13.99 o                         
  -1   2  16        577.37        620.88        11.92 o                         
   0   2  16       1642.67       1781.18        24.09 o                         
   1   2  16       1916.59       2021.43        38.29 o                         
   2   2  16       4803.05       5090.15       142.79 o                         
   3   2  16         69.48         73.56         3.32 o                         
   4   2  16       1138.67       1207.50        33.16 o                         
   5   2  16          6.88          9.17         1.42 o                         
  -2   3  16        282.32        258.32        11.28 o                         
  -1   3  16         91.56         97.15         3.34 o                         
   0   3  16       2790.58       2864.86        51.15 o                         
   1   3  16       1359.31       1481.10        20.32 o                         
   2   3  16        514.78        524.78         8.52 o                         
   3   3  16        992.79       1067.47        15.28 o                         
   4   3  16         45.57         46.87         2.24 o                         
   5   3  16       2826.03       2241.08        50.58 o                         
  -1   4  16        434.65        488.66        20.41 o                         
   0   4  16          0.06          1.90         0.89 o                         
   1   4  16         19.29         24.09         3.97 o                         
   2   4  16         94.48         97.15         3.48 o                         
   3   4  16         30.19         29.94         1.79 o                         
   4   4  16        746.29        693.32         9.94 o                         
  -1   5  16        181.95        154.79         7.65 o                         
   0   5  16       2121.37       2167.21        43.09 o                         
   1   5  16         15.99         13.37         1.23 o                         
   2   5  16       1020.37        979.04        16.58 o                         
   3   5  16         48.68         50.31         3.06 o                         
   4   5  16        167.65        130.68         4.33 o                         
   1   6  16       1701.67       1769.55        45.89 o                         
   2   6  16        345.99        315.08        20.08 o                         
   3   6  16       1448.42       1327.43        31.86 o                         
  -1  -4  17       1504.41       1164.33        33.78 o                         
   0  -4  17        337.03        436.12        16.90 o                         
  -2  -3  17        265.84        245.63        10.69 o                         
  -1  -3  17         49.64         47.23         2.40 o                         
   0  -3  17        204.94        214.82         6.19 o                         
   1  -3  17        482.16        509.20        35.52 o                         
   2  -3  17          1.04          3.30         0.72 o                         
  -2  -2  17         69.47         78.76         5.84 o                         
  -1  -2  17        282.14        242.86         9.15 o                         
   0  -2  17          1.66          4.87         1.54 o                         
   1  -2  17        918.94       1085.89        21.49 o                         
   2  -2  17        429.07        498.39        31.36 o                         
   3  -2  17        149.95        148.24         8.21 o                         
  -2  -1  17        503.21        533.80        14.04 o                         
  -1  -1  17        276.65        273.14        10.54 o                         
   0  -1  17       3848.65       3933.24        61.44 o                         
   1  -1  17        170.49        171.13         7.12 o                         
   2  -1  17       1844.20       1991.45        35.60 o                         
   3  -1  17        371.11        375.29         9.41 o                         
  -2   0  17         49.43         50.92         3.70 o                         
  -1   0  17       1184.44       1339.17        19.17 o                         
   0   0  17         79.99         82.67         4.19 o                         
   1   0  17       1528.99       1667.67        74.23 o                         
   2   0  17         81.45         89.13         3.52 o                         
   3   0  17        479.67        497.15        11.97 o                         
  -2   1  17        254.35        257.70         6.58 o                         
  -1   1  17         16.30         20.57         2.20 o                         
   0   1  17        275.65        320.58         8.39 o                         
   1   1  17         63.89         69.20         2.80 o                         
   2   1  17        530.09        579.43        15.64 o                         
   3   1  17          0.22          1.82         0.59 o                         
   4   1  17        134.21        117.45         4.73 o                         
  -1   2  17        595.18        605.91        19.73 o                         
   0   2  17       1931.86       1997.73        63.83 o                         
   1   2  17       1840.59       1904.54        62.89 o                         
   2   2  17         32.99         40.77         1.96 o                         
   3   2  17          6.09         12.14         1.09 o                         
   4   2  17         11.63         12.17         1.16 o                         
  -1   3  17       1064.93       1031.67        42.33 o                         
   0   3  17        406.33        399.62        16.65 o                         
   1   3  17         70.03         75.72         2.79 o                         
   2   3  17        215.47        192.74         6.01 o                         
   3   3  17         31.61         31.99         1.96 o                         
   4   3  17       1042.57        866.03       115.35 o                         
   0   4  17        268.54        260.81         8.96 o                         
   1   4  17         22.21         26.22         1.54 o                         
   2   4  17          8.58          8.10         1.24 o                         
   3   4  17        400.01        387.33        10.71 o                         
   1   5  17          2.19          8.87         1.49 o                         
   2   5  17         84.32         69.45         5.00 o                         
   0  -2  18        177.06        181.07         8.61 o                         
   0  -1  18        169.55        202.10        12.40 o                         
   1  -1  18        367.09        366.37         7.19 o                         
  -1   0  18        913.61        924.15        18.94 o                         
   0   0  18       1240.66       1362.26        20.39 o                         
   1   0  18          2.62          4.71         0.78 o                         
   2   0  18       1284.01       1275.85        26.18 o                         
   0   1  18        104.25        106.46         3.48 o                         
   1   1  18        939.37       1016.45        42.38 o                         
   2   1  18        208.50        196.09         9.76 o                         
   0   2  18        101.98         99.05         4.50 o                         
   1   2  18          2.43          4.22         0.78 o                         
   2   2  18         99.10         77.55         4.19 o                         
                                                                                
