# Supplementary material for: Syntheses, crystal structures, Hirshfeld surface analyses and crystal voids of 1-(4-bromo­phen­yl)-2,2-di­chloro­ethan-1-one and 2,2-di­bromo-1-(p-tol­yl)ethan-1-one
Source: Acta Crystallogr E Crystallogr Commun. 2025 Jan 14;81(Pt 2):120–6. doi: 10.1107/S205698902500012X (PMC11799792; doi:10.1107/S205698902500012X)
Supplement: Supplementary file 3 [file e-81-00120-IIsup3.hkl]

data_II
#G-37                                                                       
_shelx_title ' g-37_g_a.res in P2(1)/c'                                         
_shelx_refln_list_code          4                                               
_shelx_F_calc_maximum      254.25                                               
_exptl_crystal_F_000       560.00                                               
_reflns_d_resolution_high  0.7814                                               
                                                                                
loop_                                                                           
 _space_group_symop_operation_xyz                                               
 'x, y, z'                                                                      
 '-x, y+1/2, -z+1/2'                                                            
 '-x, -y, -z'                                                                   
 'x, -y-1/2, z-1/2'                                                             
                                                                                
_cell_length_a     6.6243                                                       
_cell_length_b     9.9574                                                       
_cell_length_c    14.3804                                                       
_cell_angle_alpha  90.000                                                       
_cell_angle_beta   92.520                                                       
_cell_angle_gamma  90.000                                                       
                                                                                
_shelx_F_squared_multiplier     1.000                                           
                                                                                
loop_                                                                           
 _refln_index_h                                                                 
 _refln_index_k                                                                 
 _refln_index_l                                                                 
 _refln_F_squared_calc                                                          
 _refln_F_squared_meas                                                          
 _refln_F_squared_sigma                                                         
 _refln_observed_status                                                         
   1   0   0        433.34        425.76        48.44 o                         
   2   0   0      32055.49      33383.92       181.31 o                         
   3   0   0       1804.69       1652.29        36.51 o                         
   4   0   0      17479.12      16862.84       153.79 o                         
   5   0   0       7360.52       7375.35       101.84 o                         
   6   0   0       5155.97       5219.06        46.50 o                         
   7   0   0       4356.60       4573.31        44.28 o                         
   8   0   0       1437.12       1442.82        29.22 o                         
   1   1   0        250.76        252.65         5.70 o                         
   2   1   0       1057.72       1090.48        15.68 o                         
   3   1   0        856.09        862.62        22.61 o                         
   4   1   0        142.83        170.07        11.27 o                         
   5   1   0        102.50        112.35         8.98 o                         
   6   1   0        222.90        222.86         7.19 o                         
   7   1   0        494.22        564.27        11.36 o                         
   8   1   0          4.58          9.46         1.68 o                         
   0   2   0      13878.26      12764.81        93.99 o                         
   1   2   0        595.91        567.52        10.23 o                         
   2   2   0       4121.92       3911.80        40.34 o                         
   3   2   0         53.26         49.41         5.20 o                         
   4   2   0       1950.68       1806.89        29.90 o                         
   5   2   0       1016.13        982.75        14.34 o                         
   6   2   0       2811.21       2870.63        29.05 o                         
   7   2   0         36.92         44.31         3.64 o                         
   8   2   0        221.21        220.67         6.83 o                         
   1   3   0        229.33        211.23         5.18 o                         
   2   3   0          6.89         10.59         2.44 o                         
   3   3   0        702.51        698.95        19.59 o                         
   4   3   0        118.08        153.21        17.10 o                         
   5   3   0        710.90        694.69        12.14 o                         
   6   3   0        298.62        308.47         8.37 o                         
   7   3   0         18.44         27.36         3.24 o                         
   8   3   0        131.14        122.30         8.41 o                         
   0   4   0      14191.60      13239.95       105.67 o                         
   1   4   0       3028.89       2862.98        53.54 o                         
   2   4   0      13957.79      13430.07        78.87 o                         
   3   4   0        277.14        233.41        10.25 o                         
   4   4   0       6928.43       6617.24        56.21 o                         
   5   4   0       3201.58       3100.52        32.48 o                         
   6   4   0       1138.14       1195.36        16.60 o                         
   7   4   0       1929.26       1936.16        30.88 o                         
   8   4   0        242.82        196.59        12.29 o                         
   1   5   0        103.92        106.73        10.85 o                         
   2   5   0        711.17        775.02        53.18 o                         
   3   5   0          1.07         13.83         5.36 o                         
   4   5   0        494.89        505.49        22.57 o                         
   5   5   0         67.42         79.27         6.95 o                         
   6   5   0        350.18        366.04        12.39 o                         
   7   5   0        937.62        919.68        25.96 o                         
   0   6   0      18424.77      17369.76       245.70 o                         
   1   6   0        847.80        850.25        24.21 o                         
   2   6   0      11687.62      11202.97       432.03 o                         
   3   6   0        652.04        704.61        42.45 o                         
   4   6   0      12150.95      11885.87       143.41 o                         
   5   6   0       1050.74        999.06        22.10 o                         
   6   6   0       2131.58       2226.37        30.37 o                         
   7   6   0       1672.79       1624.51        90.52 o                         
   1   7   0       1259.51       1168.48        44.90 o                         
   2   7   0        587.62        531.27        32.11 o                         
   3   7   0       2176.24       2158.38        38.81 o                         
   4   7   0        363.09        379.81        17.30 o                         
   5   7   0       1159.30       1202.09        31.65 o                         
   6   7   0        108.99        109.94         5.89 o                         
   7   7   0        578.92        442.78        18.71 o                         
   0   8   0         12.88         23.14         4.26 o                         
   1   8   0         61.43         82.00         4.96 o                         
   2   8   0        644.71        656.28        16.58 o                         
   3   8   0         81.32         88.44         7.95 o                         
   4   8   0        125.19        132.68         8.93 o                         
   5   8   0         29.98         41.23         4.72 o                         
   6   8   0         27.98         32.00         3.19 o                         
   1   9   0       1613.05       1678.36        24.94 o                         
   2   9   0        399.58        380.67        15.95 o                         
   3   9   0        867.18        853.95        25.15 o                         
   4   9   0        243.87        236.09        11.74 o                         
   5   9   0        113.02        120.86         6.26 o                         
   0  10   0       3525.20       3641.37        50.68 o                         
   1  10   0        127.36        141.40         9.18 o                         
   2  10   0       2553.28       2567.78        51.26 o                         
   3  10   0        225.85        221.73         9.37 o                         
   4  10   0       1252.45       1300.59        17.77 o                         
   5  10   0        741.60        620.89        11.97 o                         
   1  11   0        290.48        287.73        31.59 o                         
   2  11   0          6.46         14.06         3.68 o                         
   3  11   0        151.52        139.55         5.46 o                         
   4  11   0         44.85         48.79         6.55 o                         
   0  12   0       1251.32       1352.10        37.52 o                         
   1  12   0          2.84          6.85         4.47 o                         
   2  12   0        869.03        930.57        45.44 o                         
  -8   1   1        113.22        123.19         5.48 o                         
  -7   1   1       1383.53       1473.55        19.58 o                         
  -6   1   1       1436.74       1441.73        19.83 o                         
  -5   1   1       3031.23       3047.06        46.42 o                         
  -4   1   1       2546.93       2453.85        36.06 o                         
  -3   1   1        730.71        663.52        18.18 o                         
  -2   1   1       6599.92       6342.04        60.17 o                         
  -1   1   1       2157.02       1974.98        31.09 o                         
   0   1   1       4307.97       4167.09        29.67 o                         
   1   1   1        653.56        660.71         9.84 o                         
   2   1   1       7746.22       7518.49        53.33 o                         
   3   1   1        223.33        230.35         9.16 o                         
   4   1   1       5822.10       5766.93        55.44 o                         
   5   1   1        407.22        385.12        16.47 o                         
   6   1   1       1632.12       1645.92        20.15 o                         
   7   1   1        213.12        237.01         7.58 o                         
   8   1   1        176.06        170.99         6.38 o                         
  -8   2   1         77.92         72.86         4.31 o                         
  -7   2   1        376.86        404.78        10.72 o                         
  -6   2   1         10.80         24.14         3.03 o                         
  -5   2   1        634.44        617.92        12.11 o                         
  -4   2   1        816.32        723.94        18.05 o                         
  -3   2   1       1108.08        967.14        22.66 o                         
  -2   2   1       9137.14       8901.44        62.72 o                         
  -1   2   1       4047.95       3719.39        34.12 o                         
   0   2   1      25035.41      24163.99        77.66 o                         
   1   2   1       2810.96       2826.27        27.58 o                         
   2   2   1      21583.91      21796.47        88.72 o                         
   3   2   1        339.13        360.84        11.80 o                         
   4   2   1       8907.80       8757.48        69.04 o                         
   5   2   1        762.79        734.75        10.66 o                         
   6   2   1       5036.33       5158.64        37.45 o                         
   7   2   1       1810.55       1876.97        24.59 o                         
   8   2   1       1230.90       1186.91        20.40 o                         
  -8   3   1        338.24        282.96        53.98 o                         
  -7   3   1       5417.49       5682.00        37.25 o                         
  -6   3   1        800.38        804.45        13.55 o                         
  -5   3   1       7196.27       7065.20        58.36 o                         
  -4   3   1       9729.19       9355.57        88.73 o                         
  -3   3   1       6535.01       6259.54        59.91 o                         
  -2   3   1      20687.05      20064.92        81.08 o                         
  -1   3   1       4178.01       3848.64        26.13 o                         
   0   3   1      35984.08      34252.12       166.89 o                         
   1   3   1        708.44        638.48        13.36 o                         
   2   3   1      14322.54      13369.71        61.00 o                         
   3   3   1        922.59        966.66        23.42 o                         
   4   3   1       9758.09       9430.52        73.10 o                         
   5   3   1        883.03        855.34        11.90 o                         
   6   3   1       4736.83       4718.51        28.23 o                         
   7   3   1        741.22        772.53        14.99 o                         
   8   3   1        845.84        763.10        16.52 o                         
  -7   4   1         19.24         31.15         3.67 o                         
  -6   4   1       1534.39       1554.49        18.56 o                         
  -5   4   1         18.08         30.36         3.22 o                         
  -4   4   1       2725.48       2574.62        35.04 o                         
  -3   4   1        162.66        158.81         8.51 o                         
  -2   4   1       9405.04       9178.33        53.44 o                         
  -1   4   1        292.85        285.61         9.07 o                         
   0   4   1       3375.48       2960.21        65.33 o                         
   1   4   1        867.75        901.14        27.82 o                         
   2   4   1       7849.74       7599.30        57.86 o                         
   3   4   1       2878.24       2897.08        36.54 o                         
   4   4   1       3242.30       3183.73        38.97 o                         
   5   4   1        327.26        333.84         8.77 o                         
   6   4   1       2174.81       2201.52        22.12 o                         
   7   4   1        468.78        493.30        13.23 o                         
  -7   5   1        133.93        148.29         8.19 o                         
  -6   5   1         37.76         44.52         4.36 o                         
  -5   5   1       2015.38       1942.98        40.24 o                         
  -4   5   1        109.66        107.78        12.37 o                         
  -3   5   1        382.79        331.02        37.61 o                         
  -2   5   1        417.32        338.65        21.04 o                         
  -1   5   1        436.20        361.91        13.99 o                         
   0   5   1        674.94        631.64        22.65 o                         
   1   5   1        608.40        510.74        20.76 o                         
   2   5   1       1203.33       1213.90        48.13 o                         
   3   5   1        426.82        437.70        26.10 o                         
   4   5   1        396.71        380.50        15.62 o                         
   5   5   1        455.52        478.54        14.34 o                         
   6   5   1       1005.46       1019.20        21.32 o                         
   7   5   1          2.01          5.10         2.60 o                         
  -7   6   1         93.24         90.11         6.42 o                         
  -6   6   1        327.53        347.69        10.75 o                         
  -5   6   1       1506.55       1419.84        30.73 o                         
  -4   6   1          3.82         10.51         3.54 o                         
  -3   6   1       1068.09       1058.05        73.16 o                         
  -2   6   1         23.53         34.43         7.34 o                         
  -1   6   1       2709.40       2727.35        51.13 o                         
   0   6   1        127.59        113.47        10.72 o                         
   1   6   1       1713.15       1637.91        49.54 o                         
   2   6   1        265.89        312.02        38.02 o                         
   3   6   1       1024.63       1125.94        42.63 o                         
   4   6   1        690.62        722.34        23.49 o                         
   5   6   1         49.87         59.11         5.48 o                         
   6   6   1       1015.51       1026.74        24.90 o                         
   7   6   1          0.85          6.73         3.81 o                         
  -7   7   1       1187.95        987.10        20.39 o                         
  -6   7   1       1141.01       1137.81        16.55 o                         
  -5   7   1       1784.49       1678.48        37.00 o                         
  -4   7   1       3660.41       3577.74        53.02 o                         
  -3   7   1        983.79        974.29        21.57 o                         
  -2   7   1       5001.18       5050.39        97.62 o                         
  -1   7   1        634.75        628.83        32.13 o                         
   0   7   1       6558.25       6392.64        83.35 o                         
   1   7   1        224.84        244.34        21.16 o                         
   2   7   1       6176.96       6192.89       111.56 o                         
   3   7   1        678.19        642.52        24.44 o                         
   4   7   1       1297.23       1337.14        37.22 o                         
   5   7   1       1148.29       1170.86        23.66 o                         
   6   7   1        161.14        180.62         9.69 o                         
   7   7   1        388.55        285.89        15.41 o                         
  -6   8   1        261.69        272.69        14.41 o                         
  -5   8   1        388.29        395.74        12.50 o                         
  -4   8   1        916.88        912.91        25.73 o                         
  -3   8   1        399.67        408.61        17.30 o                         
  -2   8   1       1715.01       1673.51        27.50 o                         
  -1   8   1        174.26        215.06         8.55 o                         
   0   8   1       2830.43       2811.10        28.88 o                         
   1   8   1        160.77        158.53         7.59 o                         
   2   8   1       4937.73       4761.73        44.85 o                         
   3   8   1         41.81         47.16         6.63 o                         
   4   8   1       2433.90       2407.95        37.17 o                         
   5   8   1        321.36        312.96        13.00 o                         
   6   8   1        878.96        891.70        24.68 o                         
  -5   9   1       1905.20       1920.27        27.51 o                         
  -4   9   1       1200.35       1207.53        23.27 o                         
  -3   9   1       1612.73       1601.88        55.20 o                         
  -2   9   1        253.99        285.90        10.93 o                         
  -1   9   1        718.57        770.05        15.94 o                         
   0   9   1       2473.76       2512.73        30.09 o                         
   1   9   1        712.42        744.29        17.90 o                         
   2   9   1       5200.35       5282.98        72.73 o                         
   3   9   1        120.77        127.91         8.59 o                         
   4   9   1       1518.22       1575.95        26.62 o                         
   5   9   1        178.13        199.19         7.94 o                         
  -5  10   1        240.92        178.75         7.12 o                         
  -4  10   1        815.45        778.30        14.10 o                         
  -3  10   1        206.57        196.49         9.45 o                         
  -2  10   1       1654.38       1722.20        32.58 o                         
  -1  10   1       2081.70       2035.73        29.66 o                         
   0  10   1        246.86        239.32        11.60 o                         
   1  10   1        643.09        628.29        18.38 o                         
   2  10   1       1625.13       1679.35        52.49 o                         
   3  10   1        832.43        832.53        22.78 o                         
   4  10   1        110.33        126.40         5.73 o                         
   5  10   1        897.35        715.62        22.82 o                         
  -4  11   1         34.71         25.85         4.38 o                         
  -3  11   1         36.14         47.10         4.31 o                         
  -2  11   1        244.11        227.64        13.54 o                         
  -1  11   1        513.42        599.52        43.95 o                         
   0  11   1        143.72        161.61        11.58 o                         
   1  11   1        703.30        694.22        22.56 o                         
   2  11   1         99.18         97.28         9.32 o                         
   3  11   1        360.84        344.33        13.72 o                         
   4  11   1          0.40          2.50         2.62 o                         
  -2  12   1          7.65         12.75         4.76 o                         
  -1  12   1       1121.09       1202.49        36.57 o                         
   0  12   1         26.01         24.18         4.69 o                         
   1  12   1        175.50        172.66        10.60 o                         
   2  12   1        196.41        193.15        11.29 o                         
  -8   0   2         17.82         16.27         4.54 o                         
  -7   0   2       4593.95       4782.99        48.18 o                         
  -6   0   2        470.73        458.62        14.75 o                         
  -5   0   2       4829.29       4812.36        89.47 o                         
  -4   0   2       2191.81       2224.64        52.14 o                         
  -3   0   2      16906.20      17736.27       190.70 o                         
  -2   0   2      13041.60      13158.67       172.12 o                         
  -1   0   2        284.37        316.27        12.92 o                         
   0   0   2        222.90        250.22        16.78 o                         
   1   0   2        912.83        815.89        53.30 o                         
   2   0   2       4914.69       4940.50        56.09 o                         
   3   0   2         75.24         87.13         7.05 o                         
   4   0   2         72.44         80.60        10.04 o                         
   5   0   2        300.91        319.03        11.52 o                         
   6   0   2         14.16         35.92         8.04 o                         
   7   0   2         58.98         73.47         7.32 o                         
   8   0   2         26.94         26.80         7.38 o                         
  -8   1   2          7.54         12.55         2.24 o                         
  -7   1   2       3897.26       4065.97        32.76 o                         
  -6   1   2        660.91        665.56        13.30 o                         
  -5   1   2       4455.26       4332.73        56.02 o                         
  -4   1   2       4500.29       4389.91        58.11 o                         
  -3   1   2      16938.34      16980.36        96.75 o                         
  -2   1   2      16733.45      16474.07        80.86 o                         
  -1   1   2      10917.20      10880.37       116.96 o                         
   0   1   2      13151.24      12556.78        75.81 o                         
   1   1   2       1849.27       1895.06        16.46 o                         
   2   1   2      23325.98      23469.09       115.89 o                         
   3   1   2        846.94        797.63        17.62 o                         
   4   1   2      25015.99      25192.93       124.17 o                         
   5   1   2        232.33        232.24         6.30 o                         
   6   1   2       6103.56       6240.28        35.57 o                         
   7   1   2       1008.84       1064.04        18.94 o                         
   8   1   2       3150.28       3105.36        33.60 o                         
  -8   2   2         17.72         20.28         2.11 o                         
  -7   2   2        830.37        844.64        15.23 o                         
  -6   2   2         91.73        100.58         5.70 o                         
  -5   2   2        898.69        920.74        15.05 o                         
  -4   2   2          1.59          7.71         2.19 o                         
  -3   2   2       1303.25       1263.39        26.65 o                         
  -2   2   2         29.58         29.84         4.63 o                         
  -1   2   2        258.44        271.47        40.55 o                         
   0   2   2        383.75        409.75         9.96 o                         
   1   2   2       5807.37       5698.94        40.09 o                         
   2   2   2        480.90        466.38        12.26 o                         
   3   2   2        688.79        710.56        17.17 o                         
   4   2   2        276.25        310.20        11.96 o                         
   5   2   2        263.74        269.72         5.56 o                         
   6   2   2         12.83         23.56         2.50 o                         
   7   2   2          4.40          6.71         1.96 o                         
   8   2   2          5.51          7.56         2.48 o                         
  -8   3   2        139.15        125.60         7.69 o                         
  -7   3   2        124.51        138.40         5.99 o                         
  -6   3   2        315.01        320.09        10.20 o                         
  -5   3   2        957.78        960.32        15.14 o                         
  -4   3   2         74.01         74.96         6.16 o                         
  -3   3   2        387.00        414.93        15.75 o                         
  -2   3   2        172.27        205.39        12.11 o                         
  -1   3   2        432.09        397.10        26.55 o                         
   0   3   2       1073.02       1044.84        17.86 o                         
   1   3   2        504.61        514.14        13.07 o                         
   2   3   2        127.30        143.30         6.99 o                         
   3   3   2         18.24         24.96         6.08 o                         
   4   3   2       1025.89       1036.55        22.32 o                         
   5   3   2         12.82         18.73         1.62 o                         
   6   3   2        426.86        451.12         9.53 o                         
   7   3   2        224.35        226.92         7.94 o                         
   8   3   2         19.67         14.49         3.43 o                         
  -8   4   2         73.50         54.33         6.61 o                         
  -7   4   2       1034.91       1054.80        17.99 o                         
  -6   4   2       1504.41       1496.71        19.47 o                         
  -5   4   2       1149.28       1161.39        20.88 o                         
  -4   4   2        273.47        278.84        11.67 o                         
  -3   4   2       1356.97       1400.51        29.24 o                         
  -2   4   2       3279.28       3072.41        32.51 o                         
  -1   4   2        428.51        490.84         9.47 o                         
   0   4   2       3734.67       3656.08        62.16 o                         
   1   4   2        140.51        165.08         7.36 o                         
   2   4   2       2002.98       2016.10        32.50 o                         
   3   4   2        900.33        877.54        20.41 o                         
   4   4   2         95.09        140.17        14.29 o                         
   5   4   2         35.79         51.49         3.22 o                         
   6   4   2        233.87        254.35         7.32 o                         
   7   4   2        204.57        210.30         9.11 o                         
  -7   5   2       3117.64       3168.92        57.92 o                         
  -6   5   2        613.71        630.27        17.74 o                         
  -5   5   2       4625.89       4520.00        60.11 o                         
  -4   5   2       1626.62       1557.57        45.87 o                         
  -3   5   2       7768.29       7466.20       181.84 o                         
  -2   5   2       7668.15       6840.33        76.67 o                         
  -1   5   2       6490.30       5788.55        76.31 o                         
   0   5   2      24391.23      24218.52       184.17 o                         
   1   5   2       4620.60       4471.67       118.66 o                         
   2   5   2      14366.70      12994.76       140.66 o                         
   3   5   2         61.85         65.21         9.21 o                         
   4   5   2      14300.02      13943.53        77.80 o                         
   5   5   2       1457.92       1424.97        24.55 o                         
   6   5   2       5414.01       5665.55        50.86 o                         
   7   5   2        386.38        399.46        18.99 o                         
  -7   6   2       1517.70       1579.53        34.17 o                         
  -6   6   2         39.90         48.59         4.52 o                         
  -5   6   2       1925.41       1857.84        31.54 o                         
  -4   6   2         27.66         42.08         6.19 o                         
  -3   6   2       3584.03       3572.45       134.03 o                         
  -2   6   2        963.59        881.40        46.28 o                         
  -1   6   2       2540.46       2222.16        51.99 o                         
   0   6   2         47.80         40.49         6.92 o                         
   1   6   2       3115.79       3152.16        59.22 o                         
   2   6   2        668.26        703.80        58.59 o                         
   3   6   2        267.79        273.66        19.87 o                         
   4   6   2         70.81         86.58         5.96 o                         
   5   6   2        303.30        304.08        10.30 o                         
   6   6   2        260.76        260.35         9.38 o                         
   7   6   2         63.18         69.95         5.72 o                         
  -7   7   2        739.65        589.49        22.08 o                         
  -6   7   2       1329.76       1321.30        19.58 o                         
  -5   7   2       1194.75       1172.66        27.35 o                         
  -4   7   2        539.20        555.53        19.41 o                         
  -3   7   2        624.56        640.07        26.41 o                         
  -2   7   2       2750.30       2749.36        52.66 o                         
  -1   7   2          8.43         22.16         6.40 o                         
   0   7   2       4222.46       4055.50        65.34 o                         
   1   7   2        108.23         86.84        21.32 o                         
   2   7   2       4205.47       4227.89        69.33 o                         
   3   7   2         53.07         72.37         5.72 o                         
   4   7   2       2539.41       2503.52        38.42 o                         
   5   7   2        396.11        394.55        13.20 o                         
   6   7   2       1730.83       1709.03        28.27 o                         
  -6   8   2        563.51        611.70        21.66 o                         
  -5   8   2        588.76        601.81        18.47 o                         
  -4   8   2        708.56        663.55        21.48 o                         
  -3   8   2       1036.14       1042.74        29.45 o                         
  -2   8   2        468.55        480.66        14.86 o                         
  -1   8   2       2803.50       2646.52        32.87 o                         
   0   8   2        647.56        668.13        14.67 o                         
   1   8   2       3137.73       3077.28       106.89 o                         
   2   8   2        398.33        401.30        13.38 o                         
   3   8   2        697.38        702.70        18.25 o                         
   4   8   2          2.61          9.56         3.04 o                         
   5   8   2       1547.17       1569.24        31.17 o                         
   6   8   2        125.33        100.78         6.53 o                         
  -5   9   2        665.31        690.24        13.74 o                         
  -4   9   2          0.02          5.56         2.53 o                         
  -3   9   2       1025.02       1026.54        24.14 o                         
  -2   9   2        278.83        292.93        12.09 o                         
  -1   9   2       2077.96       2205.01        29.02 o                         
   0   9   2        587.69        582.28        15.42 o                         
   1   9   2        154.43        159.56         8.15 o                         
   2   9   2       1361.34       1444.37        40.80 o                         
   3   9   2        327.60        372.85        14.49 o                         
   4   9   2       1084.20       1136.37        22.33 o                         
   5   9   2          8.57          7.40         2.30 o                         
  -5  10   2         81.93         52.54         3.92 o                         
  -4  10   2        657.95        666.81        17.61 o                         
  -3  10   2        341.57        346.48        10.91 o                         
  -2  10   2        756.34        805.23        19.72 o                         
  -1  10   2          9.10         23.80         3.27 o                         
   0  10   2        396.43        413.39        15.30 o                         
   1  10   2          5.22         10.58         3.00 o                         
   2  10   2        185.57        222.94        15.05 o                         
   3  10   2        230.71        248.62        11.23 o                         
   4  10   2         21.93         32.36         3.24 o                         
   5  10   2        168.02        147.06         8.00 o                         
  -4  11   2        543.65        404.54        19.59 o                         
  -3  11   2        533.67        591.53        13.83 o                         
  -2  11   2       1511.39       1655.44        45.68 o                         
  -1  11   2        181.64        212.25        10.83 o                         
   0  11   2       1922.25       1954.42        25.05 o                         
   1  11   2        298.39        341.60        14.46 o                         
   2  11   2       1830.68       1963.83        39.69 o                         
   3  11   2          7.52         17.08         2.73 o                         
   4  11   2       1338.07       1054.59        31.83 o                         
  -2  12   2        122.12        122.31         8.54 o                         
  -1  12   2        732.64        758.58        43.54 o                         
   0  12   2          1.40         11.90         9.02 o                         
   1  12   2        966.70        950.34        24.28 o                         
   2  12   2         94.25        100.51        12.81 o                         
  -8   1   3          1.77          3.31         1.34 o                         
  -7   1   3         73.92         80.08         4.88 o                         
  -6   1   3          7.79         13.78         2.36 o                         
  -5   1   3        778.18        740.86        14.32 o                         
  -4   1   3          7.89         10.86         2.51 o                         
  -3   1   3        216.05        235.70        14.33 o                         
  -2   1   3         71.17         90.46        12.72 o                         
  -1   1   3       1341.27       1421.78        32.10 o                         
   0   1   3          1.66          8.14         2.01 o                         
   1   1   3       3069.72       3058.66        23.40 o                         
   2   1   3       1543.26       1574.95        23.96 o                         
   3   1   3        508.09        503.32        16.22 o                         
   4   1   3        962.13        991.60        21.30 o                         
   5   1   3         48.05         56.20         2.66 o                         
   6   1   3       1294.96       1339.71        14.90 o                         
   7   1   3         22.71         26.72         3.19 o                         
   8   1   3        180.83        200.04        11.12 o                         
  -8   2   3        180.32        185.05         7.34 o                         
  -7   2   3       6880.38       7095.68        61.44 o                         
  -6   2   3        184.47        220.38         8.34 o                         
  -5   2   3      14962.69      14639.72        89.00 o                         
  -4   2   3       2098.55       2059.75        31.93 o                         
  -3   2   3      23697.27      24389.99       157.49 o                         
  -2   2   3       7497.44       7124.66       467.75 o                         
  -1   2   3      28329.59      29642.98       357.18 o                         
   0   2   3      33792.53      35635.68       134.66 o                         
   1   2   3       7930.55       7543.34        57.55 o                         
   2   2   3      19017.47      18731.79       108.77 o                         
   3   2   3       4200.41       4273.62        47.93 o                         
   4   2   3      14931.97      14799.77        84.11 o                         
   5   2   3        236.44        270.52         5.54 o                         
   6   2   3       4156.46       4244.75        31.32 o                         
   7   2   3        276.49        311.95        10.05 o                         
   8   2   3       2410.16       1927.01        49.49 o                         
  -8   3   3        189.75        173.07        15.32 o                         
  -7   3   3         62.52         77.45         4.21 o                         
  -6   3   3         35.05         47.01         3.99 o                         
  -5   3   3         97.37        100.30         4.88 o                         
  -4   3   3        349.27        329.26        13.00 o                         
  -3   3   3         43.86         56.47         6.93 o                         
  -2   3   3         77.23        103.75         7.80 o                         
  -1   3   3        190.90        150.24        18.47 o                         
   0   3   3       5284.62       5388.08        51.90 o                         
   1   3   3        880.86        813.86        14.85 o                         
   2   3   3       1456.64       1318.34        28.60 o                         
   3   3   3         38.23         58.20         7.06 o                         
   4   3   3       3117.25       3032.93        39.17 o                         
   5   3   3          8.00         31.34         3.16 o                         
   6   3   3       2681.98       2734.86        24.37 o                         
   7   3   3        732.35        730.59        15.83 o                         
   8   3   3       1239.70        921.21        37.56 o                         
  -7   4   3       3245.93       3338.49        47.27 o                         
  -6   4   3        174.92        174.26         6.70 o                         
  -5   4   3       8212.04       8068.44        70.37 o                         
  -4   4   3       1978.48       1908.81        31.26 o                         
  -3   4   3       7947.39       7792.86        72.06 o                         
  -2   4   3       1073.86        937.67        23.87 o                         
  -1   4   3       9816.26       9342.81       149.12 o                         
   0   4   3       6558.99       5730.81        92.56 o                         
   1   4   3       3618.59       3450.82        46.52 o                         
   2   4   3       5590.46       5105.69        90.84 o                         
   3   4   3       4773.58       4643.23        55.26 o                         
   4   4   3       6316.04       5851.74       114.52 o                         
   5   4   3        241.87        250.07         6.71 o                         
   6   4   3       2304.33       2338.31        22.45 o                         
   7   4   3          1.79          3.83         2.14 o                         
  -7   5   3         22.60         20.79         3.55 o                         
  -6   5   3        523.89        536.41        17.19 o                         
  -5   5   3          0.19          4.75         3.49 o                         
  -4   5   3        436.97        446.27        19.77 o                         
  -3   5   3        504.41        526.54        48.90 o                         
  -2   5   3       2500.65       2325.82        53.66 o                         
  -1   5   3       1019.04       1045.87        40.54 o                         
   0   5   3        809.36        763.98        33.56 o                         
   1   5   3       1093.06       1142.39        39.20 o                         
   2   5   3        710.54        688.28        38.85 o                         
   3   5   3       1007.55       1042.56        36.24 o                         
   4   5   3         10.07         20.41         4.28 o                         
   5   5   3       1546.59       1546.62        19.96 o                         
   6   5   3        668.60        658.55        13.76 o                         
   7   5   3        555.44        547.13        22.48 o                         
  -7   6   3        957.56        967.85        24.88 o                         
  -6   6   3         80.00         86.46         6.34 o                         
  -5   6   3        595.85        620.31        18.51 o                         
  -4   6   3         77.29         89.71         8.95 o                         
  -3   6   3        386.29        477.00        34.75 o                         
  -2   6   3       1126.68       1082.91        51.61 o                         
  -1   6   3        235.96        280.72        14.43 o                         
   0   6   3       3328.21       3206.35        63.10 o                         
   1   6   3         13.55         13.82         5.00 o                         
   2   6   3       2125.59       2255.41        64.61 o                         
   3   6   3          0.22          4.82         2.74 o                         
   4   6   3       1128.77       1087.56        18.57 o                         
   5   6   3         26.86         26.51         2.99 o                         
   6   6   3        202.77        201.89         8.50 o                         
   7   6   3        111.00        118.65         8.57 o                         
  -6   7   3        184.11        183.47        11.83 o                         
  -5   7   3          9.75         19.04         5.39 o                         
  -4   7   3        182.11        190.80        11.09 o                         
  -3   7   3          1.15          7.40         3.83 o                         
  -2   7   3        360.99        362.07        14.04 o                         
  -1   7   3       2813.74       2784.59        66.79 o                         
   0   7   3         22.85         38.64        26.29 o                         
   1   7   3       1186.64       1234.44        56.57 o                         
   2   7   3        739.45        735.68        17.96 o                         
   3   7   3       1048.83       1057.20        21.65 o                         
   4   7   3        788.99        772.37        18.17 o                         
   5   7   3        200.94        226.80        10.59 o                         
   6   7   3        687.05        681.41        16.05 o                         
  -6   8   3         36.62         58.80         6.55 o                         
  -5   8   3       2889.62       2989.97        47.47 o                         
  -4   8   3        885.77        858.61        20.56 o                         
  -3   8   3       4920.25       4737.87        50.69 o                         
  -2   8   3       2461.35       2484.38        42.96 o                         
  -1   8   3       8690.47       8440.86        63.93 o                         
   0   8   3       5263.16       5001.67        60.79 o                         
   1   8   3       2104.67       2001.93        41.93 o                         
   2   8   3       2713.57       2608.88        36.13 o                         
   3   8   3        345.51        371.99        13.84 o                         
   4   8   3       4326.21       4389.91        47.41 o                         
   5   8   3         54.32         71.65         6.09 o                         
   6   8   3       2649.03       2638.15        39.13 o                         
  -5   9   3          7.99         14.97         2.49 o                         
  -4   9   3       1273.64       1228.86        28.84 o                         
  -3   9   3        116.20        113.76         8.88 o                         
  -2   9   3        696.23        718.74        28.38 o                         
  -1   9   3        130.65        127.56         8.09 o                         
   0   9   3        743.21        770.29        20.49 o                         
   1   9   3        146.06        164.06        10.78 o                         
   2   9   3       1031.06       1074.28        22.91 o                         
   3   9   3       1735.60       1720.09        28.26 o                         
   4   9   3        658.44        683.35        16.94 o                         
   5   9   3        168.22        168.95         8.33 o                         
  -5  10   3        852.49        794.81        24.79 o                         
  -4  10   3         15.24         20.71         3.45 o                         
  -3  10   3        565.62        586.86        20.66 o                         
  -2  10   3         78.52         84.32         6.08 o                         
  -1  10   3       2865.02       2797.54        29.50 o                         
   0  10   3        468.82        497.31        15.63 o                         
   1  10   3        596.34        635.97        18.68 o                         
   2  10   3         86.25        108.33        10.07 o                         
   3  10   3        243.36        261.49        11.00 o                         
   4  10   3        292.09        295.84         9.67 o                         
   5  10   3        421.80        318.57        14.04 o                         
  -3  11   3        572.63        622.42        15.88 o                         
  -2  11   3       1101.74       1117.55        26.37 o                         
  -1  11   3        545.36        593.92        15.97 o                         
   0  11   3        252.81        246.77         9.44 o                         
   1  11   3       1004.92       1044.13        24.64 o                         
   2  11   3        483.32        542.57        28.25 o                         
   3  11   3       1463.96       1501.52        36.97 o                         
  -2  12   3        257.87        276.20        17.29 o                         
  -1  12   3         68.87         86.72         8.61 o                         
   0  12   3        287.05        294.97        16.00 o                         
   1  12   3         15.12         20.82        11.94 o                         
   2  12   3        674.10        571.91        74.36 o                         
  -8   0   4         30.70         28.80         3.55 o                         
  -7   0   4       2685.06       2747.72        42.20 o                         
  -6   0   4         13.04         14.17         3.67 o                         
  -5   0   4       5325.80       5154.70        50.47 o                         
  -4   0   4          5.43         16.76         8.19 o                         
  -3   0   4      16352.54      16652.29       151.44 o                         
  -2   0   4       4764.66       5209.11        77.78 o                         
  -1   0   4      16416.31      18335.33       732.89 o                         
   0   0   4      13395.09      13860.21       254.26 o                         
   1   0   4      64641.50      75988.31      1524.54 o                         
   2   0   4       6337.93       6052.72        73.98 o                         
   3   0   4       5092.44       5172.31        77.79 o                         
   4   0   4      12725.42      13008.37        98.82 o                         
   5   0   4         57.50         69.94         5.67 o                         
   6   0   4       9022.12       9351.92        70.35 o                         
   7   0   4          5.28         12.02         3.69 o                         
  -8   1   4        506.97        520.56        11.23 o                         
  -7   1   4       3009.75       3178.34        32.91 o                         
  -6   1   4         74.25         95.23         5.61 o                         
  -5   1   4       7406.98       7360.43        44.70 o                         
  -4   1   4        165.20        154.62         8.98 o                         
  -3   1   4       6062.26       6035.70        77.24 o                         
  -2   1   4       2073.19       2099.40        67.71 o                         
  -1   1   4      13193.80      14273.50       120.81 o                         
   0   1   4       4609.08       4689.60        42.72 o                         
   1   1   4      18612.23      19118.44       264.28 o                         
   2   1   4       6694.89       6604.86        54.79 o                         
   3   1   4       1285.95       1202.74        26.37 o                         
   4   1   4       2004.59       2034.66        27.22 o                         
   5   1   4        612.83        612.09         8.89 o                         
   6   1   4       1131.12       1115.67        13.45 o                         
   7   1   4         84.27         91.40         5.72 o                         
  -8   2   4          4.50          6.31         1.80 o                         
  -7   2   4        381.22        413.04        10.67 o                         
  -6   2   4        461.41        460.55        12.30 o                         
  -5   2   4       3334.05       3240.84        29.07 o                         
  -4   2   4         67.74         75.38         6.44 o                         
  -3   2   4        813.87        849.61        26.22 o                         
  -2   2   4       3789.54       3995.19       144.04 o                         
  -1   2   4        141.75        121.64        12.87 o                         
   0   2   4       1160.53       1074.71        19.78 o                         
   1   2   4       3703.22       3656.57        31.72 o                         
   2   2   4       2684.12       2509.37        27.28 o                         
   3   2   4        378.83        368.89        12.95 o                         
   4   2   4       1623.70       1602.58        23.01 o                         
   5   2   4         10.40         19.62         1.91 o                         
   6   2   4       1397.17       1379.46        16.17 o                         
   7   2   4         43.76         45.09         5.08 o                         
   8   2   4        104.42         78.17         8.58 o                         
  -8   3   4          3.87          4.85         1.68 o                         
  -7   3   4        283.56        289.77         8.23 o                         
  -6   3   4          2.28          5.11         1.93 o                         
  -5   3   4         16.43         46.14         5.10 o                         
  -4   3   4        379.25        375.83        14.33 o                         
  -3   3   4        370.51        368.66        20.47 o                         
  -2   3   4       2365.52       2434.95        60.67 o                         
  -1   3   4         70.96         78.86        15.07 o                         
   0   3   4        203.67        216.31        10.21 o                         
   1   3   4          1.80          2.99         1.34 o                         
   2   3   4        255.98        255.99        19.55 o                         
   3   3   4         30.74         60.39         5.68 o                         
   4   3   4        241.74        240.52        15.13 o                         
   5   3   4        223.03        227.31         5.53 o                         
   6   3   4        302.46        314.87         7.52 o                         
   7   3   4        253.92        266.94        13.38 o                         
  -7   4   4        844.28        861.39        18.31 o                         
  -6   4   4        109.19        111.15         6.23 o                         
  -5   4   4       1332.88       1322.01        20.78 o                         
  -4   4   4        532.18        509.96        16.56 o                         
  -3   4   4       4524.38       4314.32        45.64 o                         
  -2   4   4        508.12        493.23        18.81 o                         
  -1   4   4       9881.04      10047.71        80.36 o                         
   0   4   4       1053.30        948.90        21.40 o                         
   1   4   4       3843.80       3621.06        35.85 o                         
   2   4   4       6446.57       6426.07       104.09 o                         
   3   4   4       4854.24       4779.75        53.42 o                         
   4   4   4       2880.59       2709.62        27.08 o                         
   5   4   4        629.35        656.86        10.60 o                         
   6   4   4       1900.59       1938.20        22.71 o                         
   7   4   4          4.10          8.39         2.90 o                         
  -7   5   4       2013.80       2023.82        27.35 o                         
  -6   5   4        259.38        256.64        13.65 o                         
  -5   5   4       5681.72       5487.94        63.82 o                         
  -4   5   4        506.90        518.01        19.11 o                         
  -3   5   4      11743.92      11546.75       235.62 o                         
  -2   5   4       2277.83       2330.69        93.47 o                         
  -1   5   4       8299.74       8259.90       123.51 o                         
   0   5   4       2931.34       2705.23        66.52 o                         
   1   5   4       2863.97       2623.80        75.80 o                         
   2   5   4       5292.15       5819.61       167.11 o                         
   3   5   4        636.71        672.08        29.65 o                         
   4   5   4       2190.63       2156.27        26.08 o                         
   5   5   4        160.13        173.01         7.50 o                         
   6   5   4       1595.02       1616.17        23.36 o                         
   7   5   4         14.89         18.76         4.03 o                         
  -7   6   4       1692.10       1587.22        32.28 o                         
  -6   6   4        114.87        113.98         8.44 o                         
  -5   6   4       1605.24       1612.21        28.79 o                         
  -4   6   4       1133.24       1095.57        24.98 o                         
  -3   6   4       7606.45       7410.44       118.83 o                         
  -2   6   4       2596.55       2484.38        73.74 o                         
  -1   6   4       4269.87       3971.34        64.36 o                         
   0   6   4       2280.23       2046.03        62.87 o                         
   1   6   4       3455.52       3217.19       218.92 o                         
   2   6   4       6912.94       7243.77       201.12 o                         
   3   6   4        804.99        861.36        33.27 o                         
   4   6   4       3784.98       3760.62        32.91 o                         
   5   6   4        882.91        902.67        17.73 o                         
   6   6   4       2376.10       2425.58        53.29 o                         
   7   6   4         13.82         19.65         4.64 o                         
  -6   7   4        818.24        807.99        23.05 o                         
  -5   7   4       1483.74       1490.66        32.75 o                         
  -4   7   4         76.25         91.32         8.30 o                         
  -3   7   4       1825.70       1780.71        29.65 o                         
  -2   7   4        417.28        412.86        15.77 o                         
  -1   7   4       2763.34       2684.23       114.89 o                         
   0   7   4        175.98        179.38        16.72 o                         
   1   7   4       3371.27       3404.37        77.38 o                         
   2   7   4        127.77        153.57         7.48 o                         
   3   7   4       3688.43       3634.38        68.39 o                         
   4   7   4          7.67         16.07         2.88 o                         
   5   7   4       1921.47       1944.51        27.15 o                         
   6   7   4         99.95         95.61         6.26 o                         
  -6   8   4        662.00        703.02        22.80 o                         
  -5   8   4          7.52         12.92         3.03 o                         
  -4   8   4       1064.73        983.67        21.65 o                         
  -3   8   4         26.22         37.68         4.69 o                         
  -2   8   4       1728.48       1700.84        28.84 o                         
  -1   8   4         17.71         19.22         3.97 o                         
   0   8   4         41.27         43.35         6.54 o                         
   1   8   4        144.99        170.06        10.27 o                         
   2   8   4       1036.33       1036.41        21.23 o                         
   3   8   4        435.29        406.33        12.50 o                         
   4   8   4          2.81         13.96         2.70 o                         
   5   8   4         56.18         61.50         4.42 o                         
   6   8   4         55.43         58.31         5.41 o                         
  -5   9   4        471.46        436.33        15.49 o                         
  -4   9   4        111.07        114.95         9.48 o                         
  -3   9   4        320.70        340.54        13.23 o                         
  -2   9   4       1564.76       1567.72        28.15 o                         
  -1   9   4          9.16         20.18         4.58 o                         
   0   9   4       1421.05       1455.81        30.16 o                         
   1   9   4          0.16         22.87         6.24 o                         
   2   9   4       1048.86       1080.85        25.64 o                         
   3   9   4        710.78        679.79        15.33 o                         
   4   9   4        563.66        593.66        15.25 o                         
   5   9   4        337.72        318.82        24.36 o                         
  -4  10   4         12.26         16.68         2.89 o                         
  -3  10   4       1122.33       1114.60        28.69 o                         
  -2  10   4         83.85        100.63         6.44 o                         
  -1  10   4       1620.39       1665.72        24.53 o                         
   0  10   4        151.47        167.37         9.07 o                         
   1  10   4       1346.24       1412.04        29.00 o                         
   2  10   4        735.01        757.31        24.64 o                         
   3  10   4        479.56        504.56        21.65 o                         
   4  10   4        935.04        858.58        23.54 o                         
  -3  11   4        592.95        636.00        17.10 o                         
  -2  11   4          0.75         11.17         2.45 o                         
  -1  11   4       1472.21       1571.66        27.84 o                         
   0  11   4         56.14         69.43         5.01 o                         
   1  11   4        708.33        734.19        18.03 o                         
   2  11   4        189.45        210.26        13.35 o                         
   3  11   4        660.24        703.67        42.76 o                         
  -2  12   4        427.26        373.70        12.48 o                         
  -1  12   4         14.22         13.91         4.62 o                         
   0  12   4        763.74        839.39        32.39 o                         
   1  12   4        184.02        201.39         9.47 o                         
   2  12   4       1254.83        931.08       127.79 o                         
  -8   1   5        834.47        907.90        16.86 o                         
  -7   1   5       1998.68       2061.50        26.08 o                         
  -6   1   5        121.24        141.86         7.46 o                         
  -5   1   5       2731.46       2711.94        27.10 o                         
  -4   1   5        175.01        196.01        14.68 o                         
  -3   1   5       7447.75       7403.95        72.47 o                         
  -2   1   5       2649.52       3072.52        62.27 o                         
  -1   1   5       8501.30       8646.02       103.72 o                         
   0   1   5       1478.25       1460.46        24.05 o                         
   1   1   5      11050.11      11005.73       114.38 o                         
   2   1   5       2955.24       2979.73        36.81 o                         
   3   1   5       4554.20       4365.35        42.01 o                         
   4   1   5       4521.44       4536.18        48.73 o                         
   5   1   5       1442.78       1409.40        15.80 o                         
   6   1   5       1440.71       1486.68        16.58 o                         
   7   1   5        339.17        323.79        12.78 o                         
  -8   2   5        283.91        249.59        10.54 o                         
  -7   2   5        477.87        534.97        13.48 o                         
  -6   2   5        129.97        172.54         8.34 o                         
  -5   2   5       1576.99       1553.19        21.65 o                         
  -4   2   5        371.45        363.85        16.31 o                         
  -3   2   5       2728.43       2737.15        37.92 o                         
  -2   2   5        306.95        341.64        23.00 o                         
  -1   2   5        413.78        543.17        51.15 o                         
   0   2   5         12.71         14.02         2.58 o                         
   1   2   5          0.05          3.80         1.97 o                         
   2   2   5       2454.74       2631.49        34.07 o                         
   3   2   5       1375.48       1439.76        26.71 o                         
   4   2   5        247.61        317.26        19.91 o                         
   5   2   5          1.08          5.82         1.27 o                         
   6   2   5         89.61        124.37         5.20 o                         
   7   2   5         42.53         42.60         4.36 o                         
  -8   3   5       1290.08        953.21        26.47 o                         
  -7   3   5       4842.06       4987.24        41.53 o                         
  -6   3   5        385.96        426.09        12.02 o                         
  -5   3   5       6388.60       6264.10        43.47 o                         
  -4   3   5        198.49        209.00        11.07 o                         
  -3   3   5      24823.53      24993.69       142.25 o                         
  -2   3   5       1859.59       2086.65       107.95 o                         
  -1   3   5      31508.28      32690.22       339.93 o                         
   0   3   5       3169.68       3035.79        52.49 o                         
   1   3   5      23782.56      24045.28       210.08 o                         
   2   3   5       9180.10       9524.25       128.82 o                         
   3   3   5      10426.38      10336.97       159.89 o                         
   4   3   5      12727.04      13018.34       185.25 o                         
   5   3   5       2498.95       2480.62        18.98 o                         
   6   3   5       5683.08       5845.64        45.41 o                         
   7   3   5       1521.97       1461.49        32.89 o                         
  -7   4   5         80.21         88.08         5.08 o                         
  -6   4   5        801.55        783.97        18.27 o                         
  -5   4   5         12.30         34.60         5.90 o                         
  -4   4   5       1659.31       1601.80        24.07 o                         
  -3   4   5        212.80        223.66        12.58 o                         
  -2   4   5        374.99        388.26        21.41 o                         
  -1   4   5        112.13        114.06         8.89 o                         
   0   4   5        994.20        944.70        24.23 o                         
   1   4   5       2001.48       1994.19        34.61 o                         
   2   4   5        525.70        493.50        24.57 o                         
   3   4   5          6.38          7.69         2.90 o                         
   4   4   5        673.98        682.33        12.38 o                         
   5   4   5        131.17        138.38         5.28 o                         
   6   4   5          1.88          9.18         2.08 o                         
   7   4   5         77.76         76.42         5.74 o                         
  -7   5   5        417.45        397.72        16.24 o                         
  -6   5   5          1.97          4.29         2.76 o                         
  -5   5   5        497.43        501.34        18.19 o                         
  -4   5   5          0.15          4.85         2.05 o                         
  -3   5   5        115.26        137.33        28.17 o                         
  -2   5   5        256.19        317.73        37.48 o                         
  -1   5   5       1306.94       1214.81        49.08 o                         
   0   5   5        770.10        790.10        37.78 o                         
   1   5   5       1921.40       1803.75       110.66 o                         
   2   5   5        741.04        851.17        65.82 o                         
   3   5   5        588.08        655.76        35.76 o                         
   4   5   5        400.10        404.65        11.35 o                         
   5   5   5        346.50        369.78        10.23 o                         
   6   5   5         16.21         34.28         4.86 o                         
   7   5   5         83.76         77.85         7.10 o                         
  -7   6   5        106.95         91.03        10.84 o                         
  -6   6   5        230.26        245.24        11.44 o                         
  -5   6   5        171.08        174.70         9.89 o                         
  -4   6   5       2037.31       1922.56        37.44 o                         
  -3   6   5        208.19        176.85        11.12 o                         
  -2   6   5       2104.77       2036.76        70.17 o                         
  -1   6   5        138.54        144.90        18.51 o                         
   0   6   5        676.62        683.97        37.88 o                         
   1   6   5         98.08         76.06        12.31 o                         
   2   6   5       1146.86       1169.01        82.61 o                         
   3   6   5        831.49        817.33        31.95 o                         
   4   6   5        383.46        391.57        11.53 o                         
   5   6   5        482.04        487.10        12.72 o                         
   6   6   5          0.56          3.02         2.54 o                         
  -6   7   5        164.89        148.19         9.08 o                         
  -5   7   5       2334.29       2239.77        34.49 o                         
  -4   7   5        522.22        470.62        18.09 o                         
  -3   7   5       8567.61       8429.97        65.23 o                         
  -2   7   5         90.73         97.65         7.52 o                         
  -1   7   5       5679.12       5402.05        57.63 o                         
   0   7   5       1034.08       1017.52        31.65 o                         
   1   7   5       5094.66       5054.89        65.44 o                         
   2   7   5       2250.48       2222.64        31.15 o                         
   3   7   5       3381.90       3304.91        51.26 o                         
   4   7   5       3231.69       3184.60        35.92 o                         
   5   7   5        378.96        415.10        18.14 o                         
   6   7   5       1836.14       1855.77        36.91 o                         
  -6   8   5        270.66        254.20        12.35 o                         
  -5   8   5        348.05        360.63        13.76 o                         
  -4   8   5        135.13        118.48         8.38 o                         
  -3   8   5        251.66        265.63        12.47 o                         
  -2   8   5         11.56         16.65         3.45 o                         
  -1   8   5         26.08         31.82         5.15 o                         
   0   8   5        514.61        550.01        22.39 o                         
   1   8   5         86.60        117.88         7.97 o                         
   2   8   5         70.71         97.03         6.36 o                         
   3   8   5          6.11         14.41         2.65 o                         
   4   8   5          2.48          6.74         2.16 o                         
   5   8   5          0.76          6.12         2.25 o                         
   6   8   5         45.51         33.00         5.24 o                         
  -5   9   5       1944.37       1850.30        75.18 o                         
  -4   9   5         11.78         11.28         3.14 o                         
  -3   9   5       3348.24       3563.38        44.80 o                         
  -2   9   5        265.68        290.00        12.01 o                         
  -1   9   5       1864.65       1872.24        30.03 o                         
   0   9   5       1793.31       1757.23        32.88 o                         
   1   9   5       2792.16       2879.54        37.29 o                         
   2   9   5       1205.90       1193.19        27.36 o                         
   3   9   5       4056.88       4144.56        50.46 o                         
   4   9   5        694.05        726.03        15.46 o                         
   5   9   5        728.12        713.89        16.46 o                         
  -4  10   5        991.38       1013.96        26.70 o                         
  -3  10   5         69.30         72.43         5.17 o                         
  -2  10   5       1149.08       1139.07        20.13 o                         
  -1  10   5         64.70         73.85         5.22 o                         
   0  10   5       1677.46       1653.30        28.97 o                         
   1  10   5        576.50        568.74        17.12 o                         
   2  10   5       1045.23       1053.16        26.48 o                         
   3  10   5        413.05        399.95        13.81 o                         
   4  10   5        133.84        133.80         7.12 o                         
  -3  11   5         41.62         50.15         4.72 o                         
  -2  11   5         37.45         47.89         4.63 o                         
  -1  11   5         22.93         22.39         2.98 o                         
   0  11   5         25.08         31.78         3.51 o                         
   1  11   5         33.66         51.04         7.00 o                         
   2  11   5         15.55         15.08         3.54 o                         
   3  11   5         39.26         31.69         5.54 o                         
  -1  12   5          0.04          4.53         3.33 o                         
   0  12   5        981.12        925.61       105.04 o                         
   1  12   5         24.04         13.33         2.79 o                         
  -8   0   6       2569.90       2544.39        37.08 o                         
  -7   0   6       3325.06       3548.23        44.39 o                         
  -6   0   6       3674.63       3851.50        56.28 o                         
  -5   0   6       9946.28       9813.80        85.80 o                         
  -4   0   6       4304.28       4428.66       119.93 o                         
  -3   0   6      23863.48      25710.72       199.71 o                         
  -2   0   6       2999.22       3385.53        72.87 o                         
  -1   0   6      33278.33      37478.14      1711.38 o                         
   0   0   6       1248.32       1287.16        38.76 o                         
   1   0   6       9162.04       8638.28       105.30 o                         
   2   0   6      10892.12      11680.39       152.82 o                         
   3   0   6      12098.57      12261.55       118.80 o                         
   4   0   6       3894.39       4015.19        75.00 o                         
   5   0   6       3231.71       3229.80        37.29 o                         
   6   0   6       3071.08       3033.32        34.36 o                         
   7   0   6        827.67        861.39        44.30 o                         
  -8   1   6         74.37         80.62         5.72 o                         
  -7   1   6        232.91        234.13         8.53 o                         
  -6   1   6         19.36         34.19         3.81 o                         
  -5   1   6        647.82        630.05        14.12 o                         
  -4   1   6        260.47        279.33        16.89 o                         
  -3   1   6       2414.32       2466.07        49.33 o                         
  -2   1   6        147.37        163.97        13.67 o                         
  -1   1   6       5787.90       6067.06       114.95 o                         
   0   1   6        230.30        221.75        10.37 o                         
   1   1   6       3174.08       3180.17        44.10 o                         
   2   1   6       6178.77       6488.45        59.02 o                         
   3   1   6       5322.15       5379.37        58.80 o                         
   4   1   6       2080.55       2187.91        43.59 o                         
   5   1   6       2705.05       2705.15        21.78 o                         
   6   1   6       1002.61       1046.70        14.40 o                         
   7   1   6        562.36        553.48        28.86 o                         
  -8   2   6        660.83        590.24        20.95 o                         
  -7   2   6        636.61        660.71        15.08 o                         
  -6   2   6       1003.17       1005.01        19.49 o                         
  -5   2   6        251.09        314.26        10.11 o                         
  -4   2   6         86.57         98.18         9.23 o                         
  -3   2   6       2663.70       2683.04        52.58 o                         
  -2   2   6       1058.09       1154.99        60.42 o                         
  -1   2   6       4942.16       5224.57       206.48 o                         
   0   2   6        301.86        335.29        16.28 o                         
   1   2   6       2405.82       2257.10        36.51 o                         
   2   2   6         80.48         83.13         7.93 o                         
   3   2   6       1580.68       1555.14        33.54 o                         
   4   2   6        219.77        206.14         8.54 o                         
   5   2   6       1097.91       1062.47        13.63 o                         
   6   2   6        190.14        199.10         7.44 o                         
   7   2   6        221.86        214.84        10.62 o                         
  -7   3   6         38.02         39.41         3.72 o                         
  -6   3   6        132.88        145.16         7.30 o                         
  -5   3   6         34.45         30.67         3.29 o                         
  -4   3   6       1383.18       1397.87        27.71 o                         
  -3   3   6        229.50        245.62        12.21 o                         
  -2   3   6        135.36        147.05        17.15 o                         
  -1   3   6          0.76          8.33        13.43 o                         
   0   3   6         69.53         89.83         9.20 o                         
   1   3   6        258.94        252.11        11.43 o                         
   2   3   6       1014.68       1045.09        28.27 o                         
   3   3   6        377.86        390.05        17.10 o                         
   4   3   6          0.11          5.48         1.39 o                         
   5   3   6        421.77        434.48         9.02 o                         
   6   3   6          5.26         11.85         2.29 o                         
   7   3   6        374.98        337.72        14.15 o                         
  -7   4   6       1344.42       1318.12        33.81 o                         
  -6   4   6        917.76        948.27        19.14 o                         
  -5   4   6       4943.41       4908.38        45.80 o                         
  -4   4   6        746.95        701.60        14.65 o                         
  -3   4   6       6464.61       6332.64        69.64 o                         
  -2   4   6          2.77         18.02         7.07 o                         
  -1   4   6       5642.56       5466.00        66.40 o                         
   0   4   6       1306.83       1369.62        36.67 o                         
   1   4   6       9882.10       9471.46        91.97 o                         
   2   4   6       1763.12       1594.64        39.97 o                         
   3   4   6       2235.74       2198.39        35.01 o                         
   4   4   6       2978.24       2881.46        33.93 o                         
   5   4   6        675.32        685.13        11.32 o                         
   6   4   6        836.99        876.38        16.00 o                         
   7   4   6          7.11         12.63         3.94 o                         
  -7   5   6          2.50          3.87         4.17 o                         
  -6   5   6         23.74         31.39         5.58 o                         
  -5   5   6        418.75        415.01        19.98 o                         
  -4   5   6         91.92         96.73         6.84 o                         
  -3   5   6       1725.74       1730.69        38.04 o                         
  -2   5   6        100.72        115.67        24.66 o                         
  -1   5   6       3950.61       3996.43        94.31 o                         
   0   5   6         98.80        111.96        17.60 o                         
   1   5   6       5726.02       5688.82       261.26 o                         
   2   5   6         84.16         62.77        19.48 o                         
   3   5   6       3058.46       2879.25        36.16 o                         
   4   5   6       2170.05       2130.00        30.26 o                         
   5   5   6       2124.84       2196.70        28.22 o                         
   6   5   6       2676.43       2784.42        40.34 o                         
   7   5   6        858.61        748.04        24.71 o                         
  -7   6   6       1476.34       1401.32        35.24 o                         
  -6   6   6       1701.31       1693.86        37.47 o                         
  -5   6   6       4708.22       4641.62        58.16 o                         
  -4   6   6       1379.03       1349.47        29.33 o                         
  -3   6   6       3802.85       3660.60        50.09 o                         
  -2   6   6        317.81        336.47        13.27 o                         
  -1   6   6      10832.70      10890.71       165.95 o                         
   0   6   6          0.03         20.70        29.36 o                         
   1   6   6       6053.63       6274.52       187.66 o                         
   2   6   6         63.85         89.09         6.91 o                         
   3   6   6       5727.91       5565.34        88.93 o                         
   4   6   6       1362.69       1334.42        19.94 o                         
   5   6   6       1500.22       1560.51        27.95 o                         
   6   6   6       1198.44       1248.75        22.72 o                         
  -6   7   6         80.96         77.55         7.32 o                         
  -5   7   6       1220.52       1184.11        36.46 o                         
  -4   7   6        473.75        514.66        18.90 o                         
  -3   7   6         45.83         65.27         6.77 o                         
  -2   7   6       1765.06       1747.27        35.83 o                         
  -1   7   6        376.83        353.76        13.17 o                         
   0   7   6       3910.10       3725.96        45.26 o                         
   1   7   6        967.58        975.09        21.27 o                         
   2   7   6       1803.31       1777.48        26.75 o                         
   3   7   6        211.16        225.64         9.77 o                         
   4   7   6        761.00        765.63        17.04 o                         
   5   7   6        101.28        114.78         7.13 o                         
   6   7   6       1143.13       1081.87        19.75 o                         
  -6   8   6        321.65        319.93        17.90 o                         
  -5   8   6         17.61         23.15         4.76 o                         
  -4   8   6        309.39        284.32        11.17 o                         
  -3   8   6         30.63         40.02         4.97 o                         
  -2   8   6       1019.85       1055.92        25.53 o                         
  -1   8   6        218.47        221.80        11.23 o                         
   0   8   6        224.32        190.55        12.02 o                         
   1   8   6         28.55         30.62         4.89 o                         
   2   8   6       1113.39       1139.24        22.73 o                         
   3   8   6        138.34        143.46         8.93 o                         
   4   8   6         10.74         12.56         2.85 o                         
   5   8   6        309.26        302.60        11.41 o                         
  -5   9   6         76.07         70.94         7.59 o                         
  -4   9   6       1216.13       1236.11        27.94 o                         
  -3   9   6          5.31          8.20         2.49 o                         
  -2   9   6        912.45        913.97        20.73 o                         
  -1   9   6        365.88        353.96        13.62 o                         
   0   9   6       1320.55       1321.83        37.58 o                         
   1   9   6        545.89        540.21        19.11 o                         
   2   9   6        195.75        232.03        10.30 o                         
   3   9   6       1173.04       1205.77        24.09 o                         
   4   9   6         23.79         33.28         3.20 o                         
   5   9   6        418.20        323.86        16.12 o                         
  -4  10   6         22.92         27.48         6.01 o                         
  -3  10   6       2290.63       2473.45        29.21 o                         
  -2  10   6         66.12         88.01         6.09 o                         
  -1  10   6       1769.31       1860.34        25.94 o                         
   0  10   6        230.19        232.81        11.34 o                         
   1  10   6       1475.65       1627.74        27.73 o                         
   2  10   6        364.90        346.99        14.38 o                         
   3  10   6        635.77        688.10        24.42 o                         
   4  10   6        668.28        446.38        26.83 o                         
  -3  11   6        173.04        169.42        17.25 o                         
  -2  11   6        200.43        215.99         8.94 o                         
  -1  11   6        420.11        467.53        11.26 o                         
   0  11   6        361.70        334.51        13.20 o                         
   1  11   6        341.12        366.19        11.38 o                         
   2  11   6        291.28        303.03        16.96 o                         
   3  11   6        139.91         76.23        37.91 o                         
   0  12   6         13.17         10.69         2.24 o                         
  -7   1   7        231.62        253.04         8.76 o                         
  -6   1   7       1112.49       1110.74        20.33 o                         
  -5   1   7        669.28        715.38        15.31 o                         
  -4   1   7          6.68         10.29         5.20 o                         
  -3   1   7       1868.54       1989.03        57.29 o                         
  -2   1   7        366.57        420.97        23.00 o                         
  -1   1   7       2002.18       2089.65        47.11 o                         
   0   1   7         35.99         49.79         6.05 o                         
   1   1   7       2974.27       2962.71        45.93 o                         
   2   1   7        117.51        141.87         7.69 o                         
   3   1   7          1.12          3.60         2.01 o                         
   4   1   7         71.26         74.29         3.67 o                         
   5   1   7        147.15        140.12         5.34 o                         
   6   1   7        384.57        376.78         8.60 o                         
   7   1   7         33.43         37.46        10.42 o                         
  -7   2   7       1085.93       1125.47        18.16 o                         
  -6   2   7       1784.25       1825.52        28.04 o                         
  -5   2   7       3123.70       3224.42        32.78 o                         
  -4   2   7       6899.71       6693.76        93.78 o                         
  -3   2   7      11875.52      12364.41       120.60 o                         
  -2   2   7       2207.06       2315.20        93.36 o                         
  -1   2   7       9903.64       9900.83       120.82 o                         
   0   2   7        993.44        996.55        24.03 o                         
   1   2   7      26441.17      27461.21       235.23 o                         
   2   2   7       2181.93       2181.74        33.24 o                         
   3   2   7      11979.80      12124.29       123.19 o                         
   4   2   7       1304.87       1268.05        15.75 o                         
   5   2   7       6102.60       6032.98        43.28 o                         
   6   2   7       2937.14       3125.57        28.63 o                         
   7   2   7       1675.64       1559.81        39.30 o                         
  -7   3   7        198.83        215.46         8.34 o                         
  -6   3   7       3270.45       3219.07        34.11 o                         
  -5   3   7       3666.22       3711.94        46.46 o                         
  -4   3   7       2464.51       2432.69        26.83 o                         
  -3   3   7       3087.89       3142.20        46.00 o                         
  -2   3   7        978.45       1031.06        29.31 o                         
  -1   3   7       6538.53       6834.75       180.10 o                         
   0   3   7        614.51        614.80        25.69 o                         
   1   3   7       2693.05       2491.03        43.93 o                         
   2   3   7        122.56        210.17        11.09 o                         
   3   3   7       1565.81       1553.57        35.77 o                         
   4   3   7         81.24        103.79         4.52 o                         
   5   3   7        506.31        505.22        11.13 o                         
   6   3   7        152.13        153.43         6.67 o                         
   7   3   7         12.78         12.53         3.52 o                         
  -7   4   7       1047.86       1089.45        24.77 o                         
  -6   4   7        674.26        723.80        19.11 o                         
  -5   4   7       2246.06       2295.20        31.90 o                         
  -4   4   7       1035.71        980.62        17.57 o                         
  -3   4   7       6276.12       6223.55       139.36 o                         
  -2   4   7         67.48         80.68         7.90 o                         
  -1   4   7       5180.77       4991.22        68.25 o                         
   0   4   7         13.34         21.51         5.88 o                         
   1   4   7       8757.42       8225.64        98.76 o                         
   2   4   7        717.33        670.92        30.75 o                         
   3   4   7       3672.50       3448.25        45.00 o                         
   4   4   7        289.78        281.51         9.86 o                         
   5   4   7       2617.40       2643.26        27.04 o                         
   6   4   7       1406.73       1486.58        24.38 o                         
   7   4   7        880.21        653.13        24.46 o                         
  -7   5   7         88.00         90.58         7.60 o                         
  -6   5   7        687.46        639.69        24.74 o                         
  -5   5   7          9.61         27.70         5.91 o                         
  -4   5   7        763.87        728.07        23.75 o                         
  -3   5   7        376.43        338.10        13.58 o                         
  -2   5   7       3136.59       3440.34       139.04 o                         
  -1   5   7         31.40         56.43        17.78 o                         
   0   5   7       1315.05       1300.27        53.68 o                         
   1   5   7          7.97         17.88         6.44 o                         
   2   5   7       1683.62       1734.11        60.65 o                         
   3   5   7        371.25        367.54        12.56 o                         
   4   5   7        417.31        426.22        15.14 o                         
   5   5   7        559.76        554.02        12.91 o                         
   6   5   7        542.25        554.18        16.23 o                         
  -6   6   7        739.18        751.91        19.24 o                         
  -5   6   7          3.05         17.67         4.79 o                         
  -4   6   7        745.54        755.27        23.87 o                         
  -3   6   7        156.33        128.52         8.45 o                         
  -2   6   7         13.32         19.93         3.05 o                         
  -1   6   7        582.29        601.32        17.93 o                         
   0   6   7        440.27        423.89        19.13 o                         
   1   6   7       2683.17       2648.25        43.80 o                         
   2   6   7         57.78         68.94         5.84 o                         
   3   6   7       1424.90       1443.43        28.83 o                         
   4   6   7         41.33         47.37         4.58 o                         
   5   6   7        471.59        503.51        12.75 o                         
   6   6   7          6.15          7.46         2.05 o                         
  -6   7   7        707.44        736.25        23.95 o                         
  -5   7   7       1307.72       1324.49        39.52 o                         
  -4   7   7         36.99         46.98         5.80 o                         
  -3   7   7       1332.26       1332.04        41.22 o                         
  -2   7   7         14.69         17.46         3.86 o                         
  -1   7   7       1419.22       1380.44        26.32 o                         
   0   7   7        717.47        702.11        18.78 o                         
   1   7   7       1978.31       1973.38        29.10 o                         
   2   7   7       1041.13        994.66        22.56 o                         
   3   7   7          7.24         15.35         3.38 o                         
   4   7   7        362.59        387.68        13.53 o                         
   5   7   7          0.26          5.75         1.69 o                         
   6   7   7        166.89        135.27         7.10 o                         
  -5   8   7       1371.13       1408.51        24.84 o                         
  -4   8   7        468.99        506.83        15.06 o                         
  -3   8   7       3706.78       3701.91        54.20 o                         
  -2   8   7         96.68        108.95         8.24 o                         
  -1   8   7       4119.44       4057.81        85.44 o                         
   0   8   7        800.42        849.26        22.76 o                         
   1   8   7       4677.98       4623.54        51.17 o                         
   2   8   7        294.17        293.22        12.06 o                         
   3   8   7       2810.15       2927.84        41.27 o                         
   4   8   7       1124.92       1105.73        22.72 o                         
   5   8   7       2290.62       2276.14        42.04 o                         
  -5   9   7        296.47        111.18        13.66 o                         
  -4   9   7        922.73        927.69        30.03 o                         
  -3   9   7         64.33         76.33         6.06 o                         
  -2   9   7       1816.09       1838.75        30.59 o                         
  -1   9   7        950.87       1017.16        25.63 o                         
   0   9   7       1529.16       1490.49        26.00 o                         
   1   9   7        650.55        671.67        22.52 o                         
   2   9   7        528.11        539.70        14.79 o                         
   3   9   7        496.74        498.00        12.38 o                         
   4   9   7        341.02        333.21        10.23 o                         
  -4  10   7         35.06         35.44         6.31 o                         
  -3  10   7        479.70        441.01        13.88 o                         
  -2  10   7        116.83        123.61         7.38 o                         
  -1  10   7        787.43        807.68        17.41 o                         
   0  10   7          0.89          6.28         7.29 o                         
   1  10   7        597.27        635.68        17.62 o                         
   2  10   7        165.75        169.43         7.01 o                         
   3  10   7        128.26        129.73         6.11 o                         
  -2  11   7       1417.37       1483.38        20.37 o                         
  -1  11   7         64.17         80.14         5.81 o                         
   0  11   7        834.86        840.86        25.90 o                         
   1  11   7         72.82         71.15         4.46 o                         
   2  11   7       1276.97       1321.57        27.64 o                         
  -7   0   8        265.13        314.77        16.99 o                         
  -6   0   8        300.89        328.20        13.32 o                         
  -5   0   8         65.84         69.11         8.22 o                         
  -4   0   8         65.87         66.46         6.60 o                         
  -3   0   8         28.26         28.40        10.66 o                         
  -2   0   8        450.57        529.26        47.82 o                         
  -1   0   8        511.61        546.08        31.14 o                         
   0   0   8          0.74          0.13         2.41 o                         
   1   0   8       1029.83       1004.58        31.46 o                         
   2   0   8       1283.44       1367.13        35.70 o                         
   3   0   8        776.69        716.39        31.50 o                         
   4   0   8        255.43        223.48         9.28 o                         
   5   0   8        968.80       1031.73        22.64 o                         
   6   0   8        652.57        699.05        22.69 o                         
  -7   1   8        670.44        729.46        15.06 o                         
  -6   1   8       3901.46       4006.10        41.13 o                         
  -5   1   8       2960.57       2924.97        34.19 o                         
  -4   1   8       8507.88       8389.89        96.96 o                         
  -3   1   8      10528.33      11306.20       142.18 o                         
  -2   1   8       1736.67       1877.08        50.96 o                         
  -1   1   8      15210.17      16098.89       126.77 o                         
   0   1   8       3165.02       3274.32        39.37 o                         
   1   1   8      18379.88      18785.87        98.19 o                         
   2   1   8       1501.61       1584.27        27.21 o                         
   3   1   8       9136.70       8959.66       106.01 o                         
   4   1   8        162.17        166.62         5.89 o                         
   5   1   8       5360.23       5415.95        34.06 o                         
   6   1   8        942.46        951.22        16.02 o                         
  -7   2   8        100.17        104.56         5.06 o                         
  -6   2   8         75.48         81.26         6.64 o                         
  -5   2   8        231.13        249.35         9.72 o                         
  -4   2   8         21.41         23.13         3.12 o                         
  -3   2   8          1.43          4.51         3.22 o                         
  -2   2   8        285.23        320.61        26.61 o                         
  -1   2   8       1170.65       1328.57        34.66 o                         
   0   2   8       1410.99       1475.63        25.01 o                         
   1   2   8        144.23        147.27         9.65 o                         
   2   2   8          4.22         17.29         3.31 o                         
   3   2   8          0.64         13.58         3.63 o                         
   4   2   8        215.30        218.17         6.70 o                         
   5   2   8         45.96         56.21         3.97 o                         
   6   2   8        142.29        152.53         6.97 o                         
   7   2   8         83.82         80.06        11.44 o                         
  -7   3   8          8.68         11.33         2.61 o                         
  -6   3   8        226.57        236.24        10.28 o                         
  -5   3   8          2.28         12.24         2.66 o                         
  -4   3   8        170.21        183.34         9.83 o                         
  -3   3   8        604.55        654.18        26.00 o                         
  -2   3   8         50.64         56.36         6.10 o                         
  -1   3   8        751.17        843.76        39.38 o                         
   0   3   8        254.54        309.61        12.84 o                         
   1   3   8        792.89        820.07        20.49 o                         
   2   3   8        134.21        147.20         9.39 o                         
   3   3   8         68.79        100.23        10.24 o                         
   4   3   8         34.19         38.51         3.05 o                         
   5   3   8        108.72        117.97         5.97 o                         
   6   3   8        208.67        220.65         8.32 o                         
   7   3   8        107.71         96.28        10.66 o                         
  -7   4   8         11.06         18.42         3.96 o                         
  -6   4   8          4.32          6.90         2.73 o                         
  -5   4   8        231.38        229.14         9.53 o                         
  -4   4   8        166.53        184.71         7.30 o                         
  -3   4   8        208.99        220.48         8.53 o                         
  -2   4   8        134.84        162.91        10.34 o                         
  -1   4   8          7.89          8.63         2.67 o                         
   0   4   8       1193.06       1204.74        31.01 o                         
   1   4   8        253.18        248.80        13.71 o                         
   2   4   8        610.56        572.69        26.75 o                         
   3   4   8       2013.94       1952.33        27.02 o                         
   4   4   8        187.52        205.89         8.39 o                         
   5   4   8        277.46        330.91        10.08 o                         
   6   4   8         40.21         44.37         4.13 o                         
  -7   5   8        586.97        502.84        19.44 o                         
  -6   5   8       3251.72       3329.29       130.21 o                         
  -5   5   8       1688.95       1787.54        77.62 o                         
  -4   5   8       5509.27       5414.04        59.57 o                         
  -3   5   8       8192.61       7984.93        64.80 o                         
  -2   5   8       4792.39       4685.92        60.99 o                         
  -1   5   8      10255.54      10590.44       379.52 o                         
   0   5   8       2279.10       2409.45       109.80 o                         
   1   5   8      13319.29      13909.57       285.26 o                         
   2   5   8        113.61        121.41         9.99 o                         
   3   5   8       9837.20       9653.32        65.92 o                         
   4   5   8        194.12        205.27        12.44 o                         
   5   5   8       3601.49       3732.89        37.29 o                         
   6   5   8        466.58        472.55        16.22 o                         
  -6   6   8          5.62         20.85         4.23 o                         
  -5   6   8        219.05        219.91        17.04 o                         
  -4   6   8        464.61        470.92        17.15 o                         
  -3   6   8        416.49        419.92        25.03 o                         
  -2   6   8          9.42         26.21         3.88 o                         
  -1   6   8        479.95        459.18        16.07 o                         
   0   6   8        247.28        231.02        11.38 o                         
   1   6   8          4.53         14.68         3.19 o                         
   2   6   8        311.62        305.37        14.14 o                         
   3   6   8        686.28        657.30        19.29 o                         
   4   6   8        502.22        484.40        15.90 o                         
   5   6   8        110.04        127.00         6.00 o                         
   6   6   8        137.17        127.35         8.42 o                         
  -6   7   8        485.63        477.45        37.46 o                         
  -5   7   8        388.22        430.60        20.58 o                         
  -4   7   8        900.25        910.00        26.52 o                         
  -3   7   8       2483.65       2405.92        57.61 o                         
  -2   7   8       1877.88       1842.72        36.30 o                         
  -1   7   8       2039.68       2010.45        33.93 o                         
   0   7   8        736.36        754.79        19.16 o                         
   1   7   8       2695.91       2609.84        37.02 o                         
   2   7   8        516.94        505.62        18.59 o                         
   3   7   8       2542.54       2534.64        35.70 o                         
   4   7   8         75.59         89.40         6.30 o                         
   5   7   8        682.00        675.89        13.97 o                         
  -5   8   8        983.62        926.90        19.91 o                         
  -4   8   8        925.07        928.61        17.90 o                         
  -3   8   8        378.03        385.10        16.57 o                         
  -2   8   8        426.09        426.90        16.94 o                         
  -1   8   8        522.20        549.07        19.27 o                         
   0   8   8        880.82        904.87        21.24 o                         
   1   8   8        131.96        139.04         8.77 o                         
   2   8   8       1473.30       1510.46        25.78 o                         
   3   8   8          0.20          2.66         2.14 o                         
   4   8   8       1318.48       1326.63        24.61 o                         
   5   8   8         37.08         34.01         4.05 o                         
  -4   9   8        318.95        295.00        14.01 o                         
  -3   9   8        358.32        391.70        13.41 o                         
  -2   9   8         68.96         65.74         5.74 o                         
  -1   9   8        924.54        952.33        19.28 o                         
   0   9   8          4.16         12.43         2.96 o                         
   1   9   8       1412.89       1500.41        30.01 o                         
   2   9   8         74.02         78.95         6.43 o                         
   3   9   8        272.32        280.58         9.30 o                         
   4   9   8        436.62        361.12        18.47 o                         
  -3  10   8          1.96          7.34         1.59 o                         
  -2  10   8        207.51        225.99         8.73 o                         
  -1  10   8          0.97          8.44         2.08 o                         
   0  10   8        180.04        196.33         9.83 o                         
   1  10   8          5.96          7.88         2.36 o                         
   2  10   8        138.74        143.00         5.79 o                         
   3  10   8        119.16         82.55         8.32 o                         
  -2  11   8        363.96        332.17        11.01 o                         
  -1  11   8       1335.09       1486.78        21.43 o                         
   0  11   8        335.89        367.69        12.49 o                         
   1  11   8        961.71        990.16        19.02 o                         
  -7   1   9         13.70         16.01         2.25 o                         
  -6   1   9        774.85        792.65        16.08 o                         
  -5   1   9         93.21        110.07         6.40 o                         
  -4   1   9        437.12        470.89        12.98 o                         
  -3   1   9       1501.43       1732.71        49.83 o                         
  -2   1   9        955.44        964.05        47.31 o                         
  -1   1   9       2512.57       2658.84        51.57 o                         
   0   1   9       1931.06       2071.48        33.64 o                         
   1   1   9       3537.99       3681.61        70.09 o                         
   2   1   9       1039.08       1056.13        25.45 o                         
   3   1   9        988.42        959.39        16.76 o                         
   4   1   9         59.97         72.19         4.26 o                         
   5   1   9       2403.29       2441.54        26.06 o                         
   6   1   9         10.77         20.62         2.81 o                         
  -7   2   9         14.40         18.92         2.69 o                         
  -6   2   9       4951.93       5133.07        43.40 o                         
  -5   2   9       1347.37       1291.17        20.20 o                         
  -4   2   9       4915.31       4855.74        55.27 o                         
  -3   2   9       2080.37       2182.59        39.77 o                         
  -2   2   9       6339.57       6344.63        86.60 o                         
  -1   2   9       8278.31       8719.51        94.40 o                         
   0   2   9        732.42        727.45        22.24 o                         
   1   2   9       6973.24       6545.51        90.25 o                         
   2   2   9        116.07        105.26         8.20 o                         
   3   2   9       6324.63       6220.63        70.11 o                         
   4   2   9         47.34         75.53         4.45 o                         
   5   2   9       2179.68       2178.22        24.63 o                         
   6   2   9         73.71         80.73         5.23 o                         
  -7   3   9         83.59         87.43         5.54 o                         
  -6   3   9       1410.41       1419.65        23.15 o                         
  -5   3   9       1049.64       1063.13        21.29 o                         
  -4   3   9       1972.02       1894.87        25.66 o                         
  -3   3   9       2872.49       2823.29        52.53 o                         
  -2   3   9       2982.92       3075.35        54.82 o                         
  -1   3   9       7275.90       7475.26        67.80 o                         
   0   3   9       4029.21       4228.73        54.31 o                         
   1   3   9       6773.34       6432.82        92.23 o                         
   2   3   9        404.48        413.03        16.23 o                         
   3   3   9       7559.36       7366.41        99.95 o                         
   4   3   9        125.12        141.06         5.75 o                         
   5   3   9       6252.51       6468.19        56.71 o                         
   6   3   9        272.63        269.57        10.63 o                         
  -7   4   9          9.93          7.50         3.28 o                         
  -6   4   9       2132.30       2115.34        39.94 o                         
  -5   4   9        132.90        132.64         8.84 o                         
  -4   4   9       1715.44       1738.71        23.50 o                         
  -3   4   9        383.43        394.66        10.82 o                         
  -2   4   9       3130.60       3114.88        37.36 o                         
  -1   4   9       2128.12       2244.19        37.50 o                         
   0   4   9       2452.78       2339.22        39.88 o                         
   1   4   9       1920.51       1867.67        32.77 o                         
   2   4   9       2599.72       2514.31        30.14 o                         
   3   4   9       2317.50       2238.97        30.56 o                         
   4   4   9         78.06         82.07         5.67 o                         
   5   4   9       1164.03       1209.28        19.31 o                         
   6   4   9         26.22         33.78         3.22 o                         
  -6   5   9         93.89        105.91        16.08 o                         
  -5   5   9        649.30        660.67        26.55 o                         
  -4   5   9         24.48         32.89         4.83 o                         
  -3   5   9        669.94        629.45        20.58 o                         
  -2   5   9         11.70         22.70         4.12 o                         
  -1   5   9       1362.08       1378.14        29.23 o                         
   0   5   9        257.22        257.45        11.39 o                         
   1   5   9        616.17        597.11        19.36 o                         
   2   5   9          8.58         14.51         3.71 o                         
   3   5   9        516.02        524.67        18.08 o                         
   4   5   9        158.86        151.97         9.19 o                         
   5   5   9        281.01        289.70        10.63 o                         
   6   5   9         32.04         38.94         5.03 o                         
  -6   6   9         65.23         52.06         5.52 o                         
  -5   6   9        599.22        607.10        25.97 o                         
  -4   6   9         23.58         28.35         4.53 o                         
  -3   6   9       1501.42       1485.84        35.97 o                         
  -2   6   9        389.87        361.48        15.82 o                         
  -1   6   9       1119.36       1077.24        26.54 o                         
   0   6   9         74.68         79.66         6.74 o                         
   1   6   9        422.49        410.78        22.16 o                         
   2   6   9        789.78        788.36        22.21 o                         
   3   6   9        141.22        151.74         9.43 o                         
   4   6   9        343.93        361.25        11.81 o                         
   5   6   9        360.94        368.01        10.53 o                         
   6   6   9        464.17        356.51        15.59 o                         
  -5   7   9         14.35         24.58         4.68 o                         
  -4   7   9       1005.06       1045.65        24.04 o                         
  -3   7   9         44.58         67.47         7.73 o                         
  -2   7   9       2629.85       2669.41        60.00 o                         
  -1   7   9        231.18        216.87        12.37 o                         
   0   7   9       1522.01       1524.30        29.85 o                         
   1   7   9       3204.55       3270.19        55.82 o                         
   2   7   9        410.70        412.53        15.06 o                         
   3   7   9       1629.87       1662.20        32.19 o                         
   4   7   9        141.99        167.51         7.82 o                         
   5   7   9       1638.45       1660.55        23.04 o                         
  -5   8   9         80.83         69.87        12.99 o                         
  -4   8   9       1902.75       1961.50        37.14 o                         
  -3   8   9        354.54        393.99        16.69 o                         
  -2   8   9       1786.43       1836.49        41.73 o                         
  -1   8   9       2480.27       2519.83        39.87 o                         
   0   8   9        425.68        444.98        15.31 o                         
   1   8   9       1376.23       1463.60        29.03 o                         
   2   8   9        307.17        356.19        11.95 o                         
   3   8   9       1845.13       1949.24        39.50 o                         
   4   8   9        138.49        157.21         7.94 o                         
  -4   9   9         56.37         58.72         4.28 o                         
  -3   9   9        520.50        531.98        13.85 o                         
  -2   9   9        228.28        274.79        11.19 o                         
  -1   9   9       1928.88       2024.98        29.85 o                         
   0   9   9         16.27         16.45         4.04 o                         
   1   9   9       2270.22       2331.42        41.28 o                         
   2   9   9          0.14          5.26         2.07 o                         
   3   9   9       1369.50       1452.82        24.34 o                         
   4   9   9         53.34         47.51         8.67 o                         
  -3  10   9          0.53          4.05         1.30 o                         
  -2  10   9       1279.63       1362.89        18.99 o                         
  -1  10   9         61.71         75.64         4.53 o                         
   0  10   9        513.07        517.57        14.09 o                         
   1  10   9         13.98         19.96         3.13 o                         
   2  10   9       1024.22        969.38        26.04 o                         
   3  10   9        167.81        116.32        10.25 o                         
  -1  11   9        166.41        142.84         6.11 o                         
   0  11   9        637.68        556.12        12.95 o                         
  -7   0  10        241.73        296.21        14.41 o                         
  -6   0  10       5856.59       6007.53        56.82 o                         
  -5   0  10        278.82        287.09        13.77 o                         
  -4   0  10      10221.55      10211.68       222.17 o                         
  -3   0  10       1882.76       2037.26        90.96 o                         
  -2   0  10      11025.82      11559.90       338.24 o                         
  -1   0  10       3538.46       3646.62        90.05 o                         
   0   0  10      12703.69      13194.83       202.59 o                         
   1   0  10      15549.23      16223.61       176.21 o                         
   2   0  10        781.01        713.28        28.09 o                         
   3   0  10      18204.87      18175.10       325.04 o                         
   4   0  10       2020.73       1932.39        35.92 o                         
   5   0  10       8464.03       8906.75        70.58 o                         
   6   0  10          2.37          7.75         3.62 o                         
  -7   1  10         99.82         88.39         4.68 o                         
  -6   1  10       1436.72       1507.77        20.77 o                         
  -5   1  10          8.67         16.03         2.49 o                         
  -4   1  10        643.15        668.31        15.63 o                         
  -3   1  10        681.50        698.06        19.11 o                         
  -2   1  10       1354.82       1365.69        52.05 o                         
  -1   1  10        234.61        241.82        12.23 o                         
   0   1  10        133.49        131.49         9.09 o                         
   1   1  10        191.40        201.40        10.98 o                         
   2   1  10        146.42        145.00         8.29 o                         
   3   1  10        102.80        108.68         5.10 o                         
   4   1  10         42.48         52.90         3.82 o                         
   5   1  10          5.26         18.93         2.95 o                         
   6   1  10         23.79         26.96         2.87 o                         
  -7   2  10         15.90         24.46         3.04 o                         
  -6   2  10       1041.49       1090.80        18.27 o                         
  -5   2  10         18.96         26.04         3.33 o                         
  -4   2  10        190.48        228.22         9.55 o                         
  -3   2  10       1996.83       2060.44        34.49 o                         
  -2   2  10       1676.20       1681.33        43.93 o                         
  -1   2  10        135.34        147.34        10.62 o                         
   0   2  10       1760.65       1741.32        36.22 o                         
   1   2  10       1993.79       1902.17        34.16 o                         
   2   2  10        457.60        439.60        11.33 o                         
   3   2  10       1309.61       1330.49        19.84 o                         
   4   2  10         61.14         66.15         4.16 o                         
   5   2  10       1159.61       1174.70        19.77 o                         
   6   2  10         23.02         24.47         2.95 o                         
  -7   3  10        153.96        145.69        11.56 o                         
  -6   3  10         59.18         57.59         4.26 o                         
  -5   3  10        319.85        323.80        11.22 o                         
  -4   3  10          4.57         13.76         2.89 o                         
  -3   3  10        382.67        393.23        11.85 o                         
  -2   3  10         28.36         30.36         3.83 o                         
  -1   3  10        255.61        283.24        13.84 o                         
   0   3  10        336.42        338.48        16.10 o                         
   1   3  10          9.02          7.89         2.05 o                         
   2   3  10        175.26        171.33         7.42 o                         
   3   3  10        488.18        471.64        14.01 o                         
   4   3  10         71.92         74.23         4.52 o                         
   5   3  10          8.26         10.97         2.25 o                         
   6   3  10        282.89        296.35        12.57 o                         
  -6   4  10       1800.95       1746.68        30.93 o                         
  -5   4  10         24.89         26.75         4.04 o                         
  -4   4  10       4279.82       4155.45        35.44 o                         
  -3   4  10        400.03        435.89        12.34 o                         
  -2   4  10       4433.73       4368.61        53.36 o                         
  -1   4  10       1501.63       1513.45        24.66 o                         
   0   4  10       2963.43       2749.79        31.26 o                         
   1   4  10       5990.27       5744.89        59.99 o                         
   2   4  10       1297.79       1298.79        24.61 o                         
   3   4  10       2160.04       2099.33        41.12 o                         
   4   4  10        286.80        298.22        10.41 o                         
   5   4  10       4139.92       4285.08        44.55 o                         
   6   4  10          1.72          6.18         1.53 o                         
  -6   5  10       1800.67       1783.57        71.79 o                         
  -5   5  10          0.59          2.65         3.39 o                         
  -4   5  10        519.15        567.69        18.96 o                         
  -3   5  10         41.80         45.36         5.59 o                         
  -2   5  10        492.97        453.83        16.93 o                         
  -1   5  10        740.26        672.18        18.26 o                         
   0   5  10          0.51         13.23         3.68 o                         
   1   5  10         62.81         68.76         7.04 o                         
   2   5  10          3.60         11.93         3.59 o                         
   3   5  10         71.18         86.86         7.22 o                         
   4   5  10          0.36          5.21         2.72 o                         
   5   5  10         34.33         43.51         3.40 o                         
   6   5  10        117.51         85.94         5.79 o                         
  -6   6  10       1919.09       1684.01        27.08 o                         
  -5   6  10        221.40        236.07        12.44 o                         
  -4   6  10       4551.94       4679.15        48.15 o                         
  -3   6  10        805.05        801.60        24.83 o                         
  -2   6  10       1965.17       1944.90        52.68 o                         
  -1   6  10       3637.27       3440.55        61.69 o                         
   0   6  10       4183.08       4187.00        72.62 o                         
   1   6  10       4538.15       4381.20        77.96 o                         
   2   6  10       1201.74       1245.99        27.11 o                         
   3   6  10       3119.40       3199.17        50.23 o                         
   4   6  10        674.35        700.34        15.08 o                         
   5   6  10       3593.91       3862.30        35.89 o                         
  -5   7  10        530.64        545.92        16.43 o                         
  -4   7  10        476.60        535.06        15.75 o                         
  -3   7  10        376.50        383.13        17.12 o                         
  -2   7  10       1428.36       1464.31        29.59 o                         
  -1   7  10        848.73        850.97        21.69 o                         
   0   7  10       1360.49       1359.11        26.96 o                         
   1   7  10        889.84        902.30        21.11 o                         
   2   7  10        235.76        230.18        10.58 o                         
   3   7  10         23.94         33.17         4.39 o                         
   4   7  10        440.15        447.19        10.56 o                         
   5   7  10         34.66         36.95         4.06 o                         
  -4   8  10         20.50         19.83         2.77 o                         
  -3   8  10         37.95         56.46         5.61 o                         
  -2   8  10         20.79         26.84         3.79 o                         
  -1   8  10         77.18         96.89         6.93 o                         
   0   8  10          6.97         14.13         2.99 o                         
   1   8  10        192.57        220.68        11.29 o                         
   2   8  10         43.74         44.97         4.63 o                         
   3   8  10          3.56          8.37         2.33 o                         
   4   8  10         22.47         30.53         3.19 o                         
  -4   9  10          7.72          6.49         2.92 o                         
  -3   9  10        749.55        779.37        21.69 o                         
  -2   9  10          0.63          7.10         2.31 o                         
  -1   9  10        807.53        849.09        17.40 o                         
   0   9  10        510.19        496.28        14.31 o                         
   1   9  10        485.77        505.75        13.49 o                         
   2   9  10        450.01        430.90        18.50 o                         
   3   9  10         88.26         91.14         5.68 o                         
  -2  10  10       1288.03       1320.75        18.92 o                         
  -1  10  10        252.86        233.58        15.43 o                         
   0  10  10        678.65        745.25        14.67 o                         
   1  10  10       1306.93       1326.74        21.67 o                         
   2  10  10        429.67        363.34        14.52 o                         
  -6   1  11       2012.53       2169.75        22.39 o                         
  -5   1  11         12.97         17.60         2.56 o                         
  -4   1  11       2173.56       2215.68        27.25 o                         
  -3   1  11        198.62        229.28        11.63 o                         
  -2   1  11       4215.42       4260.24        52.00 o                         
  -1   1  11        394.42        384.35        12.97 o                         
   0   1  11       2270.59       2272.96        39.07 o                         
   1   1  11       1081.15       1053.18        24.18 o                         
   2   1  11       1523.47       1459.81        22.03 o                         
   3   1  11       1159.48       1170.24        18.92 o                         
   4   1  11        176.07        185.70         7.72 o                         
   5   1  11       1194.22       1243.52        20.66 o                         
   6   1  11          4.70          9.99         1.99 o                         
  -6   2  11        164.45        175.42         6.31 o                         
  -5   2  11         13.53         14.39         2.59 o                         
  -4   2  11        595.56        633.27        15.19 o                         
  -3   2  11        212.22        216.25        10.37 o                         
  -2   2  11        996.02       1013.87        25.50 o                         
  -1   2  11          4.09         18.74         4.06 o                         
   0   2  11       1003.67       1009.70        22.44 o                         
   1   2  11       1342.28       1381.01        26.07 o                         
   2   2  11       1773.78       1733.66        21.83 o                         
   3   2  11       2593.50       2573.00        28.26 o                         
   4   2  11       1225.71       1262.95        18.03 o                         
   5   2  11       1719.34       1910.18        26.23 o                         
   6   2  11        123.72        135.23         7.54 o                         
  -6   3  11       4406.54       4457.83        64.26 o                         
  -5   3  11        220.89        233.82         8.17 o                         
  -4   3  11       9212.61       9526.24        96.86 o                         
  -3   3  11          3.37         13.14         2.89 o                         
  -2   3  11       9239.07       9312.07        63.65 o                         
  -1   3  11       1652.65       1565.66        27.72 o                         
   0   3  11       8657.89       8518.25        78.07 o                         
   1   3  11       3422.34       3298.83        44.57 o                         
   2   3  11       3842.70       3684.24        38.00 o                         
   3   3  11       3960.77       3968.85        43.67 o                         
   4   3  11       1174.13       1172.51        18.60 o                         
   5   3  11       1968.00       2075.77        28.07 o                         
   6   3  11         89.34         95.18         5.68 o                         
  -6   4  11        137.57        141.19        11.25 o                         
  -5   4  11        436.93        437.88        13.42 o                         
  -4   4  11         52.37         64.32         5.06 o                         
  -3   4  11        702.68        694.36        14.06 o                         
  -2   4  11        246.83        257.67         9.23 o                         
  -1   4  11       1212.38       1237.19        24.59 o                         
   0   4  11         36.52         39.66         4.17 o                         
   1   4  11       1061.26       1016.42        19.66 o                         
   2   4  11        306.39        305.08        10.70 o                         
   3   4  11       1191.37       1202.23        19.94 o                         
   4   4  11         16.96         18.06         2.85 o                         
   5   4  11        560.77        631.88        12.72 o                         
   6   4  11          0.63          3.93         1.79 o                         
  -6   5  11         57.73         71.60         8.70 o                         
  -5   5  11        205.10        204.93        10.17 o                         
  -4   5  11        608.18        607.04        17.34 o                         
  -3   5  11         10.07         10.10         3.03 o                         
  -2   5  11       1336.91       1364.53        27.63 o                         
  -1   5  11        523.74        541.40        19.78 o                         
   0   5  11        771.78        731.10        24.39 o                         
   1   5  11          0.82          3.48         2.10 o                         
   2   5  11        149.53        151.45        11.61 o                         
   3   5  11         25.88         35.42         6.06 o                         
   4   5  11        221.42        231.19         9.83 o                         
   5   5  11          7.36         12.26         2.09 o                         
  -5   6  11        651.13        611.41        17.97 o                         
  -4   6  11         39.30         52.12         4.83 o                         
  -3   6  11        252.61        270.99        13.17 o                         
  -2   6  11        299.41        289.92        14.31 o                         
  -1   6  11        180.39        194.37        10.46 o                         
   0   6  11        973.27       1017.10        23.99 o                         
   1   6  11         73.31         85.73         7.05 o                         
   2   6  11        589.26        597.45        25.67 o                         
   3   6  11        187.10        193.58        11.56 o                         
   4   6  11        839.54        868.14        16.42 o                         
   5   6  11        120.76         96.79         5.65 o                         
  -5   7  11         86.41         72.24        14.48 o                         
  -4   7  11       2244.80       2348.80        28.93 o                         
  -3   7  11        194.17        190.25        11.11 o                         
  -2   7  11       2432.11       2544.09        36.46 o                         
  -1   7  11       1162.30       1222.81        24.36 o                         
   0   7  11       1439.12       1532.59        28.92 o                         
   1   7  11       1705.44       1633.01        56.98 o                         
   2   7  11       1249.58       1352.41        34.89 o                         
   3   7  11       1643.43       1740.97        29.31 o                         
   4   7  11         36.99         45.95         3.13 o                         
  -4   8  11         90.03         86.20         4.51 o                         
  -3   8  11         43.14         46.22         4.23 o                         
  -2   8  11        386.05        390.21        12.57 o                         
  -1   8  11        619.16        642.86        15.09 o                         
   0   8  11        260.71        262.99         9.90 o                         
   1   8  11         34.98         32.14         4.06 o                         
   2   8  11         98.80        106.04         9.06 o                         
   3   8  11        586.21        568.27        14.33 o                         
   4   8  11        140.40        117.26         8.70 o                         
  -3   9  11         20.94         21.05         1.94 o                         
  -2   9  11       1403.87       1524.43        29.56 o                         
  -1   9  11          2.85          9.83         1.88 o                         
   0   9  11       2018.39       2108.32        32.31 o                         
   1   9  11          6.27         18.36         2.53 o                         
   2   9  11       1168.10       1150.38        53.25 o                         
  -1  10  11       1435.00       1258.93        32.41 o                         
   0  10  11        152.58        119.26         9.89 o                         
   1  10  11        194.16        167.86         7.68 o                         
  -6   0  12       1336.30       1319.23        22.79 o                         
  -5   0  12        527.02        524.40        15.72 o                         
  -4   0  12       3318.07       3347.48        57.06 o                         
  -3   0  12         10.90         14.64         6.28 o                         
  -2   0  12       9147.61       9711.65       113.96 o                         
  -1   0  12       1137.75       1163.64        37.42 o                         
   0   0  12       2311.52       2180.71        41.11 o                         
   1   0  12         73.19         70.47         8.83 o                         
   2   0  12       1948.16       1844.82        40.70 o                         
   3   0  12        843.23        815.20        27.44 o                         
   4   0  12        183.22        191.25        11.07 o                         
   5   0  12        153.69        154.94         9.45 o                         
  -6   1  12       2652.47       2790.29        47.04 o                         
  -5   1  12          3.57          9.66         2.07 o                         
  -4   1  12       3091.57       3194.65        29.76 o                         
  -3   1  12        450.24        465.60        17.67 o                         
  -2   1  12       6174.25       6143.82        73.38 o                         
  -1   1  12        827.04        810.77        17.70 o                         
   0   1  12       7415.87       7279.69        53.03 o                         
   1   1  12       1269.30       1201.26        27.37 o                         
   2   1  12       4426.16       4296.55        63.99 o                         
   3   1  12        605.49        647.74        13.66 o                         
   4   1  12       1376.10       1410.72        20.94 o                         
   5   1  12       2415.86       2583.73        30.00 o                         
   6   1  12        406.52        371.32        16.77 o                         
  -6   2  12        180.06        175.71         6.67 o                         
  -5   2  12        219.89        228.18         8.17 o                         
  -4   2  12        536.06        523.42        12.45 o                         
  -3   2  12        277.88        270.84        16.60 o                         
  -2   2  12       1249.02       1257.80        20.66 o                         
  -1   2  12         35.33         48.33         4.40 o                         
   0   2  12        323.05        351.92        13.34 o                         
   1   2  12        181.77        191.27        10.52 o                         
   2   2  12        292.57        300.23        11.85 o                         
   3   2  12         93.13         83.13         5.17 o                         
   4   2  12        913.69        893.35        17.11 o                         
   5   2  12          2.42          3.47         1.62 o                         
   6   2  12        108.36         92.07         7.93 o                         
  -6   3  12         46.76         39.82         3.26 o                         
  -5   3  12         92.19         93.21         5.17 o                         
  -4   3  12          0.45          6.52         2.18 o                         
  -3   3  12        135.06        128.72         6.84 o                         
  -2   3  12        500.55        564.02        15.18 o                         
  -1   3  12         26.40         43.01         4.53 o                         
   0   3  12        256.73        269.61         9.85 o                         
   1   3  12        102.65        108.37         7.27 o                         
   2   3  12        189.98        188.92         8.58 o                         
   3   3  12         15.94         19.45         2.80 o                         
   4   3  12        241.16        254.32         9.62 o                         
   5   3  12        138.77        155.39         7.95 o                         
  -6   4  12        842.84        688.59        82.18 o                         
  -5   4  12         27.78         37.39         3.55 o                         
  -4   4  12       1147.94       1158.27        20.07 o                         
  -3   4  12         15.79         24.40         2.72 o                         
  -2   4  12       2078.36       2021.52        26.62 o                         
  -1   4  12        594.97        606.63        16.78 o                         
   0   4  12        628.68        641.58        17.01 o                         
   1   4  12        340.22        319.58        11.67 o                         
   2   4  12        297.04        291.43        10.68 o                         
   3   4  12       1124.21       1152.93        25.14 o                         
   4   4  12        110.45        109.93         6.04 o                         
   5   4  12        262.01        282.25        12.43 o                         
  -5   5  12        208.57        248.38         9.40 o                         
  -4   5  12       2029.55       2107.85        32.54 o                         
  -3   5  12        102.07        109.33         7.90 o                         
  -2   5  12       5522.83       5573.28        59.08 o                         
  -1   5  12         74.04         84.61         6.97 o                         
   0   5  12       4935.92       4791.42        58.48 o                         
   1   5  12        708.83        658.02        23.62 o                         
   2   5  12       3777.33       3831.44        56.58 o                         
   3   5  12       2097.37       2112.38        41.87 o                         
   4   5  12       2832.68       3012.99        30.53 o                         
   5   5  12       1857.28       1869.70        33.79 o                         
  -5   6  12        206.55        154.97         7.83 o                         
  -4   6  12       1220.37       1311.09        22.19 o                         
  -3   6  12        472.77        483.41        15.76 o                         
  -2   6  12       1916.04       1986.93        31.60 o                         
  -1   6  12         50.18         57.24         7.78 o                         
   0   6  12       1385.02       1465.76        29.10 o                         
   1   6  12          1.64          7.23         5.23 o                         
   2   6  12       2541.14       2721.58        47.34 o                         
   3   6  12         25.57         35.50         4.27 o                         
   4   6  12        286.66        311.08         8.99 o                         
  -4   7  12        908.13        897.60        31.48 o                         
  -3   7  12        320.49        322.47        12.77 o                         
  -2   7  12       2091.71       2175.26        34.35 o                         
  -1   7  12         29.16         45.32         4.68 o                         
   0   7  12        489.58        514.08        14.38 o                         
   1   7  12        205.44        214.50        13.41 o                         
   2   7  12        391.16        396.17        13.29 o                         
   3   7  12        646.45        659.49        17.91 o                         
   4   7  12        221.42        203.32        12.64 o                         
  -3   8  12        571.02        575.75        11.66 o                         
  -2   8  12         19.78         25.62         3.89 o                         
  -1   8  12        593.36        618.01        11.86 o                         
   0   8  12        333.30        358.75        11.01 o                         
   1   8  12        290.00        310.88        12.79 o                         
   2   8  12        602.77        600.70        22.72 o                         
   3   8  12        540.95        494.27        12.15 o                         
  -2   9  12        388.67        340.17        27.66 o                         
  -1   9  12         39.30         39.99         2.43 o                         
   0   9  12        636.20        671.41        17.07 o                         
   1   9  12         14.90         13.40         2.32 o                         
   2   9  12        523.36        332.04        23.16 o                         
  -6   1  13         21.00         15.77         1.58 o                         
  -5   1  13          0.09          3.03         1.21 o                         
  -4   1  13         51.31         51.65         3.83 o                         
  -3   1  13        168.88        165.22         8.62 o                         
  -2   1  13        156.66        171.92         8.75 o                         
  -1   1  13         57.20         70.72         6.38 o                         
   0   1  13        146.84        149.02         9.08 o                         
   1   1  13         28.79         35.51         5.91 o                         
   2   1  13         41.73         49.96         5.71 o                         
   3   1  13        190.20        181.26         8.72 o                         
   4   1  13          1.06          4.44         1.60 o                         
   5   1  13         94.71        101.30         6.34 o                         
  -6   2  13       1650.23       1269.33        26.72 o                         
  -5   2  13       1076.58       1089.14        14.32 o                         
  -4   2  13       4747.58       4904.07        42.14 o                         
  -3   2  13        686.22        712.51        18.45 o                         
  -2   2  13       9746.22       9909.96       141.15 o                         
  -1   2  13          3.78          8.01         2.50 o                         
   0   2  13      10193.49      10287.42       109.27 o                         
   1   2  13        442.66        446.13        22.51 o                         
   2   2  13       6561.13       6525.26        73.83 o                         
   3   2  13       1280.76       1344.07        21.15 o                         
   4   2  13       3462.56       3586.06        36.97 o                         
   5   2  13       1703.48       1794.26        19.91 o                         
  -5   3  13        112.52        129.67         8.68 o                         
  -4   3  13          0.56          9.21         1.87 o                         
  -3   3  13         39.56         58.78         4.21 o                         
  -2   3  13          8.20         23.67         3.34 o                         
  -1   3  13          8.07         12.78         3.12 o                         
   0   3  13        487.25        465.43        17.62 o                         
   1   3  13          2.96         17.50         3.60 o                         
   2   3  13          8.23         16.74         2.95 o                         
   3   3  13         51.09         58.46         4.20 o                         
   4   3  13        339.19        348.56        15.74 o                         
   5   3  13         61.32         64.45         3.93 o                         
  -5   4  13        493.05        490.13        14.53 o                         
  -4   4  13       2768.58       2823.83        36.71 o                         
  -3   4  13        135.06        129.32         6.51 o                         
  -2   4  13       3470.23       3457.20        43.47 o                         
  -1   4  13         28.71         37.31         3.82 o                         
   0   4  13       4550.17       4591.46        67.01 o                         
   1   4  13         49.01         47.98         4.11 o                         
   2   4  13       2812.77       2862.13        53.75 o                         
   3   4  13         43.51         57.27         4.38 o                         
   4   4  13       2292.53       2440.30        32.54 o                         
   5   4  13        565.56        506.86        14.28 o                         
  -5   5  13        173.29        138.35         6.92 o                         
  -4   5  13         36.78         34.43         3.90 o                         
  -3   5  13        603.37        638.55        16.76 o                         
  -2   5  13         51.26         64.52         5.80 o                         
  -1   5  13        311.65        325.60        13.96 o                         
   0   5  13          5.93         17.72         7.00 o                         
   1   5  13        629.76        586.20        22.87 o                         
   2   5  13         23.82         25.63         4.41 o                         
   3   5  13        295.73        303.49         9.91 o                         
   4   5  13        186.62        166.10        10.31 o                         
  -4   6  13        297.81        313.45         9.31 o                         
  -3   6  13         68.75         78.14         6.40 o                         
  -2   6  13        955.53       1005.93        20.90 o                         
  -1   6  13         88.03         97.90         8.89 o                         
   0   6  13        189.55        205.20        11.67 o                         
   1   6  13         28.48         29.54         4.60 o                         
   2   6  13        192.29        208.33        10.76 o                         
   3   6  13        753.11        742.10        15.35 o                         
   4   6  13         71.94         71.94         5.61 o                         
  -4   7  13         42.53         31.21         7.71 o                         
  -3   7  13         72.78         62.51         5.49 o                         
  -2   7  13         57.21         63.09         5.16 o                         
  -1   7  13        533.77        579.25        18.56 o                         
   0   7  13          7.86         15.44         3.35 o                         
   1   7  13         83.58         86.74         6.39 o                         
   2   7  13        548.93        561.53        12.90 o                         
   3   7  13        124.84        131.71         6.58 o                         
  -3   8  13        120.02         87.64        10.07 o                         
  -2   8  13       1797.32       1909.41        37.96 o                         
  -1   8  13         38.11         51.65         5.05 o                         
   0   8  13       3582.07       3834.13        60.95 o                         
   1   8  13        189.84        185.39         7.72 o                         
   2   8  13       2546.16       2225.71        28.51 o                         
   0   9  13         16.35         16.26         4.05 o                         
  -5   0  14        143.85        126.32         5.90 o                         
  -4   0  14        708.91        741.41        17.75 o                         
  -3   0  14        842.97        852.26        22.91 o                         
  -2   0  14       4185.03       4374.46        84.31 o                         
  -1   0  14         63.95         61.89         7.02 o                         
   0   0  14       2654.14       2598.75       109.70 o                         
   1   0  14        107.98        122.99        20.07 o                         
   2   0  14       4791.50       4926.90        73.23 o                         
   3   0  14        535.59        545.41        27.41 o                         
   4   0  14       5452.44       5592.38       121.04 o                         
   5   0  14        166.29        186.88        20.47 o                         
  -5   1  14       2226.77       2215.12        28.35 o                         
  -4   1  14       2123.35       2152.24        20.93 o                         
  -3   1  14        932.31        963.01        18.09 o                         
  -2   1  14       1722.15       1771.11        23.65 o                         
  -1   1  14        285.59        266.90        11.73 o                         
   0   1  14       2568.67       2648.67        54.46 o                         
   1   1  14         32.06         32.60         6.10 o                         
   2   1  14       3918.74       3848.10        44.84 o                         
   3   1  14        159.88        189.91         8.02 o                         
   4   1  14       1077.96       1158.39        19.10 o                         
   5   1  14        278.17        256.32         9.76 o                         
  -5   2  14         13.67         14.34         2.05 o                         
  -4   2  14        204.74        217.01         7.51 o                         
  -3   2  14        173.68        193.88         8.94 o                         
  -2   2  14       1909.34       1964.95        26.12 o                         
  -1   2  14          0.64          4.19         1.81 o                         
   0   2  14         94.25        114.45         8.93 o                         
   1   2  14         25.81         31.73         4.42 o                         
   2   2  14        303.45        323.18        12.74 o                         
   3   2  14        107.86        109.30         5.92 o                         
   4   2  14        493.25        535.23        13.58 o                         
   5   2  14         65.12         55.10         6.08 o                         
  -5   3  14          3.40          5.31         1.49 o                         
  -4   3  14        110.68        100.06         5.37 o                         
  -3   3  14         45.91         47.42         3.58 o                         
  -2   3  14        112.67        125.44         6.41 o                         
  -1   3  14         91.88         96.81         5.57 o                         
   0   3  14         42.72         51.28         6.53 o                         
   1   3  14        188.35        192.70         8.56 o                         
   2   3  14         81.27         87.28         5.95 o                         
   3   3  14        277.00        294.66        11.76 o                         
   4   3  14         73.52         71.26         5.45 o                         
  -5   4  14         71.99         58.14         6.20 o                         
  -4   4  14        125.60        129.99         7.29 o                         
  -3   4  14        962.38        954.56        20.26 o                         
  -2   4  14        666.26        671.29        16.17 o                         
  -1   4  14        411.62        393.43        15.34 o                         
   0   4  14        884.89        906.09        27.47 o                         
   1   4  14        110.04        118.41         8.16 o                         
   2   4  14       2145.94       2225.71        36.11 o                         
   3   4  14          2.08          3.54         1.52 o                         
   4   4  14        766.43        761.41        21.09 o                         
  -4   5  14       1337.59       1381.61        28.62 o                         
  -3   5  14        728.20        785.08        16.11 o                         
  -2   5  14       3197.84       3290.48        42.20 o                         
  -1   5  14        118.31        134.73         8.94 o                         
   0   5  14       3527.82       3695.13        80.12 o                         
   1   5  14          7.07         29.86        12.12 o                         
   2   5  14       2216.81       2247.46        43.03 o                         
   3   5  14        318.34        312.97        15.86 o                         
   4   5  14        643.64        592.70        35.35 o                         
  -4   6  14        859.85        707.54        24.24 o                         
  -3   6  14         76.30         70.93         5.78 o                         
  -2   6  14        860.19        905.27        22.15 o                         
  -1   6  14        224.97        231.83        14.28 o                         
   0   6  14       1989.53       2063.21        49.53 o                         
   1   6  14          0.11          5.55         3.10 o                         
   2   6  14       1829.37       1753.34        83.22 o                         
   3   6  14        123.11        120.24         7.90 o                         
  -3   7  14        617.54        441.32        75.86 o                         
  -2   7  14        211.93        238.23        10.85 o                         
  -1   7  14        848.99        833.27        39.13 o                         
   0   7  14        687.68        708.55        25.61 o                         
   1   7  14        279.97        282.83        27.93 o                         
   2   7  14        179.78        176.51        15.17 o                         
  -1   8  14        496.30        375.28        13.66 o                         
   0   8  14        132.88        116.29         8.07 o                         
  -5   1  15        750.55        630.33        23.84 o                         
  -4   1  15        369.28        376.88         8.12 o                         
  -3   1  15        984.09        994.08        14.06 o                         
  -2   1  15       1044.06       1069.03        19.05 o                         
  -1   1  15        253.45        249.04        10.90 o                         
   0   1  15        940.52        912.58        35.47 o                         
   1   1  15        146.38        157.00         9.52 o                         
   2   1  15       1816.15       1833.00        27.93 o                         
   3   1  15          4.39         10.50         2.20 o                         
   4   1  15       1312.02       1380.56        29.25 o                         
  -5   2  15        848.60        612.66        19.12 o                         
  -4   2  15        287.44        290.46         6.44 o                         
  -3   2  15        215.24        239.02         7.02 o                         
  -2   2  15        925.05        891.38        20.33 o                         
  -1   2  15        138.66        149.41        10.40 o                         
   0   2  15        486.04        448.84        18.20 o                         
   1   2  15         99.06        101.44         6.80 o                         
   2   2  15         68.85         72.60         5.18 o                         
   3   2  15        152.70        153.37         6.29 o                         
   4   2  15        132.46        128.22         6.52 o                         
  -4   3  15        873.55        883.09        23.62 o                         
  -3   3  15       2462.18       2515.27        51.22 o                         
  -2   3  15       3224.92       3089.51        52.54 o                         
  -1   3  15        783.04        809.42        17.49 o                         
   0   3  15       3824.54       3858.39        52.92 o                         
   1   3  15        507.11        465.74        11.56 o                         
   2   3  15       5758.25       6091.33        78.42 o                         
   3   3  15          0.73          7.99         3.76 o                         
   4   3  15       3034.43       2819.05       143.62 o                         
  -4   4  15         26.91         24.99         4.04 o                         
  -3   4  15        884.21        873.34        31.34 o                         
  -2   4  15          2.83          4.61         1.94 o                         
  -1   4  15        575.12        637.33        20.66 o                         
   0   4  15         15.99         20.01         2.93 o                         
   1   4  15        590.19        647.62        28.25 o                         
   2   4  15        114.50        107.65         6.52 o                         
   3   4  15         31.59         36.26         5.56 o                         
  -3   5  15         27.05         28.34         2.88 o                         
  -2   5  15        158.36        171.28        10.53 o                         
  -1   5  15        144.30        151.43         9.14 o                         
   0   5  15         46.28         53.05         8.14 o                         
   1   5  15          0.20          7.68         3.63 o                         
   2   5  15         86.20        106.30        10.87 o                         
   3   5  15         46.46         45.09         6.19 o                         
  -3   6  15         87.41         59.29         4.42 o                         
  -2   6  15        138.40        143.36         8.37 o                         
  -1   6  15        543.46        581.71        18.28 o                         
   0   6  15        147.42        146.75         8.65 o                         
   1   6  15        431.37        384.26        21.95 o                         
   2   6  15         85.11         71.49         7.57 o                         
  -1   7  15        329.61        243.35        16.59 o                         
   0   7  15       1805.48       1634.09        43.66 o                         
   1   7  15        200.71        172.20        12.22 o                         
  -4   0  16        777.56        732.85        54.57 o                         
  -3   0  16       3182.78       3278.13        68.73 o                         
  -2   0  16       2628.58       2595.70        55.58 o                         
  -1   0  16       5322.04       5346.93       180.73 o                         
   0   0  16       4169.32       4105.01        95.96 o                         
   1   0  16       1440.46       1416.96        28.51 o                         
   2   0  16       3316.62       3425.89        76.36 o                         
   3   0  16         65.22         80.23        10.78 o                         
  -4   1  16        143.21        114.66         8.95 o                         
  -3   1  16         73.28         86.31         4.23 o                         
  -2   1  16          5.18         12.85         2.19 o                         
  -1   1  16          1.35          5.27         2.52 o                         
   0   1  16        355.34        382.96        17.26 o                         
   1   1  16        276.29        253.97         9.72 o                         
   2   1  16        692.29        698.96        14.19 o                         
   3   1  16         55.37         55.34         4.36 o                         
  -4   2  16         85.78         78.52         5.62 o                         
  -3   2  16        749.96        734.42        15.55 o                         
  -2   2  16          3.99         11.56         2.12 o                         
  -1   2  16        573.07        564.03        14.62 o                         
   0   2  16        504.73        490.40        12.46 o                         
   1   2  16        303.46        308.88        10.03 o                         
   2   2  16        294.90        314.52         8.63 o                         
   3   2  16         32.65         44.06         4.86 o                         
  -3   3  16         62.11         66.38         5.17 o                         
  -2   3  16         84.93         84.48         5.19 o                         
  -1   3  16        188.82        184.64        11.88 o                         
   0   3  16         33.19         34.65         3.70 o                         
   1   3  16         86.85         96.01         6.64 o                         
   2   3  16          8.38         11.39         2.55 o                         
   3   3  16         41.89         41.51         6.07 o                         
  -3   4  16       1134.53       1046.62        37.64 o                         
  -2   4  16        976.33       1076.28        39.69 o                         
  -1   4  16        641.76        605.67        25.41 o                         
   0   4  16       1428.34       1368.45        93.83 o                         
   1   4  16        379.46        403.62        26.12 o                         
   2   4  16       1086.53       1111.26        36.98 o                         
  -2   5  16        115.98        116.30        13.11 o                         
  -1   5  16        219.32        235.32        13.37 o                         
   0   5  16        162.33        128.17        11.44 o                         
   1   5  16        207.14        204.53        11.04 o                         
   2   5  16        400.01        320.55        21.64 o                         
  -1   6  16       1677.17       1279.46        34.19 o                         
   0   6  16        839.82        703.62        17.79 o                         
  -3   1  17        410.85        315.49        24.47 o                         
  -2   1  17          0.96          5.93         1.31 o                         
  -1   1  17        156.15        153.09        10.26 o                         
   0   1  17        451.25        445.20        18.26 o                         
   1   1  17         94.31        105.56         4.12 o                         
   2   1  17        321.11        338.03        11.25 o                         
  -3   2  17       1835.64       1392.65       260.12 o                         
  -2   2  17        672.14        694.94        24.16 o                         
  -1   2  17       2268.79       2077.12        82.19 o                         
   0   2  17        670.98        638.73        31.05 o                         
   1   2  17       2424.26       2359.08        34.07 o                         
   2   2  17       1698.49       1546.15        23.94 o                         
  -2   3  17        177.90        206.13        11.55 o                         
  -1   3  17       1785.05       1700.03        83.96 o                         
   0   3  17        532.16        512.89        20.18 o                         
   1   3  17        219.73        224.44        16.29 o                         
   2   3  17        784.56        584.63        19.75 o                         
  -2   4  17        351.10        289.98        16.41 o                         
  -1   4  17        451.33        444.17        22.02 o                         
   0   4  17        576.84        507.18        23.29 o                         
   1   4  17        539.32        493.86        20.25 o                         
  -2   0  18          9.76          8.92         1.67 o                         
  -1   0  18        114.85        103.09         6.38 o                         
   0   0  18         49.52         43.76         3.33 o                         
   1   0  18         46.55         49.70         4.43 o                         
  -2   1  18        164.76        106.79         8.94 o                         
  -1   1  18       1926.82       1707.66        36.07 o                         
   0   1  18        668.77        622.80        13.03 o                         
   1   1  18       1298.83       1076.45        17.67 o                         
  -1   2  18         78.40         59.36         3.47 o                         
   0   2  18          8.42          9.65         3.16 o                         
                                                                                
